# Supplementary material for: JAK-STAT Pathway Inhibition Partially Restores Intestinal Homeostasis in Hdac1- and Hdac2-Intestinal Epithelial Cell-Deficient Mice
Source: Cells. 2021 Jan 23;10(2):224. doi: 10.3390/cells10020224 (PMC7911100; doi:10.3390/cells10020224)
Supplement: Supplementary file 1 [file cells-10-00224-s001.zip › Table S1.xlsx]

## Sheet: Feuil1
Oligonucleotides for qPCR
Gene	Up	Down	Accession
Lgr5	5'-CGAGCCTTACAGAGCCTGATACC-3'	5'-TTGCCGTCGTCTTTATTCCATTGG-3'	NM_010195.2
ChgA	5'-CAGGGACACTATGGAGAAGAGA-3'	5'-GGTGATTGGGTATTGGTGGCT-3'	NM_007693.2
Sis	5'-TCAAGAAATCACAACATTCAATTTACTAG-3'	5'-CTAAAACTTTCTTTGACATTTGAGCAA-3'	NM_001081137.1
Zg16	5'-CATCACCGCCTTCCGTAT-3'	5'-CGTTGAAACTTGTGCCTGA-3'	NM_026918.2
Muc2	5'-GGCCTCACCACCAAGCGTCC-3'	5'-TGGGCTGGCAGGTGGGTTCT-3'	NM_023566
Tff3	5'-TTGCTGGGTCCTCTGGGATAG-3'	5'-TACACTGCTCCGATGTGACAG-3'	NM_011575.2
H2Eb1	5'-GCGGAGAGTTGAGCCTACG-3'	5'-AGGCCCGTGGACACAATTC-3'	NM_010382.2
H2Dma	5'-TGAGCAGAAGTCAGGAGCTG-3'	5'-GTGGGTCATCCCACAACACT-3'	NM_010386.4
H2Aa	5'-AGGTGAAGACGACATTGAGG-3'	5'-AACTCAGGAAGCATCCAGAC-3'	NM_010378.2
H2Ab1	5'-AGCCCCATCACTGTGGAGT-3'	5'-GATGCCGCTCAACATCTTGC-3'	NM_207105.3
H2Dmb1	5'-AGCCTTCTCCAGCGTTTGC-3'	5'-TTTGGGCTACTCGGACAGATG-3'	NM_010387.3
Cd74	5'-ATGACCCAGGACCATGTGATG-3'	5'-CCCTTCAGCTGCGGGTACT-3'	NM_010545.3
Ciita	5'-CCCTGCGTGTGATGGATGTC-3'	5'-ATCTCAGACTGATCCTGGCAT-3'	NM_007575.4
Reg3β	5'-CAGACCTGGTTTGATGCAGA-3'	5'-AATTCGGGATGTTTGCTGTC-3'	NM_011036.1
Reg3γ	5'-GGCCATATCTGCATCATACCA-3'	5'-ATGCTTCCCCGTATAACCATCA-3'	NM_011260.1
Atoh1	5'-GCCTTGCCGGACTCGCTTCTC-3'	5'-TCTGTGCCATCATCGCTGTTAGGG-3'	NM_007500.4
H2d	5'-ACCCAGGACATGGAGCTTGT-3'	5'-GCTCCAAGGACACCCAGAAC-3'	NM_010380.3
Crypdin	5'-CAGCCAGGAGAAGAGGACCAG-3'	5'-TAGCATACCAGATCTCTCAACGAT-3'	NM_001024225.2
Slc15a1	5'-CCACGGCCATTTACCATACG-3'	5'-TGCGATCAGAGCTCCAAGAA-3'	NM_053079.2
Alpi	5'-AGGACATCGCCACTCAACTC-3'	5'-GGTTCCAGACTGGTTACTGTCA-3'	NM_001081082.2
Fabp2	5'-GTGGAAAGTAGACCGGAACGA-3'	5'-CCATCCTGTGTGATTGTCAGTT-3'	NM_007980.3
Jag2	5'-CAGATCCGAGTACGCTGTGA-3'	5'-GGCTTCTTTGCATTCTTTGC-3'	NM_010588.2
Ccdn1	5'-GCGTACCCCTGACACCAATCTC-3'	5'-CTCCTCTTCGCACTTCTGCTC-3'	NM_007631.2
