# Supplementary material for: JAK-STAT Pathway Inhibition Partially Restores Intestinal Homeostasis in Hdac1- and Hdac2-Intestinal Epithelial Cell-Deficient Mice
Source: Cells. 2021 Jan 23;10(2):224. doi: 10.3390/cells10020224 (PMC7911100; doi:10.3390/cells10020224)
Supplement: Supplementary file 1 [file cells-10-00224-s001.zip › Table S2.xlsx]

## Sheet: Feuil1
Antibodies table
Antibody ID	Antibody Name	Target Antigen	Proper Citation	Clonality	Reference Reference information is obtained either through manual curation or through the text-mining of open access, biomedical papers utilizing the research resource identifier (RRID) as a machine-readable way of tracking the antibody in question. In either case, all reference information is validated by a curator before release.	Comments	Clone ID	Host Organism	Vendor	Cat Num
AB_916156	Phospho-S6 Ribosomal Protein (Ser235/236) (D57.2.2E) XP Rabbit mAb antibody	Phospho-S6 Ribosomal Protein (Ser235/236) (D57.2.2E) XP Rabbit mAb h, m, r, mk, sc, man, mouse, non-human primate, rat, human, yeast/fungi	(Cell Signaling Technology Cat# 4858, RRID:AB_916156)	monoclonal antibody	PMID:25714812, PMID:25814555, PMID:27725083, PMID:27863244, PMID:28380384, PMID:28591637, PMID:28648777, PMID:28680400, PMID:28694334, PMID:28829945, PMID:28925355, PMID:28930662, PMID:28938400, PMID:29033330, PMID:29056426, PMID:29089336, PMID:29153837, PMID:29246441, PMID:29289569, PMID:29316436, PMID:29336889, PMID:29337147, PMID:29346752, PMID:29373830, PMID:29396161, PMID:29458059, PMID:2970…	Applications: W, IHC-P, IHC-F, IF-IC, F. Consolidation on 9/2016: AB_10235447, AB_1031194.		rabbit	Cell Signaling Technology	4858 also 4858S, 4858P
AB_2114997	Rabbit Anti-Histone H2AX, phospho (Ser139) Polyclonal Antibody, Unconjugated	H2AFX human, mouse, rat	(Santa Cruz Biotechnology Cat# sc-101696, RRID:AB_2114997)	polyclonal antibody	PMID:28486105, PMID:29153842, PMID:30811996	Discontinued: 2016; validation status unknown check with seller; recommendations: western blot, immunoprecipitation		rabbit	Santa Cruz Biotechnology	sc-101696
AB_514484	Anti-Bromodeoxyuridine Antibody, Fluorescein Conjugated	Bromodeoxyuridine	(Roche Cat# 11202693001, RRID:AB_514484)	unknown	PMID:27916274, PMID:30016619, PMID:31094678	manufacturer recommendations:			Roche	11202693001
AB_2629499	Stat3 (D3Z2G) Rabbit mAb #12640 antibody	Human, Mouse, Rat, Monkey	(Cell Signaling Technology Cat# 12640, RRID:AB_2629499)	monoclonal antibody	PMID:28826481, PMID:29113698, PMID:29222114, PMID:29562202, PMID:29894692, PMID:30686755, PMID:30865888, PMID:30917307, PMID:30930146, PMID:31091445, PMID:31104942, PMID:31182472	Applications: W, IP, IF-IC, F, ChIP, ChIP-seq		rabbit	Cell Signaling Technology	12640 also 12640S
AB_2491009	Phospho-Stat3 (Tyr705) (D3A7) XP Rabbit mAb antibody	Phospho-Stat3 (Tyr705) (D3A7) XP Rabbit mAb mouse, non-human primate, rat, bovine, porcine, hamster, human, mice c57bl/6xcba/caj hybrid, h, m, r, mk, (hm, b, pg, hr), horse	(Cell Signaling Technology Cat# 9145, RRID:AB_2491009)	monoclonal antibody	PMID:18615534, PMID:20017211, PMID:23696567, PMID:23698719, PMID:23751875, PMID:24428531, PMID:24742194, PMID:25057790, PMID:25521581, PMID:25814555, PMID:26168341, PMID:26420542, PMID:26671183, PMID:27183315, PMID:27679811, PMID:27939431, PMID:28288167, PMID:28323920, PMID:28399411, PMID:28434617, PMID:28768176, PMID:28771710, PMID:28771727, PMID:28919040, PMID:28938472, PMID:29029019, PMID:2911…	Applications: W, IP, IHC-P, IHC-F, IF-IC, F, ChIP, ChIP-seq. Consolidation on 9/2016: AB_561305, AB_561307, AB_10140371.	D3A7	rabbit	Cell Signaling Technology	9145 also 9145S, 9145P, 9145L
AB_228341	Goat anti-Rabbit IgG (H+L) Secondary Antibody, HRP	IgG (H+L) rabbit	(Thermo Fisher Scientific Cat# 31460, RRID:AB_228341)	polyclonal antibody	PMID:24932808, PMID:26004679, PMID:26010004, PMID:26207343, PMID:26882073, PMID:27035651, PMID:27167771, PMID:27338237, PMID:27727322, PMID:27761681, PMID:27986924, PMID:28008422, PMID:28105318, PMID:28111081, PMID:28235897, PMID:28264063, PMID:28356420, PMID:28366620, PMID:28431249, PMID:28434875, PMID:28573674, PMID:28877457, PMID:28919041, PMID:28943311, PMID:29029094, PMID:29049855, PMID:2905…	Applications: IP (1:500-1:5,000), IHC (1:5,000-1:100,000), ELISA (1:5000-1:10,000), WB (1:10,000-1:200,000)		goat	Thermo Fisher Scientific Go To Vendor	31460 also PI31460
AB_2650474	Donkey F(ab')2 Anti-Rabbit IgG H&L (Alexa Fluor 568) preadsorbed antibody	rabbit IgG rabbit	(Abcam Cat# ab175694, RRID:AB_2650474)	polyclonal antibody				donkey	Abcam	ab175694
AB_2335677	CD 3 (Pan-T) antibody	Synthetic peptide comprising amino acids 156-168 from the cytoplasmic part of the human CD3__chain coupled to thyroglobulin	(Agilent Cat# A0452, RRID:AB_2335677)	polyclonal antibody	PMID:27195791, PMID:28416194, PMID:28514687, PMID:28841418, PMID:29398449, PMID:29420703, PMID:29705933, PMID:29993362, PMID:30173956, PMID:30206422, PMID:30318337, PMID:30419192, PMID:30648534, PMID:30827862, PMID:30963999, PMID:31398337	Used By NYUIHC-242, Code A0452 | Polyclonal Rabbit Anti-Human CD3, Unconjugated, Affinity isolated, Immunohistochemistry, 0.2 mL, In Vitro Diagnostic product. Original Manufacturer: Dako. Now part of Agilent.		rabbit	Agilent	A0452 also A045229-2
AB_2535853	Donkey anti-Goat IgG (H+L) Cross-Adsorbed Secondary Antibody, Alexa Fluor 555	Alexa Fluor® 555 donkey anti-goat IgG (H+L) *2 mg/mL* goat, goat	(Thermo Fisher Scientific Cat# A-21432, RRID:AB_2535853)	polyclonal antibody	PMID:25933105, PMID:26653762, PMID:26990065, PMID:27785463, PMID:28132847, PMID:28295292, PMID:28472655, PMID:28665271, PMID:28815501, PMID:29089336, PMID:29161648, PMID:29606582, PMID:29631040, PMID:29754752, PMID:29937388, PMID:29961574, PMID:29976627, PMID:30100263, PMID:30117805, PMID:30295607, PMID:30318149, PMID:30344099, PMID:30428359, PMID:30484771, PMID:30636008, PMID:30661958, PMID:3090…	Applications: IHC (1-10 µg/mL), IF (1-10 µg/mL), ICC (1-10 µg/mL)		donkey	Thermo Fisher Scientific Go To Vendor	A-21432 also A21432
AB_143160	Goat Anti-Mouse IgG (H+L) Antibody, Alexa Fluor ?? 488 Conjugated	Mouse IgG (H+L) mouse	(Molecular Probes Cat# A-11017, RRID:AB_143160)	unknown	PMID:24605829, PMID:26663318, PMID:28077717, PMID:28751459, PMID:28957659, PMID:29698507, PMID:29804830, PMID:29882512, PMID:30197089, PMID:30226465, PMID:30380414, PMID:30513336, PMID:30540935, PMID:30663216, PMID:31230712	Discontinued; This product offered by Molecular Probes (Invitrogen), now part of Thermo Fisher:		goat	Molecular Probes	A-11017 also A11017
AB_2153348	Cleaved Notch1 (Val1744) (D3B8) Rabbit mAb antibody	Cleaved Notch1 (Val1744) (D3B8) Rabbit mAb human, rat, mouse, h, m, r	(Cell Signaling Technology Cat# 4147, RRID:AB_2153348)	monoclonal antibody	PMID:27504807, PMID:28709002, PMID:29136506, PMID:29198941, PMID:29398116, PMID:29887318, PMID:30010003, PMID:30146488, PMID:30244870, PMID:30699343, PMID:30865885, PMID:31433979	Applications: W, IP, ChIP. Consolidation on 10/2018: AB_10435419, AB_10436972, AB_2153348, AB_2153351.		rabbit	Cell Signaling Technology	4147
AB_2138790	Lysozyme C (C-19) antibody	Lysozyme C (C-19) mouse, rat, human, mouse, rat, human, porcine	(Santa Cruz Biotechnology Cat# sc-27958, RRID:AB_2138790)	polyclonal antibody	PMID:30157426	Discontinued: 2016; validation status unknown check with seller; recommendations: ELISA; Immunofluorescence; Western Blot; WB, IP, IF, ELISA		goat	Santa Cruz Biotechnology	sc-27958
AB_561053	Rabbit Anti-GAPDH Monoclonal Antibody, Unconjugated, Clone 14C10	GAPDH human, mouse, rat	(Cell Signaling Technology Cat# 2118, RRID:AB_561053)	monoclonal antibody	PMID:23748360, PMID:23748362, PMID:24080365, PMID:24189144, PMID:24424040, PMID:24605829, PMID:24684300, PMID:24693964, PMID:25057792, PMID:25490933, PMID:25594701, PMID:25653835, PMID:25751639, PMID:25763635, PMID:25961840, PMID:26083874, PMID:26488807, PMID:26562261, PMID:26990062, PMID:27338714, PMID:27566322, PMID:27649478, PMID:27911756, PMID:27935101, PMID:28324007, PMID:28332979, PMID:2834…	Applications: W, IHC-P, IF-IC, F. Consolidation on 9/2016: AB_1031003.	Clone 14C10	rabbit	Cell Signaling Technology	2118 also 2118L
AB_86804	Anti-Claudin 3 Polyclonal Antibody, Unconjugated, Clone Z23.JM	Claudin 3 canine, human, mouse, dog, human	(Innovative Research Cat# 34-1700, RRID:AB_86804)	polyclonal antibody	PMID:20853506	manufacturer recommendations:	Clone Z23.JM	rabbit	Innovative Research	34-1700
AB_2139682	Phospho-p38 MAPK (Thr180/Tyr182) (D3F9) XP Rabbit mAb antibody	Phospho-p38 MAPK (Thr180/Tyr182) (D3F9) XP Rabbit mAb h, m, r, mk, sc, (hm, c, z, b, pg), human, bovine, chicken/bird, zebrafish/fish, mouse, hamster, non-human primate, rat, porcine, yeast/fungi	(Cell Signaling Technology Cat# 4511, RRID:AB_2139682)	monoclonal antibody	PMID:22987820, PMID:24456163, PMID:25814555, PMID:27791265, PMID:27967236, PMID:28197555, PMID:28212752, PMID:28237795, PMID:28535372, PMID:28602620, PMID:28609656, PMID:28801231, PMID:28809157, PMID:28898696, PMID:28938400, PMID:29151587, PMID:29161592, PMID:29249692, PMID:29358084, PMID:29395065, PMID:29452636, PMID:29575012, PMID:29595474, PMID:29735417, PMID:29777051, PMID:29976627, PMID:3001…	Applications: W, IP, IHC-P, IF-IC, F. Consolidation on 11/2018: AB_10357014, AB_10357788, AB_10358553, AB_2139679, AB_2139682.		rabbit	Cell Signaling Technology	4511 also 4511S
