# Supplementary material for: JAK-STAT Pathway Inhibition Partially Restores Intestinal Homeostasis in Hdac1- and Hdac2-Intestinal Epithelial Cell-Deficient Mice
Source: Cells. 2021 Jan 23;10(2):224. doi: 10.3390/cells10020224 (PMC7911100; doi:10.3390/cells10020224)
Supplement: Supplementary file 1 [file cells-10-00224-s001.zip › Table S3.xlsx]

## Sheet: Feuil1
id	gene_symbol	log_FC mutant/ctrl	deseq,adj,pvalue
ENSMUSG00000092471	Cyp21a2-ps	11.299	4.4e-29
ENSMUSG00000091490	Triml2	10.787	5.4e-06
ENSMUSG00000084897	Gm14226	10.663	1.3e-17
ENSMUSG00000028001	Fga	10.538	5.5e-14
ENSMUSG00000074003	Gucy2d	10.121	1.8e-15
ENSMUSG00000022780	Mfi2	9.885	6.1e-21
ENSMUSG00000085867	Gm5834	9.836	4.3e-07
ENSMUSG00000073408	Dpcr1	9.834	5.8e-47
ENSMUSG00000025317	Car5a	9.777	1.8e-15
ENSMUSG00000031098	Syt8	9.723	7.4e-15
ENSMUSG00000000031	H19	9.587	4.7e-81
ENSMUSG00000058328	Xlr5a	9.536	7.9e-10
ENSMUSG00000022583	Ly6f	9.393	1.5e-37
ENSMUSG00000059625	Sohlh1	9.132	0.00029
ENSMUSG00000040564	Apoc1	9.079	1.2e-85
ENSMUSG00000027070	Lrp2	9.062	5.3e-11
ENSMUSG00000033860	Fgg	9.023	3.2e-11
ENSMUSG00000086266	Igf2os	8.983	4e-11
ENSMUSG00000031635	Anxa10	8.981	2.6e-05
ENSMUSG00000047428	Dlk2	8.959	8e-17
ENSMUSG00000031651	Triml1	8.959	0.00016
ENSMUSG00000033633	Clec18a	8.778	0.0026
ENSMUSG00000026941	Mamdc4	8.735	1.3e-130
ENSMUSG00000048583	Igf2	8.664	4.6e-21
ENSMUSG00000021403	Serpinb9b	8.646	0.00019
ENSMUSG00000036731	Cysrt1	8.602	1.1e-09
ENSMUSG00000085524	Gm14224	8.592	1.7e-09
ENSMUSG00000071745	DXBay18	8.592	1.3e-06
ENSMUSG00000032291	Crabp1	8.523	2.4e-12
ENSMUSG00000022875	Kng1	8.518	2.1e-06
ENSMUSG00000103050	Gm38273	8.443	5.4e-09
ENSMUSG00000001023	S100a5	8.384	6.3e-39
ENSMUSG00000045625	Pigz	8.376	8.1e-18
ENSMUSG00000034456	Uroc1	8.37	2.3e-37
ENSMUSG00000032936	Camkv	8.274	2e-14
ENSMUSG00000072944	Nup62cl	8.271	3.3e-20
ENSMUSG00000024365	Cyp21a1	8.212	1.7e-21
ENSMUSG00000021207	Akr1c21	8.203	3e-07
ENSMUSG00000039632	Ccdc151	8.165	4.2e-08
ENSMUSG00000004328	Hif3a	8.137	1.2e-25
ENSMUSG00000044217	Aqp5	8.113	0.0023
ENSMUSG00000009356	Lpo	8.09	0.0027
ENSMUSG00000005397	Nid1	8.063	5.8e-73
ENSMUSG00000079259	Trim71	7.982	0.0006
ENSMUSG00000000673	Haao	7.972	5.2e-58
ENSMUSG00000010064	Slc38a3	7.97	1.3e-40
ENSMUSG00000022218	Tgm1	7.955	1.2e-23
ENSMUSG00000056643	Chst13	7.801	0.00011
ENSMUSG00000090122	Kcne1l	7.757	5.4e-07
ENSMUSG00000067771	Gm14685	7.673	2.4e-05
ENSMUSG00000067750	Khdc1a	7.645	0.00045
ENSMUSG00000050052	Tdrp	7.628	3.2e-78
ENSMUSG00000053153	Spag16	7.607	3.2e-05
ENSMUSG00000036131	Frmd7	7.569	1.1e-16
ENSMUSG00000042804	Gpr153	7.568	4.7e-38
ENSMUSG00000021922	Itih4	7.543	0.014
ENSMUSG00000021850	1700011H14Rik	7.528	3.9e-45
ENSMUSG00000103350	Gm37596	7.527	0.0012
ENSMUSG00000050424	Pnma5	7.517	6.7e-05
ENSMUSG00000033831	Fgb	7.514	0.0022
ENSMUSG00000020875	Hoxb9	7.475	0.0036
ENSMUSG00000031450	Grk1	7.413	1e-15
ENSMUSG00000043439	E130012A19Rik	7.393	5.3e-31
ENSMUSG00000055235	Wdr86	7.392	8.6e-38
ENSMUSG00000022935	Grik1	7.379	1.4e-11
ENSMUSG00000102979	Gm37350	7.356	0.011
ENSMUSG00000024391	Apom	7.347	1.3e-33
ENSMUSG00000025727	A930017K11Rik	7.331	0.00059
ENSMUSG00000051225	Fam83a	7.325	0.019
ENSMUSG00000006216	Clcnkb	7.301	1.1e-05
ENSMUSG00000005202	Shbg	7.296	3.8e-08
ENSMUSG00000033688	1300017J02Rik	7.277	1.8e-14
ENSMUSG00000023992	Trem2	7.269	0.0075
ENSMUSG00000050440	Hamp	7.262	0.019
ENSMUSG00000031665	Sall1	7.233	2.1e-05
ENSMUSG00000026874	Hc	7.185	9.9e-10
ENSMUSG00000030674	Qprt	7.169	4.8e-16
ENSMUSG00000048001	Hes5	7.145	3.3e-05
ENSMUSG00000103406	Gm5541	7.14	0.00061
ENSMUSG00000029867	1700034O15Rik	7.13	3e-05
ENSMUSG00000092035	Peg10	7.129	1.6e-24
ENSMUSG00000090555	Gm8893	7.093	4e-05
ENSMUSG00000039728	Slc6a5	7.093	0.0004
ENSMUSG00000033770	Clcnka	7.085	6.1e-05
ENSMUSG00000015090	Ptgds	7.075	8.3e-16
ENSMUSG00000067764	Xlr5c	7.074	2.4e-16
ENSMUSG00000021852	Slc35f4	7.074	4.5e-05
ENSMUSG00000027048	Abcb11	7.07	3.6e-20
ENSMUSG00000070594	Gm4788	7.059	0.0073
ENSMUSG00000063234	Gpr84	7.057	0.0087
ENSMUSG00000031376	Atp2b3	7.045	8.6e-10
ENSMUSG00000030895	Hpx	7.043	3.4e-09
ENSMUSG00000024028	Tff2	7.036	6.2e-08
ENSMUSG00000034486	Gbx2	7.025	7.4e-05
ENSMUSG00000031789	Cngb1	7.007	7.6e-05
ENSMUSG00000029602	Rasal1	6.982	7.6e-51
ENSMUSG00000093573	Gm20610	6.954	0.034
ENSMUSG00000024770	Lipn	6.936	1.1e-12
ENSMUSG00000047898	Ccr4	6.936	1.6e-06
ENSMUSG00000001249	Hpn	6.914	1.1e-89
ENSMUSG00000024173	Tpsab1	6.908	0.018
ENSMUSG00000093838	Ighv3-1	6.904	0.00044
ENSMUSG00000072479	Xlr5b	6.893	1.6e-09
ENSMUSG00000047109	Cldn14	6.837	2.3e-05
ENSMUSG00000086474	9130204K15Rik	6.824	5.4e-55
ENSMUSG00000089991	Gm16332	6.818	0.0049
ENSMUSG00000041309	Nkx6-2	6.796	0.015
ENSMUSG00000060459	Kng2	6.795	0.00018
ENSMUSG00000020591	Ntsr2	6.795	0.023
ENSMUSG00000045573	Penk	6.786	2.3e-13
ENSMUSG00000073568	Arl14epl	6.734	0.0023
ENSMUSG00000026295	Spp2	6.724	3.8e-20
ENSMUSG00000049649	Gpr3	6.723	0.00021
ENSMUSG00000032554	Trf	6.715	1.4e-19
ENSMUSG00000056797	Gm4889	6.688	0.0084
ENSMUSG00000075552	Cyp3a41b	6.677	1.9e-08
ENSMUSG00000086868	Gm15883	6.654	0.05
ENSMUSG00000075592	Nynrin	6.64	5.4e-49
ENSMUSG00000024857	Cabp2	6.64	0.00041
ENSMUSG00000038180	Spag4	6.634	2.5e-25
ENSMUSG00000013415	Igf2bp1	6.629	1.3e-06
ENSMUSG00000087086	Gm13269	6.605	0.00043
ENSMUSG00000087365	C430049B03Rik	6.595	0.002
ENSMUSG00000086563	Platr15	6.595	0.01
ENSMUSG00000074647	Fam83c	6.583	4.8e-06
ENSMUSG00000090693	Trim43a	6.582	0.003
ENSMUSG00000070720	Tmem200b	6.581	1.1e-32
ENSMUSG00000076886	Traj44	6.572	0.00045
ENSMUSG00000086537	Nespas	6.524	0.00054
ENSMUSG00000040495	Chrm4	6.521	1.8e-59
ENSMUSG00000032446	Eomes	6.518	1.5e-16
ENSMUSG00000104136	Gm36955	6.513	0.00055
ENSMUSG00000091412	Gm2895	6.509	0.00055
ENSMUSG00000053338	Tarm1	6.455	0.0016
ENSMUSG00000038135	Crygn	6.415	1.4e-19
ENSMUSG00000020419	Hormad2	6.399	2e-07
ENSMUSG00000032511	Scn5a	6.397	1.4e-08
ENSMUSG00000100486	Gm4131	6.397	0.00081
ENSMUSG00000025328	Padi3	6.366	0.0012
ENSMUSG00000026301	Iqca	6.365	0.0011
ENSMUSG00000015647	Lama5	6.357	8.8e-87
ENSMUSG00000087090	Nctc1	6.357	0.018
ENSMUSG00000059901	Adamts14	6.349	2.6e-11
ENSMUSG00000089953	Rnf224	6.343	0.02
ENSMUSG00000061815	Rufy4	6.328	0.0011
ENSMUSG00000022623	Shank3	6.308	4.4e-45
ENSMUSG00000031216	Stard8	6.308	8.7e-10
ENSMUSG00000073786	Gm7579	6.296	0.003
ENSMUSG00000040998	Npnt	6.292	2.2e-63
ENSMUSG00000014303	Glis2	6.289	5.7e-42
ENSMUSG00000022085	Pebp4	6.288	0.0015
ENSMUSG00000099143	Gm27483	6.272	0.0087
ENSMUSG00000081044	AU015836	6.271	0.00018
ENSMUSG00000022577	Ly6h	6.27	0.0015
ENSMUSG00000053522	Lgals7	6.264	6.4e-07
ENSMUSG00000004891	Nes	6.237	0.00033
ENSMUSG00000034227	Foxj1	6.234	8.9e-15
ENSMUSG00000057465	Saa2	6.23	0.0081
ENSMUSG00000030887	Pdzd9	6.203	0.014
ENSMUSG00000039787	Cercam	6.202	1.1e-19
ENSMUSG00000050635	Sprr2f	6.202	0.032
ENSMUSG00000094559	Cyp2d34	6.198	5.3e-18
ENSMUSG00000011305	Plin5	6.171	4.3e-19
ENSMUSG00000041722	Khdc1c	6.153	0.0041
ENSMUSG00000048385	Scrt1	6.15	0.0017
ENSMUSG00000094084	Tdpoz1	6.126	0.0023
ENSMUSG00000074673	Ttll9	6.092	0.0031
ENSMUSG00000087408	Cers1	6.069	1.6e-13
ENSMUSG00000068008	Bpifb3	6.018	0.0044
ENSMUSG00000070564	Ntn5	6.014	0.0069
ENSMUSG00000062278	Gm11562	6.003	0.026
ENSMUSG00000085870	Gm12829	5.961	0.0046
ENSMUSG00000098816	Gm27786	5.92	0.00032
ENSMUSG00000085327	Gm16104	5.915	6.9e-08
ENSMUSG00000100916	Lhb	5.913	0.0048
ENSMUSG00000039639	Kcne1	5.908	0.008
ENSMUSG00000040026	Saa3	5.907	2e-05
ENSMUSG00000049699	Ucn2	5.903	0.026
ENSMUSG00000032643	Fhl3	5.894	1e-34
ENSMUSG00000032387	Rbpms2	5.881	5.2e-10
ENSMUSG00000033898	Cfhr2	5.875	5.9e-21
ENSMUSG00000063506	Arhgap22	5.872	2.3e-20
ENSMUSG00000034164	Emid1	5.871	1.7e-21
ENSMUSG00000021214	Akr1c18	5.868	0.03
ENSMUSG00000081755	Mup-ps23	5.867	1.2e-18
ENSMUSG00000050272	Dscam	5.866	1.2e-05
ENSMUSG00000023176	Cpn2	5.834	0.0061
ENSMUSG00000072945	Ripply1	5.821	0.006
ENSMUSG00000031449	Atp4b	5.8	0.0077
ENSMUSG00000086789	Lyrm7os	5.789	1.1e-05
ENSMUSG00000000552	Zfp385a	5.765	2.2e-15
ENSMUSG00000078141	Gm2399	5.753	0.0073
ENSMUSG00000106915	Gm42655	5.74	0.0048
ENSMUSG00000021363	Mak	5.731	0.0087
ENSMUSG00000104106	Gm10848	5.713	0.0075
ENSMUSG00000009097	Tbx1	5.712	1.1e-13
ENSMUSG00000054160	Nkx2-4	5.683	0.011
ENSMUSG00000031383	Dusp9	5.663	5e-46
ENSMUSG00000020844	Nxn	5.656	6.2e-20
ENSMUSG00000036892	Prodh2	5.653	8.3e-55
ENSMUSG00000029814	Igf2bp3	5.649	6.5e-42
ENSMUSG00000070708	Gtsf1l	5.641	0.013
ENSMUSG00000031443	F7	5.629	3.3e-07
ENSMUSG00000031837	Necab2	5.611	3.7e-06
ENSMUSG00000086591	Dnah2os	5.588	0.013
ENSMUSG00000031444	F10	5.578	2.7e-43
ENSMUSG00000001520	Nrip2	5.573	0.013
ENSMUSG00000022991	Lalba	5.54	0.011
ENSMUSG00000060807	Serpina6	5.513	2e-06
ENSMUSG00000059854	Hydin	5.506	9.3e-06
ENSMUSG00000038143	Stox2	5.492	1.1e-23
ENSMUSG00000041358	Nutm1	5.492	0.014
ENSMUSG00000035916	Ptprq	5.49	0.017
ENSMUSG00000002076	Hsf2bp	5.452	1.6e-15
ENSMUSG00000029716	Tfr2	5.443	6.4e-05
ENSMUSG00000034209	Rasl10a	5.423	3.3e-09
ENSMUSG00000107390	Gm43323	5.415	0.035
ENSMUSG00000097413	A830052D11Rik	5.407	1.9e-21
ENSMUSG00000023328	Ache	5.402	7.1e-11
ENSMUSG00000092627	D130058E05Rik	5.397	0.024
ENSMUSG00000052981	Ube2ql1	5.392	4e-08
ENSMUSG00000075551	Cyp3a41a	5.387	6.7e-12
ENSMUSG00000031647	Mfap3l	5.385	1.6e-10
ENSMUSG00000004939	Nmrk2	5.382	0.017
ENSMUSG00000089694	Gm4477	5.374	3.8e-09
ENSMUSG00000066760	Psg16	5.374	0.025
ENSMUSG00000045045	Lrfn4	5.373	1.9e-47
ENSMUSG00000031323	Dmrtc1a	5.369	0.035
ENSMUSG00000043681	Fam25c	5.36	0.00012
ENSMUSG00000027239	Mdk	5.359	9.8e-20
ENSMUSG00000056656	Apol8	5.32	2.3e-09
ENSMUSG00000027408	Cpxm1	5.313	0.00016
ENSMUSG00000060559	Gm10083	5.299	0.026
ENSMUSG00000089663	Gm15651	5.289	0.00016
ENSMUSG00000062132	Arhgap33os	5.282	1e-08
ENSMUSG00000046070	Igfals	5.28	5.1e-15
ENSMUSG00000026831	1700007K13Rik	5.279	0.022
ENSMUSG00000066721	Zfp575	5.277	4.4e-13
ENSMUSG00000024125	Sbpl	5.264	0.00023
ENSMUSG00000066382	Iqcf5	5.264	0.026
ENSMUSG00000035390	Brsk1	5.26	3.1e-19
ENSMUSG00000076940	Iglv2	5.254	0.026
ENSMUSG00000092060	Bend4	5.251	4.1e-17
ENSMUSG00000073164	2410018L13Rik	5.241	0.037
ENSMUSG00000034872	Gipc3	5.238	1e-05
ENSMUSG00000071547	Nt5dc2	5.207	1e-19
ENSMUSG00000027547	Sall4	5.206	4.9e-05
ENSMUSG00000038656	Cyp3a16	5.2	0.00019
ENSMUSG00000032496	Ltf	5.183	8.8e-11
ENSMUSG00000051596	Otop1	5.18	0.033
ENSMUSG00000022783	Spag6	5.17	1.4e-06
ENSMUSG00000021281	Tnfaip2	5.162	2.2e-12
ENSMUSG00000031387	Renbp	5.159	7.9e-39
ENSMUSG00000031970	Dbndd1	5.153	0.033
ENSMUSG00000096630	Vmn2r26	5.148	1.7e-05
ENSMUSG00000010796	Asz1	5.144	0.033
ENSMUSG00000096140	Ankrd66	5.127	0.0031
ENSMUSG00000027225	Duoxa2	5.119	0.046
ENSMUSG00000020475	Pgam2	5.114	0.00032
ENSMUSG00000029844	Hoxa1	5.112	1.7e-05
ENSMUSG00000020312	Shc2	5.109	4.5e-23
ENSMUSG00000063446	Lppr1	5.108	0.041
ENSMUSG00000051839	Gypa	5.1	0.034
ENSMUSG00000021763	BC067074	5.097	3e-12
ENSMUSG00000099719	Gm28802	5.092	2.5e-06
ENSMUSG00000049551	Fzd9	5.091	3.9e-16
ENSMUSG00000031586	Rbpms	5.088	1.7e-19
ENSMUSG00000037446	Tulp1	5.082	0.00011
ENSMUSG00000079011	Gm11033	5.07	0.042
ENSMUSG00000087044	1700042G15Rik	5.07	0.042
ENSMUSG00000053552	Ebf4	5.065	3.9e-06
ENSMUSG00000029123	Stk32b	5.056	0.011
ENSMUSG00000070140	Mir483	5.052	0.042
ENSMUSG00000014725	Adam28	5.05	0.042
ENSMUSG00000028758	Kif17	5.033	1.3e-11
ENSMUSG00000027134	Lpcat4	5.02	4.9e-18
ENSMUSG00000080850	Gm12439	4.999	0.042
ENSMUSG00000030410	Dmwd	4.996	8.6e-39
ENSMUSG00000056427	Slit3	4.994	7.7e-14
ENSMUSG00000030470	Csrp3	4.985	0.00062
ENSMUSG00000042388	Dlgap3	4.982	1e-15
ENSMUSG00000044788	Fads6	4.959	1.3e-29
ENSMUSG00000048450	Msx1	4.956	2.6e-10
ENSMUSG00000037477	Tbx10	4.939	5.2e-05
ENSMUSG00000024600	Slc27a6	4.886	1.9e-13
ENSMUSG00000022887	Masp1	4.879	8.9e-06
ENSMUSG00000020646	Mboat2	4.867	1.6e-05
ENSMUSG00000099145	Mir8116	4.865	6.3e-05
ENSMUSG00000040592	Cd79b	4.856	3.1e-26
ENSMUSG00000004267	Eno2	4.854	4e-11
ENSMUSG00000071470	Ccnb1ip1	4.854	8.4e-07
ENSMUSG00000022580	Rhpn1	4.852	0.0011
ENSMUSG00000021186	Fbln5	4.849	1.1e-23
ENSMUSG00000083890	Gm15703	4.844	1.8e-08
ENSMUSG00000006218	Fam131c	4.842	1.5e-09
ENSMUSG00000022229	Atp12a	4.84	0.006
ENSMUSG00000003872	Lin7b	4.835	2.4e-07
ENSMUSG00000038233	Fam198a	4.832	3.3e-05
ENSMUSG00000072573	Gm10369	4.812	2.8e-06
ENSMUSG00000022220	Adcy4	4.805	1.5e-23
ENSMUSG00000020090	Npffr1	4.797	1.7e-05
ENSMUSG00000023868	Pde10a	4.792	2.3e-18
ENSMUSG00000030592	Ryr1	4.792	3.6e-07
ENSMUSG00000072624	Gm5460	4.792	0.0001
ENSMUSG00000051343	Rab11fip5	4.783	2.3e-20
ENSMUSG00000072720	Myo18b	4.774	2e-09
ENSMUSG00000030433	Sbk2	4.769	2.9e-06
ENSMUSG00000090509	Sfta2	4.767	0.00017
ENSMUSG00000074365	Crxos	4.762	0.0014
ENSMUSG00000090291	Lrrc10b	4.742	8.3e-07
ENSMUSG00000003518	Dusp3	4.728	1.6e-51
ENSMUSG00000004885	Crabp2	4.727	0.0014
ENSMUSG00000014852	Adamts13	4.717	2.1e-05
ENSMUSG00000064125	Prr36	4.707	9.1e-14
ENSMUSG00000020363	Gfpt2	4.702	4.6e-11
ENSMUSG00000028073	Pear1	4.7	1.1e-36
ENSMUSG00000019888	Mgat4c	4.699	1.3e-27
ENSMUSG00000029581	Fscn1	4.674	0.0001
ENSMUSG00000031066	Usp11	4.667	2.6e-45
ENSMUSG00000060985	Tdrd5	4.649	8.1e-10
ENSMUSG00000002799	Jag2	4.648	4.5e-43
ENSMUSG00000026247	Ecel1	4.641	0.0068
ENSMUSG00000019539	Rcn3	4.634	1.8e-19
ENSMUSG00000033595	Lgi3	4.626	6e-06
ENSMUSG00000025608	Podxl	4.624	2.7e-07
ENSMUSG00000040856	Dlk1	4.617	2.3e-05
ENSMUSG00000032875	Arhgef17	4.608	2.3e-22
ENSMUSG00000019737	Syne4	4.607	8.6e-06
ENSMUSG00000023473	Celsr3	4.597	1.6e-26
ENSMUSG00000085412	Halr1	4.591	0.0069
ENSMUSG00000081723	Gm15931	4.58	0.0058
ENSMUSG00000031861	Lpar2	4.576	4.8e-50
ENSMUSG00000031530	Dusp4	4.574	1.7e-46
ENSMUSG00000030600	Lrfn1	4.557	1.9e-06
ENSMUSG00000030353	Tead4	4.555	3.1e-11
ENSMUSG00000090737	Gm6788	4.548	0.0042
ENSMUSG00000023009	Nckap5l	4.542	4.3e-13
ENSMUSG00000035640	Cbarp	4.521	1.4e-36
ENSMUSG00000052726	Kcnt2	4.518	8.1e-06
ENSMUSG00000053040	Aph1c	4.515	0.0011
ENSMUSG00000002769	Gnmt	4.504	7.5e-12
ENSMUSG00000019817	Plagl1	4.502	5.3e-05
ENSMUSG00000085923	Gm12781	4.491	0.0045
ENSMUSG00000050382	Kif7	4.49	1.5e-09
ENSMUSG00000029419	Gm996	4.473	2.2e-13
ENSMUSG00000026822	Lcn2	4.467	0.03
ENSMUSG00000035226	Rims4	4.463	3.9e-18
ENSMUSG00000002059	Rab34	4.461	8.7e-10
ENSMUSG00000032491	Nradd	4.458	2.4e-24
ENSMUSG00000048029	Eno4	4.436	0.007
ENSMUSG00000084380	Tmc4-ps	4.428	0.0085
ENSMUSG00000044628	Rnf208	4.427	2.3e-15
ENSMUSG00000084970	1700060J05Rik	4.427	0.045
ENSMUSG00000057729	Prtn3	4.418	0.00021
ENSMUSG00000002012	Pnck	4.415	5.8e-14
ENSMUSG00000085705	Gm16046	4.409	0.0054
ENSMUSG00000020150	Gamt	4.399	5.4e-15
ENSMUSG00000051669	AU021092	4.391	0.0029
ENSMUSG00000039798	2600006K01Rik	4.389	0.0011
ENSMUSG00000015599	Ttbk1	4.386	0.001
ENSMUSG00000074899	Sptbn5	4.385	8.8e-08
ENSMUSG00000046811	Gltpd2	4.368	1.1e-18
ENSMUSG00000051262	Cml3	4.359	0.0074
ENSMUSG00000006642	Tcf23	4.342	4.5e-42
ENSMUSG00000054978	Kbtbd13	4.34	2.8e-13
ENSMUSG00000027570	Col9a3	4.329	3.4e-05
ENSMUSG00000073197	5730507C01Rik	4.325	3.4e-05
ENSMUSG00000040649	Rimklb	4.322	0.00011
ENSMUSG00000013419	Zfp651	4.32	6e-21
ENSMUSG00000020684	Rasl10b	4.312	0.00089
ENSMUSG00000038146	Notch3	4.312	0.0013
ENSMUSG00000027996	Sfrp2	4.305	0.046
ENSMUSG00000097820	E530011L22Rik	4.304	0.0014
ENSMUSG00000022178	Ajuba	4.278	2.8e-05
ENSMUSG00000047990	C2cd4a	4.268	0.04
ENSMUSG00000070644	Etnk2	4.267	5.3e-22
ENSMUSG00000037664	Cdkn1c	4.262	6.9e-41
ENSMUSG00000051251	Nhlh1	4.255	0.00027
ENSMUSG00000024427	Spry4	4.246	7.8e-22
ENSMUSG00000022871	Fetub	4.245	0.0012
ENSMUSG00000035237	Lcat	4.241	0.0019
ENSMUSG00000025129	Ppp1r27	4.235	0.023
ENSMUSG00000010760	Phlda2	4.228	7.4e-16
ENSMUSG00000086770	Gm15351	4.224	5.5e-05
ENSMUSG00000050150	Slc9b1	4.215	0.023
ENSMUSG00000083618	Gm11771	4.212	0.012
ENSMUSG00000078350	Smim1	4.205	2.1e-10
ENSMUSG00000039376	Synpo2l	4.201	0.025
ENSMUSG00000046841	Ckap4	4.197	2.7e-07
ENSMUSG00000026833	Olfm1	4.19	8.8e-15
ENSMUSG00000026177	Slc11a1	4.187	1.1e-10
ENSMUSG00000039323	Igfbp2	4.186	0.00022
ENSMUSG00000003355	Fkbp11	4.175	1.4e-33
ENSMUSG00000060371	Caln1	4.168	0.0054
ENSMUSG00000036500	Akp3	4.167	9.9e-31
ENSMUSG00000050423	Ppp1r3g	4.164	0.0011
ENSMUSG00000006356	Crip2	4.15	1.9e-11
ENSMUSG00000040693	Slco4c1	4.149	0.00061
ENSMUSG00000032013	Trim29	4.149	0.013
ENSMUSG00000020866	Cacna1g	4.142	3.6e-07
ENSMUSG00000020303	Stc2	4.13	2.2e-06
ENSMUSG00000028356	Ambp	4.127	1e-23
ENSMUSG00000037130	H2-M10,6	4.112	0.017
ENSMUSG00000038580	Sct	4.094	3.7e-30
ENSMUSG00000031563	Wwc2	4.092	3.6e-18
ENSMUSG00000049100	Pcdh10	4.092	7.6e-05
ENSMUSG00000023906	Cldn6	4.092	0.0001
ENSMUSG00000032172	Olfm2	4.089	0.00034
ENSMUSG00000098789	Jmjd7	4.089	0.0024
ENSMUSG00000042684	Npl	4.086	7.2e-45
ENSMUSG00000047945	Marcksl1	4.078	4.4e-20
ENSMUSG00000015083	C8g	4.073	1.6e-22
ENSMUSG00000025815	Dhtkd1	4.059	0.036
ENSMUSG00000060227	Casc4	4.055	6.3e-17
ENSMUSG00000028527	Ak4	4.046	8.2e-09
ENSMUSG00000024664	Fads3	4.041	8.9e-34
ENSMUSG00000087538	Gm16341	4.037	0.0045
ENSMUSG00000047230	Cldn2	4.034	3.1e-40
ENSMUSG00000074796	Slc4a11	4.028	1.6e-14
ENSMUSG00000032482	Cspg5	4.025	3e-12
ENSMUSG00000040146	Rgl3	4.022	8.8e-16
ENSMUSG00000097305	Gm17276	4.019	1.1e-05
ENSMUSG00000060594	Layn	4.018	0.016
ENSMUSG00000097165	2210008F06Rik	4.017	3.5e-05
ENSMUSG00000034730	Adgrb1	4.004	9.1e-10
ENSMUSG00000034450	Gulo	4.003	4.8e-06
ENSMUSG00000026315	Serpinb8	4.001	3.5e-05
ENSMUSG00000001521	Tulp3	4	1.5e-19
ENSMUSG00000024184	Pdia2	3.999	6.1e-06
ENSMUSG00000053675	Tgm5	3.99	2.1e-06
ENSMUSG00000040694	Apobec2	3.989	2.8e-05
ENSMUSG00000026921	Egfl7	3.98	2.1e-13
ENSMUSG00000044303	Cdkn2a	3.978	6.5e-06
ENSMUSG00000107159	Gm7919	3.971	0.0011
ENSMUSG00000032717	Mdfi	3.966	0.011
ENSMUSG00000105565	Gm43566	3.964	0.0013
ENSMUSG00000086775	Snhg7os	3.963	0.00058
ENSMUSG00000001864	Aif1l	3.954	2.3e-10
ENSMUSG00000051790	Nlgn2	3.946	2.1e-23
ENSMUSG00000016262	Sertad4	3.945	0.0029
ENSMUSG00000031138	F9	3.928	0.0017
ENSMUSG00000035258	Abi3bp	3.92	4.6e-08
ENSMUSG00000029718	Pcolce	3.916	3.5e-09
ENSMUSG00000075416	Gm14488	3.915	0.0064
ENSMUSG00000050896	Rtn4rl2	3.907	0.0074
ENSMUSG00000037405	Icam1	3.903	6.2e-06
ENSMUSG00000055026	Gabrg3	3.901	0.026
ENSMUSG00000005892	Trh	3.897	0.00057
ENSMUSG00000047592	Nxpe5	3.897	0.016
ENSMUSG00000092365	BC023719	3.894	2.1e-14
ENSMUSG00000026981	Il1rn	3.884	9.7e-08
ENSMUSG00000046589	Lrrc8e	3.882	6.7e-09
ENSMUSG00000016386	Mpped2	3.881	0.0013
ENSMUSG00000069170	Adgrv1	3.876	4.6e-11
ENSMUSG00000034854	Mfsd12	3.871	9.4e-40
ENSMUSG00000048304	Slitrk3	3.868	0.0081
ENSMUSG00000041696	Rasl12	3.863	0.00033
ENSMUSG00000038732	Mboat1	3.861	1.6e-18
ENSMUSG00000021490	Slc34a1	3.861	3.6e-10
ENSMUSG00000033361	Prrg3	3.859	0.0029
ENSMUSG00000026879	Gsn	3.851	5.7e-27
ENSMUSG00000047495	Dlgap2	3.845	0.031
ENSMUSG00000025529	Zfp711	3.832	9.6e-08
ENSMUSG00000028028	Alpk1	3.83	9.7e-07
ENSMUSG00000099624	Gm7889	3.817	0.03
ENSMUSG00000087626	Gm15050	3.816	0.0011
ENSMUSG00000046402	Rbp1	3.813	5.6e-20
ENSMUSG00000020092	Pald1	3.813	9.8e-10
ENSMUSG00000068083	Cyp2d40	3.805	0.0084
ENSMUSG00000078320	Gm362	3.803	0.0047
ENSMUSG00000024968	Rcor2	3.802	1.1e-18
ENSMUSG00000032194	Kank2	3.8	4.5e-32
ENSMUSG00000037686	Aspg	3.799	5.4e-31
ENSMUSG00000025127	Gcgr	3.797	0.0035
ENSMUSG00000063531	Sema3e	3.786	0.0014
ENSMUSG00000034684	Sema3f	3.779	4e-10
ENSMUSG00000091243	Vgll3	3.775	0.00031
ENSMUSG00000013338	Fer1l4	3.774	1.4e-19
ENSMUSG00000071042	Rasgrp3	3.774	1.5e-05
ENSMUSG00000027870	Hao2	3.771	2.9e-07
ENSMUSG00000017724	Etv4	3.759	5.3e-06
ENSMUSG00000040413	Timd2	3.754	0.0092
ENSMUSG00000034818	Celf5	3.752	1e-35
ENSMUSG00000038496	Slc19a3	3.752	9.7e-32
ENSMUSG00000053644	Aldh7a1	3.745	2.8e-36
ENSMUSG00000074768	Bhmt	3.737	3.3e-13
ENSMUSG00000022415	Syngr1	3.732	2.6e-25
ENSMUSG00000044317	Gpr4	3.731	6.7e-05
ENSMUSG00000008489	Elavl2	3.729	0.044
ENSMUSG00000074874	Ctla2b	3.728	0.032
ENSMUSG00000076441	Ass1	3.719	6.2e-11
ENSMUSG00000026928	Card9	3.713	0.0011
ENSMUSG00000034813	Grip1	3.708	2.2e-06
ENSMUSG00000059606	Rnase2b	3.705	0.045
ENSMUSG00000054793	Cadm4	3.703	3.2e-11
ENSMUSG00000063415	Cyp26b1	3.698	1.3e-07
ENSMUSG00000062727	Hist1h2bk	3.692	0.045
ENSMUSG00000044645	Gm7334	3.688	0.013
ENSMUSG00000045667	Smtnl2	3.688	0.016
ENSMUSG00000025511	Tspan4	3.683	1.3e-09
ENSMUSG00000096965	3300005D01Rik	3.679	3.3e-08
ENSMUSG00000032079	Apoa5	3.679	2.1e-06
ENSMUSG00000048709	Gm8666	3.675	0.00079
ENSMUSG00000028980	H6pd	3.673	4.9e-11
ENSMUSG00000027583	Zbtb46	3.666	1.7e-08
ENSMUSG00000078706	Gm53	3.661	0.02
ENSMUSG00000000555	Itga5	3.66	2.4e-09
ENSMUSG00000029095	Ablim2	3.656	1.4e-16
ENSMUSG00000082706	Gm11663	3.647	0.049
ENSMUSG00000045502	Hcar2	3.637	0.014
ENSMUSG00000042770	Hebp1	3.63	6.3e-22
ENSMUSG00000013367	Iglon5	3.628	0.047
ENSMUSG00000059361	Nrsn2	3.619	0.0017
ENSMUSG00000023905	Tnfrsf12a	3.616	1.6e-23
ENSMUSG00000032852	Rspo4	3.615	0.0066
ENSMUSG00000087094	Gm13093	3.612	0.046
ENSMUSG00000032076	Cadm1	3.61	2.4e-09
ENSMUSG00000101609	Kcnq1ot1	3.605	0.0011
ENSMUSG00000085629	Gm11697	3.603	0.00036
ENSMUSG00000064057	Scgb3a1	3.603	0.0034
ENSMUSG00000024990	Rbp4	3.602	1.7e-19
ENSMUSG00000033579	Fa2h	3.587	0.0023
ENSMUSG00000031957	Ctrb1	3.584	0.00078
ENSMUSG00000037681	Esyt3	3.583	0.00022
ENSMUSG00000015053	Gata2	3.577	0.0003
ENSMUSG00000079120	AY761185	3.574	0.0032
ENSMUSG00000021492	F12	3.573	6.8e-08
ENSMUSG00000055799	Tcf7l1	3.566	9.3e-07
ENSMUSG00000059277	R74862	3.565	5.9e-08
ENSMUSG00000046580	Gm7862	3.563	0.0087
ENSMUSG00000073400	Trim10	3.562	0.00021
ENSMUSG00000027966	Col11a1	3.553	0.016
ENSMUSG00000046687	Gm5424	3.55	0.00056
ENSMUSG00000035901	Dennd5a	3.548	1e-16
ENSMUSG00000087179	Gm14230	3.548	1.6e-06
ENSMUSG00000085468	Gm15343	3.538	9.5e-05
ENSMUSG00000024738	Pga5	3.537	1e-07
ENSMUSG00000038527	C1rl	3.535	3.2e-11
ENSMUSG00000074480	Mex3a	3.528	1.5e-07
ENSMUSG00000039481	Nrtn	3.528	0.016
ENSMUSG00000018012	Rac3	3.524	2.3e-13
ENSMUSG00000029544	Cabp1	3.521	0.005
ENSMUSG00000022043	Trim35	3.508	1.2e-25
ENSMUSG00000025330	Padi4	3.508	0.001
ENSMUSG00000005320	Fgfr4	3.504	2.7e-27
ENSMUSG00000064247	Plcxd1	3.5	4.5e-06
ENSMUSG00000035969	Rusc2	3.498	4.6e-10
ENSMUSG00000006310	Zbtb32	3.491	9.2e-09
ENSMUSG00000097709	2810429I04Rik	3.487	0.00018
ENSMUSG00000049939	Lrrc4	3.477	2.4e-05
ENSMUSG00000050762	Prss27	3.472	0.0079
ENSMUSG00000001025	S100a6	3.47	1.8e-23
ENSMUSG00000005952	Trpv1	3.467	5.9e-07
ENSMUSG00000038517	Tbkbp1	3.458	5e-09
ENSMUSG00000040732	Erg	3.448	0.00026
ENSMUSG00000055633	Zfp580	3.439	0.002
ENSMUSG00000018470	Kcnab3	3.437	2.1e-07
ENSMUSG00000056458	Mok	3.436	9.7e-07
ENSMUSG00000031845	Bco1	3.433	8.7e-17
ENSMUSG00000034258	Mfsd7c	3.427	1.7e-21
ENSMUSG00000089687	Rab42	3.425	0.0029
ENSMUSG00000048988	Elfn1	3.424	6.3e-05
ENSMUSG00000026478	Lamc1	3.42	1.2e-15
ENSMUSG00000020181	Nav3	3.41	0.0025
ENSMUSG00000043760	Pkhd1	3.408	0.00032
ENSMUSG00000070000	Fcho1	3.404	1.2e-12
ENSMUSG00000062175	Tgif2	3.404	1.3e-11
ENSMUSG00000056648	Hoxb8	3.404	0.0001
ENSMUSG00000001802	Lrp3	3.397	6.8e-05
ENSMUSG00000028347	Tmeff1	3.396	7.4e-12
ENSMUSG00000022763	Aifm3	3.391	1.8e-18
ENSMUSG00000000489	Pdgfb	3.383	6.6e-15
ENSMUSG00000058952	Cfi	3.376	6.2e-07
ENSMUSG00000055333	Fat2	3.372	0.014
ENSMUSG00000032591	Mst1	3.361	0.0002
ENSMUSG00000083284	Gm13688	3.355	0.004
ENSMUSG00000074435	Smcp	3.346	0.00023
ENSMUSG00000085731	Gm16229	3.345	0.023
ENSMUSG00000050212	Eva1b	3.344	4.4e-14
ENSMUSG00000032310	Cyp1a2	3.337	0.016
ENSMUSG00000026712	Mrc1	3.334	1.6e-09
ENSMUSG00000049807	Arhgap23	3.329	9e-08
ENSMUSG00000075225	Ccdc162	3.329	2.1e-07
ENSMUSG00000091594	Gm17067	3.326	0.014
ENSMUSG00000031441	Atp11a	3.325	5.6e-08
ENSMUSG00000047822	Gm6484	3.313	3.5e-08
ENSMUSG00000020830	Vmo1	3.311	0.028
ENSMUSG00000050822	Slc29a4	3.305	0.0026
ENSMUSG00000063611	Gm10134	3.303	5.2e-05
ENSMUSG00000026532	Spta1	3.296	0.0095
ENSMUSG00000037846	Rtkn2	3.292	0.0017
ENSMUSG00000050511	Oprd1	3.287	0.0022
ENSMUSG00000050663	Trhde	3.286	0.0014
ENSMUSG00000028051	Hcn3	3.281	3.1e-06
ENSMUSG00000016541	Atxn10	3.275	1e-29
ENSMUSG00000055312	Them7	3.27	4.9e-11
ENSMUSG00000023972	Ptk7	3.269	1e-19
ENSMUSG00000015957	Wnt11	3.267	4.9e-05
ENSMUSG00000039646	Vasn	3.261	1.5e-07
ENSMUSG00000030054	Gp9	3.26	0.0015
ENSMUSG00000040003	Magi2	3.249	0.00073
ENSMUSG00000031284	Pak3	3.248	0.0031
ENSMUSG00000031633	Slc25a4	3.247	2.4e-20
ENSMUSG00000024827	Gldc	3.245	0.00054
ENSMUSG00000037568	Vash2	3.233	7e-06
ENSMUSG00000036411	9530077C05Rik	3.232	0.0062
ENSMUSG00000037636	Slc25a43	3.228	1.6e-06
ENSMUSG00000097303	3110083C13Rik	3.228	0.00068
ENSMUSG00000051817	Sox12	3.224	1.3e-12
ENSMUSG00000046997	Spsb4	3.224	3.8e-09
ENSMUSG00000046329	Slc25a23	3.22	2.9e-13
ENSMUSG00000028348	Murc	3.215	0.011
ENSMUSG00000004446	Bid	3.213	4.5e-26
ENSMUSG00000063430	Wscd2	3.208	0.027
ENSMUSG00000040502	March9	3.204	2e-22
ENSMUSG00000074121	Ntf5	3.204	0.0016
ENSMUSG00000073176	Zfp449	3.193	0.05
ENSMUSG00000050189	Etos1	3.182	0.0085
ENSMUSG00000059974	Ntm	3.176	0.014
ENSMUSG00000069814	E130309D14Rik	3.168	2.8e-06
ENSMUSG00000027796	Smad9	3.167	3.8e-06
ENSMUSG00000089659	Gm3470	3.163	0.016
ENSMUSG00000021294	Kif26a	3.16	0.0058
ENSMUSG00000031827	Cotl1	3.157	1.4e-18
ENSMUSG00000029695	Aass	3.156	0.0005
ENSMUSG00000044165	Bcl2l15	3.153	7.8e-25
ENSMUSG00000033152	Podxl2	3.15	0.0026
ENSMUSG00000066366	Serpina1a	3.144	0.0034
ENSMUSG00000030222	Rerg	3.14	0.00061
ENSMUSG00000027015	Cybrd1	3.138	4e-05
ENSMUSG00000059022	Kcp	3.138	0.0091
ENSMUSG00000038917	3930402G23Rik	3.134	1e-05
ENSMUSG00000073678	Pgap1	3.128	8.1e-13
ENSMUSG00000097833	Gm5976	3.121	0.015
ENSMUSG00000018581	Dnah11	3.119	0.0027
ENSMUSG00000097451	Rian	3.119	0.014
ENSMUSG00000003573	Homer3	3.095	5.2e-10
ENSMUSG00000087658	Hotairm1	3.094	0.00012
ENSMUSG00000087341	0610040F04Rik	3.09	0.00048
ENSMUSG00000097532	Gm4349	3.09	0.016
ENSMUSG00000026829	Gbgt1	3.086	4.7e-08
ENSMUSG00000040187	Arntl2	3.084	0.00041
ENSMUSG00000022863	Btg3	3.083	7e-06
ENSMUSG00000026255	Efhd1	3.079	1.8e-06
ENSMUSG00000071636	Rimbp3	3.077	4.6e-06
ENSMUSG00000016028	Celsr1	3.066	0.00026
ENSMUSG00000085574	Gm13053	3.061	0.039
ENSMUSG00000073433	Arhgdig	3.059	1.1e-07
ENSMUSG00000025579	Gaa	3.057	3.3e-17
ENSMUSG00000033763	Mtss1l	3.044	1.5e-05
ENSMUSG00000034675	Dbn1	3.043	8.6e-05
ENSMUSG00000107350	Gm42532	3.036	0.0095
ENSMUSG00000084904	Gm14827	3.034	0.037
ENSMUSG00000046204	Pnma2	3.033	0.0023
ENSMUSG00000035179	Ppp1r32	3.028	4.7e-06
ENSMUSG00000029553	Tfec	3.027	0.0007
ENSMUSG00000047344	Lancl3	3.026	0.0017
ENSMUSG00000024620	Pdgfrb	3.017	0.00067
ENSMUSG00000015401	Tmem27	3.015	0.00018
ENSMUSG00000107877	RP23-207N15,7	3.001	0.0014
ENSMUSG00000033191	Tie1	3.001	0.0062
ENSMUSG00000022099	Dmtn	3	0.021
ENSMUSG00000052516	Robo2	2.999	0.024
ENSMUSG00000085696	Hoxaas3	2.998	0.0094
ENSMUSG00000040283	Btnl9	2.997	0.033
ENSMUSG00000023000	Dhh	2.994	0.023
ENSMUSG00000019831	Wasf1	2.992	4.7e-06
ENSMUSG00000028763	Hspg2	2.991	1.8e-05
ENSMUSG00000029771	Irf5	2.985	9.9e-10
ENSMUSG00000107198	Gm19619	2.969	0.016
ENSMUSG00000071177	Serpina1d	2.967	0.001
ENSMUSG00000038702	Dsel	2.96	5e-05
ENSMUSG00000039873	Neurl2	2.957	1.6e-05
ENSMUSG00000045053	Kcng3	2.952	6.9e-05
ENSMUSG00000103067	Gm30414	2.951	0.0017
ENSMUSG00000043541	Casc1	2.951	0.028
ENSMUSG00000007207	Stx1a	2.948	1e-08
ENSMUSG00000027004	Frzb	2.945	0.0072
ENSMUSG00000013033	Adgrl1	2.942	1.3e-09
ENSMUSG00000071537	Klrg2	2.929	0.00087
ENSMUSG00000066684	Pilrb1	2.924	0.006
ENSMUSG00000021493	Pdlim7	2.922	1.6e-16
ENSMUSG00000042215	Bag2	2.92	0.0038
ENSMUSG00000078532	Nkain1	2.919	6.5e-09
ENSMUSG00000033249	Hsf4	2.919	5.6e-06
ENSMUSG00000074136	4930513N10Rik	2.917	2.9e-05
ENSMUSG00000017493	Igfbp4	2.911	7.1e-05
ENSMUSG00000019139	Isyna1	2.909	2.9e-07
ENSMUSG00000096326	Ighv1-78	2.909	0.0088
ENSMUSG00000024268	Celf4	2.905	0.0032
ENSMUSG00000045594	Glb1	2.901	1.9e-07
ENSMUSG00000029377	Ereg	2.892	2.3e-07
ENSMUSG00000043687	1190005I06Rik	2.891	0.00095
ENSMUSG00000043286	Pnpla1	2.89	5.1e-05
ENSMUSG00000032440	Tgfbr2	2.887	2.5e-24
ENSMUSG00000041189	Chrnb1	2.887	1.1e-13
ENSMUSG00000055202	Zfp811	2.881	0.0019
ENSMUSG00000020014	Cfap54	2.875	0.045
ENSMUSG00000027254	Map1a	2.873	2.6e-10
ENSMUSG00000036634	Mag	2.873	0.0058
ENSMUSG00000040681	Hmgn1	2.871	1.4e-24
ENSMUSG00000032589	Bsn	2.87	3e-15
ENSMUSG00000090564	A430057M04Rik	2.868	5e-06
ENSMUSG00000025650	Col7a1	2.866	9.5e-11
ENSMUSG00000032017	Grik4	2.865	0.00019
ENSMUSG00000024381	Bin1	2.864	1.2e-24
ENSMUSG00000030259	Rassf8	2.864	0.0032
ENSMUSG00000020635	Fkbp1b	2.861	0.00041
ENSMUSG00000055471	Alk	2.861	0.037
ENSMUSG00000075569	Rsph10b	2.859	0.0021
ENSMUSG00000066682	Pilrb2	2.85	0.046
ENSMUSG00000006931	P3h4	2.84	4.1e-07
ENSMUSG00000020826	Nos2	2.831	0.008
ENSMUSG00000031490	Eif4ebp1	2.826	8.1e-23
ENSMUSG00000050359	Sprr1a	2.825	4.1e-12
ENSMUSG00000027624	Epb41l1	2.825	6.6e-08
ENSMUSG00000062380	Tubb3	2.824	0.0043
ENSMUSG00000073418	C4b	2.814	0.0095
ENSMUSG00000086605	Gm14290	2.811	0.012
ENSMUSG00000026556	Vangl2	2.805	1.1e-06
ENSMUSG00000025151	Maged1	2.801	4.6e-22
ENSMUSG00000005973	Rcn1	2.8	7.9e-15
ENSMUSG00000037242	Clic4	2.798	1e-23
ENSMUSG00000079015	Serpina1c	2.796	8.9e-05
ENSMUSG00000087700	Gm15283	2.795	0.038
ENSMUSG00000023092	Fhl1	2.786	8.9e-13
ENSMUSG00000033676	Gabrb3	2.786	0.00075
ENSMUSG00000042118	Bhmt2	2.784	0.03
ENSMUSG00000071178	Serpina1b	2.78	3e-09
ENSMUSG00000026531	Mptx1	2.77	3.3e-19
ENSMUSG00000072964	Bhlhb9	2.768	9.4e-07
ENSMUSG00000049916	2610318N02Rik	2.767	7e-09
ENSMUSG00000030123	Plxnd1	2.764	3.5e-05
ENSMUSG00000030017	Reg3g	2.763	1.2e-08
ENSMUSG00000022534	Mefv	2.763	0.025
ENSMUSG00000030872	Gga2	2.762	5e-19
ENSMUSG00000025407	Gli1	2.759	0.048
ENSMUSG00000027075	Slc43a1	2.756	0.00068
ENSMUSG00000072618	Gm10384	2.755	0.0006
ENSMUSG00000097397	Gm16861	2.755	0.0026
ENSMUSG00000015652	Steap1	2.752	0.031
ENSMUSG00000027478	Dnmt3b	2.751	7.8e-08
ENSMUSG00000081309	Gm12397	2.749	0.047
ENSMUSG00000045842	Tgif2-ps2	2.747	0.0023
ENSMUSG00000032363	Adamts7	2.746	0.0015
ENSMUSG00000042743	Sgtb	2.745	1.2e-06
ENSMUSG00000070645	Ren1	2.745	0.033
ENSMUSG00000075028	Prdm11	2.74	1.4e-07
ENSMUSG00000058248	Kcnh1	2.739	0.00082
ENSMUSG00000074489	Bglap3	2.735	7.6e-07
ENSMUSG00000014776	Nol3	2.732	2.2e-05
ENSMUSG00000048040	Arxes2	2.732	0.018
ENSMUSG00000021765	Fst	2.731	0.034
ENSMUSG00000040699	Limd2	2.729	1.2e-19
ENSMUSG00000007039	Ddah2	2.728	1.5e-08
ENSMUSG00000064147	Rab44	2.728	0.049
ENSMUSG00000087484	2900089D17Rik	2.725	0.0039
ENSMUSG00000091002	Tcerg1l	2.725	0.05
ENSMUSG00000102353	Gm38345	2.724	0.029
ENSMUSG00000024575	Pde6a	2.719	5.9e-05
ENSMUSG00000055385	Rnf212	2.715	0.041
ENSMUSG00000079588	Tmem182	2.713	0.0027
ENSMUSG00000104818	Gm43661	2.708	0.0041
ENSMUSG00000059900	Tmem40	2.703	0.048
ENSMUSG00000026121	Sema4c	2.7	1e-06
ENSMUSG00000097363	Gm26717	2.699	0.0018
ENSMUSG00000041120	Nbl1	2.698	4e-09
ENSMUSG00000089762	Ier5l	2.693	0.0099
ENSMUSG00000045027	Prss22	2.69	0.00065
ENSMUSG00000050677	Ccdc96	2.69	0.0019
ENSMUSG00000031780	Ccl17	2.689	0.014
ENSMUSG00000079484	Phyhd1	2.688	8.4e-05
ENSMUSG00000092837	Rpph1	2.686	0.0065
ENSMUSG00000037907	Ankrd13b	2.68	5.4e-16
ENSMUSG00000050357	Rltpr	2.68	2.6e-08
ENSMUSG00000023007	Prpf40b	2.675	2e-11
ENSMUSG00000028716	Pdzk1ip1	2.674	2.1e-08
ENSMUSG00000062007	Hsh2d	2.667	9.7e-12
ENSMUSG00000053080	2700081O15Rik	2.666	3.9e-10
ENSMUSG00000028782	Adgrb2	2.657	0.02
ENSMUSG00000032401	Lctl	2.655	0.015
ENSMUSG00000032796	Lama1	2.655	0.017
ENSMUSG00000037016	Frem2	2.654	7e-05
ENSMUSG00000039476	Prrx2	2.654	0.043
ENSMUSG00000017723	Wfdc2	2.653	0.0018
ENSMUSG00000045672	Col27a1	2.65	0.00022
ENSMUSG00000042826	Fgf11	2.648	2.4e-12
ENSMUSG00000007030	Vwa7	2.647	2.2e-06
ENSMUSG00000038456	Dennd2a	2.638	0.0048
ENSMUSG00000055485	Soga1	2.637	0.00088
ENSMUSG00000086533	Mypopos	2.633	0.0031
ENSMUSG00000037579	Kcnh3	2.632	1.1e-05
ENSMUSG00000085207	Gm11767	2.63	0.011
ENSMUSG00000006784	Ttc25	2.628	0.039
ENSMUSG00000036504	Phpt1	2.625	4.7e-17
ENSMUSG00000020868	Xylt2	2.623	4.5e-20
ENSMUSG00000032946	Rasgrp2	2.623	4e-06
ENSMUSG00000059327	Eda	2.622	0.03
ENSMUSG00000071356	Reg3b	2.617	1.4e-05
ENSMUSG00000074006	Omp	2.617	0.0014
ENSMUSG00000038973	Cldnd2	2.605	0.01
ENSMUSG00000073856	Iqck	2.604	0.009
ENSMUSG00000028199	Cryz	2.601	2.2e-12
ENSMUSG00000067279	Ppp1r3c	2.6	0.02
ENSMUSG00000036587	Fut7	2.598	3.5e-05
ENSMUSG00000052373	Mpp3	2.598	0.0014
ENSMUSG00000022847	Thpo	2.597	9e-10
ENSMUSG00000046546	Fam43a	2.597	1.1e-05
ENSMUSG00000046027	Stard5	2.591	4.4e-05
ENSMUSG00000037936	Scarb1	2.59	3.6e-12
ENSMUSG00000038112	AW551984	2.586	0.0031
ENSMUSG00000028039	Efna3	2.58	0.0018
ENSMUSG00000020766	Galk1	2.574	4.1e-18
ENSMUSG00000010175	Prox1	2.573	5e-08
ENSMUSG00000060613	Cyp2c70	2.568	1.3e-08
ENSMUSG00000027217	Tspan18	2.56	0.0025
ENSMUSG00000028613	Lrp8	2.559	6.7e-05
ENSMUSG00000015947	Fcgr1	2.559	0.037
ENSMUSG00000028865	Cd164l2	2.556	0.031
ENSMUSG00000027221	Chst1	2.555	0.0088
ENSMUSG00000029392	Rilpl1	2.547	0.00072
ENSMUSG00000058740	Kcnt1	2.547	0.014
ENSMUSG00000096299	Gm21814	2.546	0.0061
ENSMUSG00000027322	Siglec1	2.543	0.021
ENSMUSG00000022805	Maats1	2.541	0.00033
ENSMUSG00000035547	Capn5	2.539	4.2e-18
ENSMUSG00000038522	AI317395	2.539	9e-05
ENSMUSG00000029843	Slc13a4	2.536	0.013
ENSMUSG00000032232	Cgnl1	2.533	2.3e-08
ENSMUSG00000075025	Gm10804	2.532	0.016
ENSMUSG00000032065	Tex12	2.53	0.015
ENSMUSG00000045915	Ccdc42	2.529	0.0011
ENSMUSG00000087088	Gm16638	2.528	0.043
ENSMUSG00000059708	Akap17b	2.523	2.1e-08
ENSMUSG00000027375	Mal	2.523	0.00069
ENSMUSG00000033389	Arhgap44	2.523	0.003
ENSMUSG00000070960	Gm19680	2.508	0.012
ENSMUSG00000006587	Snai3	2.503	0.00058
ENSMUSG00000070798	Psg25	2.503	0.0013
ENSMUSG00000023073	Slc10a2	2.499	1.6e-06
ENSMUSG00000032343	Impg1	2.498	0.0076
ENSMUSG00000036565	Ttyh3	2.497	1.9e-15
ENSMUSG00000038893	Fam117a	2.488	2.2e-12
ENSMUSG00000035104	Eva1a	2.485	0.00078
ENSMUSG00000069114	Zbtb10	2.484	0.00043
ENSMUSG00000032207	Lipc	2.484	0.0014
ENSMUSG00000036523	Greb1	2.483	1.6e-12
ENSMUSG00000058046	4933430I17Rik	2.479	0.0032
ENSMUSG00000046959	Slc26a1	2.479	0.018
ENSMUSG00000039470	Zdhhc2	2.475	2.4e-14
ENSMUSG00000042129	Rassf4	2.472	0.00086
ENSMUSG00000021136	Smoc1	2.472	0.016
ENSMUSG00000035835	Lppr3	2.465	0.022
ENSMUSG00000057697	Vmn1r53	2.465	0.031
ENSMUSG00000087693	Gm16191	2.465	0.041
ENSMUSG00000034758	Tle6	2.462	0.00013
ENSMUSG00000042784	Muc1	2.462	0.0094
ENSMUSG00000026601	Axdnd1	2.462	0.012
ENSMUSG00000005413	Hmox1	2.46	8.6e-05
ENSMUSG00000015451	C4a	2.459	0.00012
ENSMUSG00000072294	Klf12	2.459	0.019
ENSMUSG00000038224	Serpinf2	2.456	8.4e-12
ENSMUSG00000105146	Gm43861	2.453	0.023
ENSMUSG00000020399	Havcr2	2.452	0.011
ENSMUSG00000025372	Baiap2	2.45	1.6e-09
ENSMUSG00000020282	Rhbdf1	2.446	4.1e-16
ENSMUSG00000032348	Gsta4	2.442	7.8e-18
ENSMUSG00000033777	Tlr13	2.44	0.0018
ENSMUSG00000026246	Alppl2	2.437	0.0018
ENSMUSG00000006958	Chrd	2.436	0.05
ENSMUSG00000028747	Htr6	2.435	0.0014
ENSMUSG00000006519	Cyba	2.433	3e-18
ENSMUSG00000041939	Mvk	2.433	5.7e-18
ENSMUSG00000062017	Abca14	2.43	0.023
ENSMUSG00000095440	Fignl2	2.426	1.1e-13
ENSMUSG00000050132	Sarm1	2.419	0.029
ENSMUSG00000034271	Jdp2	2.416	8.4e-07
ENSMUSG00000021081	Serpina1f	2.413	0.0064
ENSMUSG00000042766	Trim46	2.413	0.036
ENSMUSG00000045281	Gpr20	2.409	0.0018
ENSMUSG00000057176	Gm166	2.404	1.5e-05
ENSMUSG00000022474	Pmm1	2.399	4.2e-14
ENSMUSG00000038253	Hoxa5	2.397	0.0021
ENSMUSG00000022790	Igsf11	2.394	0.0023
ENSMUSG00000056214	Pard6g	2.391	0.0058
ENSMUSG00000074264	Amy1	2.39	0.02
ENSMUSG00000025203	Scd2	2.389	4.6e-08
ENSMUSG00000055546	Timd4	2.384	0.035
ENSMUSG00000038763	Alpk3	2.383	0.008
ENSMUSG00000030562	Nox4	2.383	0.014
ENSMUSG00000021234	Fam161b	2.382	3.9e-06
ENSMUSG00000073094	Smim9	2.378	0.0018
ENSMUSG00000068735	Trp53i11	2.375	4.9e-06
ENSMUSG00000029865	Sval1	2.372	0.0015
ENSMUSG00000070003	Ssbp4	2.371	0.0013
ENSMUSG00000006442	Srm	2.371	0.0022
ENSMUSG00000022186	Oxct1	2.364	4.2e-17
ENSMUSG00000105787	Gm8099	2.356	0.013
ENSMUSG00000041617	Ccdc74a	2.354	0.037
ENSMUSG00000029287	Tgfbr3	2.351	0.013
ENSMUSG00000074355	Gm10676	2.348	0.0094
ENSMUSG00000035551	Igfbpl1	2.348	0.048
ENSMUSG00000041117	Ccdc8	2.346	0.032
ENSMUSG00000043110	Lrrn4	2.343	0.001
ENSMUSG00000087211	Lhx1os	2.343	0.029
ENSMUSG00000051934	Spats2	2.336	1.9e-13
ENSMUSG00000025993	Slc40a1	2.335	1.2e-05
ENSMUSG00000032609	Klhdc8b	2.334	9e-06
ENSMUSG00000002057	Foxn1	2.332	0.042
ENSMUSG00000040473	Cfap69	2.329	0.017
ENSMUSG00000041681	Iapp	2.327	9.6e-06
ENSMUSG00000043155	Hpdl	2.326	1.5e-11
ENSMUSG00000037580	Gch1	2.322	3.9e-16
ENSMUSG00000063628	Gm7665	2.311	0.015
ENSMUSG00000044254	Pcsk9	2.31	0.00083
ENSMUSG00000025495	Ptdss2	2.308	4.8e-17
ENSMUSG00000024376	Epb41l4a	2.307	3.4e-05
ENSMUSG00000039457	Ppl	2.307	0.0012
ENSMUSG00000035279	Ssc5d	2.307	0.036
ENSMUSG00000073633	Fbxo36	2.298	3.9e-10
ENSMUSG00000023153	Tmem52	2.298	0.0008
ENSMUSG00000101940	Akp-ps1	2.298	0.02
ENSMUSG00000008999	Bmp7	2.296	2.8e-07
ENSMUSG00000030020	Prickle2	2.296	0.0074
ENSMUSG00000100113	Gm28592	2.293	0.033
ENSMUSG00000030084	Plxna1	2.291	3e-15
ENSMUSG00000054252	Fgfr3	2.284	2.4e-15
ENSMUSG00000032135	Mcam	2.273	0.0033
ENSMUSG00000021418	Rpp40	2.267	8.5e-06
ENSMUSG00000004558	Ndrg2	2.262	1.3e-16
ENSMUSG00000069662	Marcks	2.261	9.7e-13
ENSMUSG00000021364	Elovl2	2.255	0.01
ENSMUSG00000013236	Ptprs	2.251	1e-08
ENSMUSG00000021477	Ctsl	2.249	1.2e-16
ENSMUSG00000023147	Wrb	2.247	4.2e-06
ENSMUSG00000038641	Akr1d1	2.246	0.017
ENSMUSG00000021684	Pde8b	2.243	8.5e-10
ENSMUSG00000023050	Map3k12	2.239	7.7e-06
ENSMUSG00000037428	Vgf	2.239	0.0032
ENSMUSG00000045975	C2cd2	2.238	1e-05
ENSMUSG00000070883	Ccdc173	2.237	0.05
ENSMUSG00000029919	Hpgds	2.236	2.3e-05
ENSMUSG00000028541	B4galt2	2.235	0.0059
ENSMUSG00000074277	Phldb3	2.233	4.2e-14
ENSMUSG00000040570	Rundc3b	2.227	1.7e-10
ENSMUSG00000021464	Ror2	2.223	3.4e-09
ENSMUSG00000029009	Mthfr	2.216	2e-09
ENSMUSG00000091898	Tnnc1	2.216	0.04
ENSMUSG00000059991	Nptx2	2.216	0.05
ENSMUSG00000038816	Ctnnal1	2.213	1.8e-09
ENSMUSG00000087651	1500009L16Rik	2.21	5.5e-05
ENSMUSG00000035914	Cd276	2.21	0.0016
ENSMUSG00000009013	Dynll1	2.209	0.0034
ENSMUSG00000043621	Ubxn10	2.208	0.0028
ENSMUSG00000063455	D630045J12Rik	2.206	0.0045
ENSMUSG00000037143	Cfap61	2.206	0.031
ENSMUSG00000041718	Alg13	2.204	2.3e-06
ENSMUSG00000025265	Fgd1	2.199	6.4e-06
ENSMUSG00000044708	Kcnj10	2.197	0.024
ENSMUSG00000035778	Ggta1	2.194	1.9e-06
ENSMUSG00000040829	Zmynd15	2.187	0.0045
ENSMUSG00000025854	Fam20c	2.184	2.4e-05
ENSMUSG00000020258	Glyctk	2.181	2.7e-15
ENSMUSG00000044461	Shisa2	2.181	4.2e-12
ENSMUSG00000009614	Sardh	2.177	7.2e-08
ENSMUSG00000072849	Serpina1e	2.177	0.0013
ENSMUSG00000037366	Pafah2	2.176	4.6e-15
ENSMUSG00000046711	Hmga1	2.176	7.9e-10
ENSMUSG00000050222	Il17d	2.175	0.013
ENSMUSG00000046668	Cxxc5	2.174	3.2e-06
ENSMUSG00000100199	Gm20324	2.168	0.00056
ENSMUSG00000032690	Oas2	2.166	0.024
ENSMUSG00000010751	Tnfrsf22	2.159	0.034
ENSMUSG00000035566	Pcdh17	2.159	0.043
ENSMUSG00000028063	Lmna	2.157	1.5e-14
ENSMUSG00000038372	Gmds	2.156	5.7e-14
ENSMUSG00000029674	Limk1	2.153	2e-08
ENSMUSG00000020183	Cpm	2.153	1.2e-06
ENSMUSG00000101660	Gm18666	2.15	0.02
ENSMUSG00000030589	Rasgrp4	2.15	0.041
ENSMUSG00000056596	Trnp1	2.149	0.024
ENSMUSG00000027932	Slc27a3	2.148	0.00037
ENSMUSG00000055912	Tmem150a	2.147	2e-10
ENSMUSG00000078249	Hmga1-rs1	2.147	2.8e-05
ENSMUSG00000020656	Grhl1	2.147	0.0046
ENSMUSG00000040706	Agmat	2.145	4e-14
ENSMUSG00000026880	Stom	2.143	1.7e-09
ENSMUSG00000104529	Rbakdn	2.136	0.018
ENSMUSG00000017692	Rhbdl3	2.135	0.016
ENSMUSG00000019261	Map1s	2.134	1.2e-09
ENSMUSG00000009566	Fpgs	2.133	6.3e-11
ENSMUSG00000029594	Rbm19	2.132	4.7e-12
ENSMUSG00000039195	1110008P14Rik	2.131	3.6e-13
ENSMUSG00000035112	Wnk4	2.131	3.7e-11
ENSMUSG00000024855	Pacs1	2.127	7.6e-07
ENSMUSG00000051502	Ufsp1	2.126	5.4e-07
ENSMUSG00000017861	Mybl2	2.124	0.0087
ENSMUSG00000040209	Zfp704	2.123	1.8e-11
ENSMUSG00000020593	Lpin1	2.121	4.2e-09
ENSMUSG00000013089	Etv5	2.12	2.7e-05
ENSMUSG00000074577	Fam65c	2.12	0.039
ENSMUSG00000042096	Dao	2.119	3.4e-14
ENSMUSG00000031765	Mt1	2.118	3.8e-06
ENSMUSG00000028214	Gem	2.116	0.0029
ENSMUSG00000008734	Gprc5b	2.113	0.014
ENSMUSG00000032898	Fbxo21	2.108	2.3e-09
ENSMUSG00000032816	Igdcc4	2.108	0.00015
ENSMUSG00000024042	Sik1	2.106	1.5e-10
ENSMUSG00000054728	Phactr1	2.105	0.015
ENSMUSG00000050240	Hic2	2.099	3.8e-08
ENSMUSG00000031493	Ggn	2.099	0.0039
ENSMUSG00000033644	Piwil2	2.095	0.00019
ENSMUSG00000042050	Wdr60	2.09	0.00038
ENSMUSG00000031762	Mt2	2.089	0.029
ENSMUSG00000075033	Nxpe3	2.088	8.8e-05
ENSMUSG00000001473	Tubb6	2.086	0.0083
ENSMUSG00000020469	Myl7	2.085	6.8e-07
ENSMUSG00000055692	Tmem191c	2.085	1.5e-05
ENSMUSG00000097328	Tnfsf12	2.083	0.0034
ENSMUSG00000015653	Steap2	2.082	8.5e-08
ENSMUSG00000039270	Megf9	2.081	1.3e-07
ENSMUSG00000051811	Cox6b2	2.08	5e-07
ENSMUSG00000048644	Ctxn1	2.079	0.0025
ENSMUSG00000025464	Paox	2.071	9.3e-11
ENSMUSG00000101438	Gm19412	2.071	0.017
ENSMUSG00000026857	Ntmt1	2.064	5.2e-11
ENSMUSG00000022837	Iqcb1	2.063	0.0019
ENSMUSG00000074623	Gm826	2.059	6e-06
ENSMUSG00000002058	Unc119	2.056	0.00018
ENSMUSG00000031847	1700030J22Rik	2.055	0.0015
ENSMUSG00000031257	Nox1	2.054	0.018
ENSMUSG00000029600	Rita1	2.053	3.5e-08
ENSMUSG00000001313	Rnd2	2.053	5.4e-08
ENSMUSG00000000531	Grasp	2.053	2.2e-06
ENSMUSG00000006720	Zfp184	2.053	0.024
ENSMUSG00000034771	Tle2	2.052	0.00086
ENSMUSG00000045349	Sh2d5	2.048	0.0019
ENSMUSG00000036805	Noxa1	2.045	1.4e-10
ENSMUSG00000042249	Adrbk2	2.043	2e-06
ENSMUSG00000054434	Tmem120b	2.043	0.001
ENSMUSG00000038539	Atf5	2.043	0.0069
ENSMUSG00000094685	Gm5900	2.041	0.0016
ENSMUSG00000017760	Ctsa	2.038	2.6e-10
ENSMUSG00000031371	Haus7	2.038	6.1e-10
ENSMUSG00000027510	Rbm38	2.029	8.5e-11
ENSMUSG00000031842	Pde4c	2.026	0.0023
ENSMUSG00000019775	Rgs17	2.022	0.015
ENSMUSG00000031434	Morc4	2.019	0.00077
ENSMUSG00000073371	Gm6594	2.017	0.003
ENSMUSG00000024912	Fosl1	2.016	0.017
ENSMUSG00000037295	Ldlrap1	2.013	1.8e-12
ENSMUSG00000059482	2610301B20Rik	2.012	9.3e-05
ENSMUSG00000068740	Celsr2	2.01	0.0041
ENSMUSG00000018821	Avpi1	2.009	1.6e-07
ENSMUSG00000029121	Crmp1	2.001	0.0015
ENSMUSG00000085211	B430219N15Rik	1.995	0.018
ENSMUSG00000001056	Nhp2	1.994	1.1e-11
ENSMUSG00000026618	Iars2	1.993	6.4e-13
ENSMUSG00000015143	Actn1	1.993	2.8e-12
ENSMUSG00000040680	Kremen2	1.992	9.9e-05
ENSMUSG00000032020	Ubash3b	1.988	0.047
ENSMUSG00000060600	Eno3	1.987	6.6e-05
ENSMUSG00000043671	Dpy19l3	1.987	0.00015
ENSMUSG00000020000	Moxd1	1.987	0.0047
ENSMUSG00000019461	Plscr3	1.986	3.2e-11
ENSMUSG00000022900	Ildr1	1.986	0.00013
ENSMUSG00000022438	Parvb	1.986	0.0077
ENSMUSG00000042622	Maff	1.984	3.6e-10
ENSMUSG00000063564	Col23a1	1.982	0.047
ENSMUSG00000037325	Bbs7	1.981	0.038
ENSMUSG00000084174	Sycn	1.977	0.00038
ENSMUSG00000096160	Gm3436	1.972	0.028
ENSMUSG00000018983	E2f2	1.971	1.8e-06
ENSMUSG00000050556	Kcnb1	1.969	0.021
ENSMUSG00000107481	RP24-315D19,4	1.968	0.0063
ENSMUSG00000024986	Hhex	1.966	0.0046
ENSMUSG00000036867	Smad6	1.96	8.9e-11
ENSMUSG00000059714	Flot1	1.959	8.2e-13
ENSMUSG00000022351	Sqle	1.959	1e-05
ENSMUSG00000002831	Plin4	1.959	0.039
ENSMUSG00000098715	Gm28053	1.958	0.0055
ENSMUSG00000028701	Lurap1	1.956	0.048
ENSMUSG00000062859	Tcp11	1.954	0.024
ENSMUSG00000031410	Nxf7	1.952	0.0011
ENSMUSG00000032666	1700025G04Rik	1.951	2.9e-09
ENSMUSG00000005054	Cstb	1.947	2.1e-12
ENSMUSG00000039680	Mrps6	1.946	9.8e-10
ENSMUSG00000040010	Slc7a5	1.943	0.02
ENSMUSG00000022018	Rgcc	1.942	0.044
ENSMUSG00000009378	Slc16a12	1.932	1.8e-05
ENSMUSG00000001985	Grik3	1.931	0.048
ENSMUSG00000033256	Shf	1.929	0.0061
ENSMUSG00000074179	Gm10639	1.928	0.001
ENSMUSG00000053297	AI854703	1.927	0.022
ENSMUSG00000061981	Flot2	1.923	8e-07
ENSMUSG00000006411	Pvrl4	1.922	0.045
ENSMUSG00000029869	Ephb6	1.921	0.018
ENSMUSG00000022089	Bin3	1.914	3e-11
ENSMUSG00000034312	Iqsec1	1.91	1.4e-05
ENSMUSG00000029177	Cenpa	1.908	4.9e-10
ENSMUSG00000029601	Iqcd	1.907	0.01
ENSMUSG00000003955	Fam162a	1.903	6.9e-12
ENSMUSG00000015335	Zdhhc12	1.903	1.9e-11
ENSMUSG00000029016	Clcn6	1.899	9.5e-07
ENSMUSG00000042549	Map2k3os	1.897	0.0021
ENSMUSG00000031502	Col4a1	1.896	0.002
ENSMUSG00000022208	Jph4	1.896	0.031
ENSMUSG00000085666	Gm9855	1.895	1.4e-06
ENSMUSG00000020253	Ppm1m	1.895	0.00065
ENSMUSG00000024810	Il33	1.894	5.5e-11
ENSMUSG00000061451	Tmem151a	1.89	0.00051
ENSMUSG00000036672	Cenpt	1.886	9.5e-07
ENSMUSG00000097632	4930552P12Rik	1.886	0.0062
ENSMUSG00000000823	Znf512b	1.884	7.2e-07
ENSMUSG00000002980	Bcam	1.883	0.012
ENSMUSG00000027358	Bmp2	1.878	0.0021
ENSMUSG00000045932	Ifit2	1.878	0.0064
ENSMUSG00000079260	Tmppe	1.877	2.1e-05
ENSMUSG00000033170	Card10	1.873	3.9e-07
ENSMUSG00000045136	Tubb2b	1.872	5.7e-08
ENSMUSG00000043505	Gimap5	1.872	3.3e-05
ENSMUSG00000014592	Camta1	1.872	0.00013
ENSMUSG00000022683	Pla2g10	1.867	3.2e-06
ENSMUSG00000025190	Got1	1.865	1.5e-11
ENSMUSG00000010066	Cacna2d2	1.862	0.00054
ENSMUSG00000035049	Rrp12	1.861	6.3e-09
ENSMUSG00000001750	Tcirg1	1.86	2.3e-11
ENSMUSG00000000934	Top1mt	1.856	1.9e-07
ENSMUSG00000041506	Rrp9	1.855	3.9e-08
ENSMUSG00000035769	Xylb	1.853	3.3e-11
ENSMUSG00000031266	Gla	1.852	2.9e-08
ENSMUSG00000067071	Hes6	1.848	2.7e-11
ENSMUSG00000043895	S1pr2	1.845	0.0023
ENSMUSG00000033307	Mif	1.842	0.0078
ENSMUSG00000069920	B3gnt9	1.841	0.0045
ENSMUSG00000093880	Tmem181c-ps	1.84	1.8e-06
ENSMUSG00000032226	Gcnt3	1.838	6.8e-05
ENSMUSG00000008318	Relt	1.838	0.0088
ENSMUSG00000007038	Neu1	1.834	7.9e-10
ENSMUSG00000034731	Dgkh	1.834	0.0065
ENSMUSG00000038508	Gdf15	1.832	0.0095
ENSMUSG00000024962	Vegfb	1.831	0.00027
ENSMUSG00000050335	Lgals3	1.829	1.9e-08
ENSMUSG00000031374	Zfp92	1.828	0.00073
ENSMUSG00000035637	Grhpr	1.824	5.4e-11
ENSMUSG00000036459	Wtip	1.824	0.0072
ENSMUSG00000051652	Lrrc3	1.821	4.9e-05
ENSMUSG00000031558	Slit2	1.818	0.00035
ENSMUSG00000033720	Sfxn5	1.817	0.0071
ENSMUSG00000026223	Itm2c	1.814	5.1e-11
ENSMUSG00000004846	Plod3	1.812	0.00061
ENSMUSG00000035439	Haus8	1.81	4.5e-05
ENSMUSG00000038319	Kcnh2	1.81	0.0035
ENSMUSG00000020592	Sdc1	1.809	5.8e-11
ENSMUSG00000014907	Naf1	1.808	0.00021
ENSMUSG00000023341	Mx2	1.807	0.0004
ENSMUSG00000023960	Enpp5	1.805	1.5e-09
ENSMUSG00000016487	Ppfibp1	1.805	0.00024
ENSMUSG00000064061	Dzip3	1.801	0.001
ENSMUSG00000027296	Itpka	1.798	1.4e-10
ENSMUSG00000030609	Aen	1.798	3.7e-07
ENSMUSG00000027907	S100a11	1.796	3.9e-08
ENSMUSG00000026873	Phf19	1.795	0.0036
ENSMUSG00000032370	Lactb	1.794	5.5e-10
ENSMUSG00000021384	Susd3	1.794	0.0039
ENSMUSG00000044986	Tst	1.792	8.2e-06
ENSMUSG00000023367	Tmem176a	1.791	2.9e-09
ENSMUSG00000075391	Gm13443	1.783	0.0078
ENSMUSG00000050463	Krt78	1.781	0.042
ENSMUSG00000002504	Slc9a3r2	1.779	0.0034
ENSMUSG00000002319	Ipo4	1.776	4.6e-09
ENSMUSG00000024352	Spata24	1.773	0.0087
ENSMUSG00000006435	Neurl1a	1.769	0.015
ENSMUSG00000024621	Csf1r	1.766	0.007
ENSMUSG00000024863	Mbl2	1.763	0.0018
ENSMUSG00000006205	Htra1	1.763	0.021
ENSMUSG00000022620	Arsa	1.762	0.00024
ENSMUSG00000053581	Zfand2a	1.761	7.1e-05
ENSMUSG00000020527	Myo19	1.759	1.2e-06
ENSMUSG00000020654	Adcy3	1.758	0.017
ENSMUSG00000032122	Slc37a2	1.754	4.1e-05
ENSMUSG00000025857	Dnaaf5	1.752	6.5e-08
ENSMUSG00000022849	Hspbap1	1.747	2e-06
ENSMUSG00000038604	Fam65a	1.746	3e-07
ENSMUSG00000025534	Gusb	1.743	3.6e-09
ENSMUSG00000001036	Epn2	1.741	3.9e-06
ENSMUSG00000041096	Tspyl2	1.739	0.00044
ENSMUSG00000043648	Pld6	1.729	0.048
ENSMUSG00000062591	Tubb4a	1.728	0.015
ENSMUSG00000040891	Foxa3	1.726	6e-08
ENSMUSG00000011267	Zfp296	1.726	0.028
ENSMUSG00000003038	Hmgn2	1.722	2.1e-05
ENSMUSG00000072941	Sod3	1.721	0.015
ENSMUSG00000031584	Gsr	1.719	1.3e-09
ENSMUSG00000030281	Il17rc	1.719	1.1e-05
ENSMUSG00000027452	Acss1	1.718	2.9e-10
ENSMUSG00000028680	Plk3	1.718	1.9e-07
ENSMUSG00000041936	Agrn	1.713	2e-09
ENSMUSG00000033294	Noc4l	1.71	9.4e-07
ENSMUSG00000040269	Mrps28	1.709	4.1e-08
ENSMUSG00000004127	Trmt10a	1.707	0.0022
ENSMUSG00000028833	Ncdn	1.702	1.9e-09
ENSMUSG00000033961	Zfp446	1.702	0.0028
ENSMUSG00000006930	Hap1	1.7	0.0022
ENSMUSG00000044712	Slc38a6	1.699	1.9e-05
ENSMUSG00000000776	Polr3d	1.698	1.4e-05
ENSMUSG00000040621	Gemin8	1.698	0.0074
ENSMUSG00000049436	Upk1b	1.697	3.3e-05
ENSMUSG00000085457	1110046J04Rik	1.697	0.014
ENSMUSG00000085980	Gm12408	1.694	0.015
ENSMUSG00000071078	Nr2c2ap	1.693	1.4e-07
ENSMUSG00000000811	Txnrd3	1.692	1.4e-06
ENSMUSG00000104664	Gm35570	1.684	0.028
ENSMUSG00000041220	Elovl6	1.683	4.4e-10
ENSMUSG00000028988	Ctnnbip1	1.683	4.7e-09
ENSMUSG00000031671	Setd6	1.683	1.1e-05
ENSMUSG00000029014	Dnajc2	1.681	2.9e-08
ENSMUSG00000018537	Pcgf2	1.681	8.5e-08
ENSMUSG00000052026	Slc6a7	1.672	0.0072
ENSMUSG00000030397	Mark4	1.669	2.2e-08
ENSMUSG00000022516	Nudt16l1	1.669	3.6e-08
ENSMUSG00000010609	Psen2	1.669	1.8e-07
ENSMUSG00000040857	Erf	1.668	5.6e-09
ENSMUSG00000058881	Zfp516	1.668	5.4e-07
ENSMUSG00000099397	Gm7809	1.668	0.041
ENSMUSG00000050323	Ndufaf6	1.665	0.00017
ENSMUSG00000055980	Irs1	1.665	0.049
ENSMUSG00000027801	Tm4sf4	1.664	0.00044
ENSMUSG00000039084	Chad	1.661	0.021
ENSMUSG00000021223	Papln	1.657	6.6e-06
ENSMUSG00000039116	Adgrg6	1.655	0.024
ENSMUSG00000005447	Pafah1b3	1.652	8.8e-09
ENSMUSG00000029669	Tspan12	1.651	0.00012
ENSMUSG00000050107	Gsg2	1.65	1.3e-05
ENSMUSG00000019528	Gyg	1.648	1.7e-07
ENSMUSG00000068114	Ccdc134	1.648	2.1e-06
ENSMUSG00000036959	Bcorl1	1.648	4.3e-05
ENSMUSG00000031833	Mast3	1.646	2e-09
ENSMUSG00000033192	Lpcat2	1.646	0.046
ENSMUSG00000021998	Lcp1	1.645	3.7e-08
ENSMUSG00000025041	Nt5c2	1.645	7.9e-08
ENSMUSG00000019564	Arid3a	1.644	7.6e-07
ENSMUSG00000028044	Cks1b	1.644	7.6e-05
ENSMUSG00000025171	Ubtd1	1.643	1.6e-05
ENSMUSG00000020918	Kat2a	1.641	1.9e-05
ENSMUSG00000020839	Tmigd1	1.641	0.0024
ENSMUSG00000056310	Tyw1	1.64	7.7e-09
ENSMUSG00000015337	Endog	1.64	1.9e-08
ENSMUSG00000024613	Tcof1	1.633	0.00011
ENSMUSG00000029061	Mmp23	1.633	0.00089
ENSMUSG00000024732	Ccdc86	1.632	2.5e-06
ENSMUSG00000025780	Itih5	1.63	3e-05
ENSMUSG00000029097	Trmt44	1.626	0.00051
ENSMUSG00000022469	Rapgef3	1.625	0.014
ENSMUSG00000108435	RP23-60P18,10	1.622	0.043
ENSMUSG00000034855	Cxcl10	1.621	0.018
ENSMUSG00000035614	Fam179b	1.619	4e-07
ENSMUSG00000021730	Hcn1	1.616	0.011
ENSMUSG00000038351	Sgsm2	1.615	1.2e-07
ENSMUSG00000097006	9530082P21Rik	1.614	4.5e-05
ENSMUSG00000029471	Camkk2	1.613	0.001
ENSMUSG00000032300	1700017B05Rik	1.611	2.4e-07
ENSMUSG00000029386	Tctn2	1.611	0.0085
ENSMUSG00000046562	Unc119b	1.61	2.3e-08
ENSMUSG00000000957	Mmp14	1.607	1.4e-08
ENSMUSG00000029344	Tpst2	1.607	1.7e-07
ENSMUSG00000027684	Mecom	1.605	0.018
ENSMUSG00000070713	Gm10282	1.605	0.02
ENSMUSG00000015709	Arnt2	1.604	0.015
ENSMUSG00000026149	Tm4sf20	1.603	2.3e-07
ENSMUSG00000020431	Adcy1	1.6	0.016
ENSMUSG00000047777	Phf13	1.599	1.2e-07
ENSMUSG00000020231	Dip2a	1.597	8.7e-09
ENSMUSG00000025533	Asl	1.596	2.1e-08
ENSMUSG00000034135	Sik3	1.595	1.4e-08
ENSMUSG00000002984	Tomm40	1.595	2.8e-08
ENSMUSG00000055320	Tead1	1.595	1.5e-06
ENSMUSG00000038418	Egr1	1.595	0.00023
ENSMUSG00000041343	Ankrd42	1.595	0.02
ENSMUSG00000026547	Tagln2	1.592	5.6e-07
ENSMUSG00000039781	Cep131	1.591	0.0055
ENSMUSG00000048782	Insc	1.59	0.0074
ENSMUSG00000040711	Sh3pxd2b	1.587	0.0016
ENSMUSG00000028385	Snx30	1.586	0.0014
ENSMUSG00000039824	Myl6b	1.585	0.028
ENSMUSG00000041654	Slc39a11	1.581	2.3e-08
ENSMUSG00000023938	Aars2	1.58	7.9e-07
ENSMUSG00000070704	Ugt2b36	1.579	0.0061
ENSMUSG00000029452	Tmem116	1.578	0.039
ENSMUSG00000078317	F8a	1.577	0.00017
ENSMUSG00000038059	Smim3	1.572	0.00018
ENSMUSG00000053801	Grwd1	1.571	6.2e-06
ENSMUSG00000037541	Shank2	1.57	1.4e-05
ENSMUSG00000038205	Prkab2	1.568	0.004
ENSMUSG00000026926	Pmpca	1.567	9.3e-09
ENSMUSG00000006782	Cnp	1.565	2e-07
ENSMUSG00000022885	St6gal1	1.564	0.024
ENSMUSG00000033032	Afap1l1	1.559	0.00093
ENSMUSG00000039021	Ttc16	1.559	0.019
ENSMUSG00000029165	Agbl5	1.558	4e-05
ENSMUSG00000086847	Tbx3os2	1.558	0.0033
ENSMUSG00000006732	Mettl1	1.557	6.8e-05
ENSMUSG00000024743	Syt7	1.556	0.00018
ENSMUSG00000024334	H2-Oa	1.556	0.038
ENSMUSG00000007034	Slc44a4	1.555	8.1e-08
ENSMUSG00000033083	Tbc1d4	1.555	0.00037
ENSMUSG00000032216	Nedd4	1.554	5.5e-08
ENSMUSG00000015474	Ppt2	1.55	5.1e-06
ENSMUSG00000037847	Nmrk1	1.55	0.00023
ENSMUSG00000023034	Nr4a1	1.55	0.02
ENSMUSG00000031799	Tpm4	1.547	2.8e-08
ENSMUSG00000006299	Aamp	1.546	7.3e-08
ENSMUSG00000035936	Aldh5a1	1.545	5.5e-08
ENSMUSG00000048070	Pirt	1.545	0.037
ENSMUSG00000032436	Cmtm7	1.544	0.0013
ENSMUSG00000033871	Ppargc1b	1.541	1.5e-06
ENSMUSG00000039814	Xkr5	1.541	0.05
ENSMUSG00000040663	Clcf1	1.54	0.043
ENSMUSG00000037465	Klf10	1.539	0.032
ENSMUSG00000021276	Cinp	1.538	7.3e-05
ENSMUSG00000035960	Apex1	1.537	6.8e-07
ENSMUSG00000009418	Nav1	1.537	0.034
ENSMUSG00000042988	Notum	1.536	0.024
ENSMUSG00000042446	Zmym4	1.535	3.9e-05
ENSMUSG00000042745	Id1	1.531	6.9e-08
ENSMUSG00000040697	Dnajc16	1.531	1.9e-07
ENSMUSG00000062098	Btbd3	1.531	1.3e-06
ENSMUSG00000023988	Bysl	1.529	9.4e-06
ENSMUSG00000016933	Plcg1	1.528	4e-08
ENSMUSG00000022433	Csnk1e	1.527	2.7e-05
ENSMUSG00000060166	Zdhhc8	1.526	0.0021
ENSMUSG00000072571	Tmem253	1.525	1.4e-06
ENSMUSG00000033581	Igf2bp2	1.522	1.3e-07
ENSMUSG00000037966	Ninj1	1.522	7.7e-06
ENSMUSG00000019066	Rab3d	1.52	1.6e-07
ENSMUSG00000004929	Thop1	1.52	0.0023
ENSMUSG00000032086	Bace1	1.519	0.00038
ENSMUSG00000020775	Mrpl38	1.517	2.1e-07
ENSMUSG00000032431	Crtap	1.516	0.013
ENSMUSG00000022641	Bbx	1.515	4.6e-05
ENSMUSG00000052429	Prmt1	1.515	0.0026
ENSMUSG00000058006	Mdn1	1.513	1.3e-05
ENSMUSG00000090019	Gimap1	1.511	3.1e-06
ENSMUSG00000053746	Ptrh1	1.511	3.3e-05
ENSMUSG00000029810	Tmem176b	1.51	6.9e-07
ENSMUSG00000047793	Sned1	1.509	0.026
ENSMUSG00000042570	Mier2	1.508	5.9e-07
ENSMUSG00000035772	Mrps2	1.507	2.8e-07
ENSMUSG00000038886	Man2a2	1.507	0.00057
ENSMUSG00000056671	Prelid2	1.506	8.5e-06
ENSMUSG00000024112	Cacna1h	1.504	0.007
ENSMUSG00000054161	Fam83e	1.503	5.5e-08
ENSMUSG00000037613	Tnfrsf23	1.499	0.0026
ENSMUSG00000042680	Garem	1.49	2.2e-06
ENSMUSG00000029500	Pgam5	1.489	2.8e-06
ENSMUSG00000019854	Reps1	1.488	4.7e-05
ENSMUSG00000032834	Pwp2	1.487	5.4e-05
ENSMUSG00000026311	Asb1	1.486	0.00081
ENSMUSG00000026172	Bcs1l	1.485	4.8e-05
ENSMUSG00000028657	Ppt1	1.483	1.1e-05
ENSMUSG00000022401	Xpnpep3	1.482	0.0021
ENSMUSG00000032558	Nphp3	1.481	0.0082
ENSMUSG00000050244	Heatr1	1.477	9.6e-06
ENSMUSG00000039438	Ttc36	1.473	0.014
ENSMUSG00000038884	A230050P20Rik	1.472	0.0048
ENSMUSG00000035781	R3hdm4	1.47	2.9e-07
ENSMUSG00000039286	Fndc3b	1.47	3.9e-05
ENSMUSG00000025869	Nop16	1.468	2.1e-05
ENSMUSG00000034993	Vat1	1.467	1.9e-05
ENSMUSG00000040007	Bahd1	1.466	2.4e-07
ENSMUSG00000020044	Timp3	1.466	0.008
ENSMUSG00000029378	Areg	1.466	0.018
ENSMUSG00000058486	Wdr91	1.466	0.023
ENSMUSG00000034656	Cacna1a	1.465	0.0036
ENSMUSG00000042644	Itpr3	1.462	4.8e-07
ENSMUSG00000028671	Gale	1.459	2e-07
ENSMUSG00000056515	Rab31	1.458	4.4e-05
ENSMUSG00000029591	Ung	1.457	0.00062
ENSMUSG00000020882	Cacnb1	1.456	0.021
ENSMUSG00000036718	Micall2	1.454	2.7e-07
ENSMUSG00000014444	Piezo1	1.453	0.00056
ENSMUSG00000038502	Ptov1	1.452	9.3e-06
ENSMUSG00000039976	Tbc1d16	1.452	0.0025
ENSMUSG00000061132	Blnk	1.451	1.6e-06
ENSMUSG00000038534	Osbpl7	1.448	1.9e-06
ENSMUSG00000005034	Prkacb	1.447	7e-06
ENSMUSG00000038510	Rpf2	1.447	0.00048
ENSMUSG00000032849	Abcc4	1.445	0.03
ENSMUSG00000029174	Tbc1d1	1.443	2.7e-07
ENSMUSG00000073838	Tufm	1.442	1.2e-06
ENSMUSG00000041995	Zbed3	1.442	0.0019
ENSMUSG00000060260	Pwwp2b	1.439	3.9e-06
ENSMUSG00000041957	Pkp2	1.438	5.2e-07
ENSMUSG00000075268	Gm10819	1.438	0.044
ENSMUSG00000031365	Zfp275	1.437	0.0024
ENSMUSG00000028164	Manba	1.436	1.8e-06
ENSMUSG00000028391	Wdr31	1.436	0.048
ENSMUSG00000004032	Gstm5	1.433	8.5e-06
ENSMUSG00000036985	Zdhhc9	1.432	1.4e-06
ENSMUSG00000030761	Myo7a	1.432	0.00023
ENSMUSG00000021639	Gtf2h2	1.431	0.00044
ENSMUSG00000026411	Tmem9	1.431	0.0024
ENSMUSG00000023393	Slc17a9	1.43	0.015
ENSMUSG00000021222	Dcaf4	1.429	0.00012
ENSMUSG00000045257	Morn2	1.428	0.015
ENSMUSG00000031596	Slc7a2	1.428	0.041
ENSMUSG00000022822	Abcc5	1.427	0.0029
ENSMUSG00000020706	Ftsj3	1.422	2e-06
ENSMUSG00000057421	Las1l	1.422	3.3e-06
ENSMUSG00000020644	Id2	1.422	0.0075
ENSMUSG00000032014	Oaf	1.417	2e-06
ENSMUSG00000061175	Fnip2	1.417	0.00032
ENSMUSG00000021831	Ero1l	1.416	3.4e-07
ENSMUSG00000081984	Dnajb3	1.415	0.027
ENSMUSG00000054256	Msi1	1.413	0.0021
ENSMUSG00000018554	Ybx2	1.413	0.01
ENSMUSG00000025477	Inpp5a	1.412	9.5e-07
ENSMUSG00000004356	Utp20	1.412	4.4e-05
ENSMUSG00000053846	Lipg	1.411	0.0097
ENSMUSG00000017715	Pgs1	1.407	0.0021
ENSMUSG00000001143	Lman2l	1.405	0.0062
ENSMUSG00000009246	Trpm5	1.402	2.7e-05
ENSMUSG00000050973	Gdpgp1	1.402	0.00018
ENSMUSG00000023110	Prmt5	1.401	0.00033
ENSMUSG00000023973	Cnpy3	1.4	2.4e-06
ENSMUSG00000033508	Asprv1	1.399	0.043
ENSMUSG00000039183	Nubp2	1.398	2.1e-06
ENSMUSG00000025036	Sfxn2	1.398	0.024
ENSMUSG00000068758	Il3ra	1.395	0.0013
ENSMUSG00000022814	Umps	1.389	0.00011
ENSMUSG00000060950	Trmt61a	1.387	0.00041
ENSMUSG00000035236	Scai	1.385	0.039
ENSMUSG00000019978	Epb41l2	1.384	1.9e-06
ENSMUSG00000078789	Dph1	1.384	0.0032
ENSMUSG00000035478	Mbd3	1.381	3.8e-06
ENSMUSG00000087396	4933407K13Rik	1.38	0.02
ENSMUSG00000071454	Dtnb	1.378	0.00059
ENSMUSG00000035704	Alg8	1.378	0.0045
ENSMUSG00000041025	Iffo2	1.377	0.0043
ENSMUSG00000002017	Fam98a	1.376	1.3e-05
ENSMUSG00000028621	Cyb5rl	1.376	0.021
ENSMUSG00000025197	Cyp2c44	1.375	5.1e-05
ENSMUSG00000039987	Phtf2	1.375	0.02
ENSMUSG00000054474	Thnsl2	1.372	1.4e-06
ENSMUSG00000045211	Nudt18	1.371	0.00084
ENSMUSG00000029547	Ints1	1.37	0.00028
ENSMUSG00000040482	Dxo	1.369	3.5e-06
ENSMUSG00000045165	AI467606	1.368	0.0032
ENSMUSG00000018446	C1qbp	1.364	3.4e-06
ENSMUSG00000040097	Flywch1	1.363	7.1e-06
ENSMUSG00000023348	Trip6	1.363	0.014
ENSMUSG00000027324	Rpusd2	1.361	0.024
ENSMUSG00000054951	9130008F23Rik	1.36	0.0021
ENSMUSG00000052160	Pld4	1.36	0.025
ENSMUSG00000028962	Slc4a2	1.358	5e-06
ENSMUSG00000042719	Naa25	1.358	1.2e-05
ENSMUSG00000022557	Bop1	1.356	7.1e-06
ENSMUSG00000020549	Elac2	1.356	1.2e-05
ENSMUSG00000026456	Cyb5r1	1.355	0.011
ENSMUSG00000031605	Klhl2	1.354	6.4e-06
ENSMUSG00000039660	D2Wsu81e	1.354	1.4e-05
ENSMUSG00000041632	Mrps27	1.353	4.4e-05
ENSMUSG00000105692	Gm43737	1.353	0.003
ENSMUSG00000047388	Atmin	1.352	1e-05
ENSMUSG00000017146	Brca1	1.35	0.0017
ENSMUSG00000020464	Pnpt1	1.35	0.0039
ENSMUSG00000046574	Prr12	1.349	0.00019
ENSMUSG00000018040	Rrp7a	1.348	5.3e-06
ENSMUSG00000075419	Dolk	1.348	5.4e-06
ENSMUSG00000022364	Tbc1d31	1.347	7.8e-05
ENSMUSG00000027230	Creb3l1	1.347	0.0015
ENSMUSG00000045679	Pqlc3	1.347	0.0024
ENSMUSG00000019849	Prep	1.346	5.7e-06
ENSMUSG00000042426	Dhx29	1.346	0.00079
ENSMUSG00000030735	Gm9755	1.344	0.0014
ENSMUSG00000027509	Rae1	1.342	7.3e-06
ENSMUSG00000023915	Tnfrsf21	1.342	3.5e-05
ENSMUSG00000027309	4930402H24Rik	1.341	0.00077
ENSMUSG00000024913	Lrp5	1.34	3.5e-06
ENSMUSG00000044949	Ubtd2	1.338	0.033
ENSMUSG00000037434	Slc30a1	1.337	7.9e-06
ENSMUSG00000019923	Zwint	1.337	3.9e-05
ENSMUSG00000051557	Pusl1	1.337	0.0086
ENSMUSG00000005481	Ddx39	1.336	7.5e-06
ENSMUSG00000026958	Dpp7	1.336	1.3e-05
ENSMUSG00000028799	Zfp362	1.336	5.2e-05
ENSMUSG00000020691	Mettl2	1.336	0.00095
ENSMUSG00000023169	Slc38a1	1.335	5.7e-06
ENSMUSG00000039747	Orai2	1.334	0.0001
ENSMUSG00000062421	Arf2	1.333	0.00031
ENSMUSG00000023832	Acat2	1.331	1.6e-05
ENSMUSG00000021149	Gtpbp4	1.331	1.9e-05
ENSMUSG00000031007	Atp6ap2	1.33	2.1e-06
ENSMUSG00000037852	Cpe	1.328	1.6e-05
ENSMUSG00000016624	Phf21b	1.328	0.013
ENSMUSG00000024622	Hmgxb3	1.327	6.4e-06
ENSMUSG00000029270	Fam69a	1.326	0.0012
ENSMUSG00000027327	1700037H04Rik	1.325	0.012
ENSMUSG00000038000	Acd	1.323	6.4e-05
ENSMUSG00000073775	Kti12	1.323	0.0002
ENSMUSG00000027615	Hps3	1.322	0.022
ENSMUSG00000029401	Rilpl2	1.318	8e-06
ENSMUSG00000051256	Jagn1	1.317	2.8e-05
ENSMUSG00000039137	Whrn	1.317	0.0011
ENSMUSG00000028032	Papss1	1.316	7.5e-06
ENSMUSG00000046756	Mrps7	1.314	9.5e-06
ENSMUSG00000013483	Card14	1.314	0.00033
ENSMUSG00000026608	Kctd3	1.313	1.8e-05
ENSMUSG00000029022	Miip	1.311	0.043
ENSMUSG00000024312	Wdr46	1.31	1.4e-05
ENSMUSG00000025980	Hspd1	1.31	3.3e-05
ENSMUSG00000028683	Eif2b3	1.31	0.016
ENSMUSG00000031708	Tecr	1.309	1.2e-05
ENSMUSG00000031349	Nsdhl	1.308	0.00029
ENSMUSG00000068877	Selenbp2	1.308	0.044
ENSMUSG00000055629	B4galnt4	1.306	0.00077
ENSMUSG00000028189	Ctbs	1.306	0.0088
ENSMUSG00000019338	Zfp687	1.303	5.7e-06
ENSMUSG00000020393	Kremen1	1.303	2e-05
ENSMUSG00000052776	Oas1a	1.299	2.7e-05
ENSMUSG00000042985	Upk3b	1.298	0.041
ENSMUSG00000070394	Tmem256	1.296	3.4e-05
ENSMUSG00000013846	St3gal1	1.296	0.039
ENSMUSG00000024776	Stambpl1	1.295	0.0017
ENSMUSG00000029560	Snx8	1.295	0.011
ENSMUSG00000036046	5031439G07Rik	1.291	8.2e-06
ENSMUSG00000034903	Cobll1	1.291	3.5e-05
ENSMUSG00000061762	Tac1	1.289	0.0099
ENSMUSG00000025403	Shmt2	1.288	0.016
ENSMUSG00000003809	Gcdh	1.287	1e-05
ENSMUSG00000062604	Srpk2	1.287	0.0019
ENSMUSG00000049553	Polr1a	1.286	0.0022
ENSMUSG00000024896	Minpp1	1.285	3.4e-06
ENSMUSG00000052302	Tbc1d30	1.285	0.00033
ENSMUSG00000001918	Slc1a5	1.283	2.4e-05
ENSMUSG00000026479	Lamc2	1.281	9.7e-05
ENSMUSG00000004677	Myo9b	1.281	0.005
ENSMUSG00000025047	Pdcd11	1.28	2.8e-05
ENSMUSG00000092203	1110038B12Rik	1.279	0.0017
ENSMUSG00000004562	Arhgef40	1.278	0.0054
ENSMUSG00000026245	Farsb	1.277	2.1e-05
ENSMUSG00000060261	Gtf2i	1.276	1.5e-05
ENSMUSG00000035311	Gnptab	1.274	9.1e-06
ENSMUSG00000020649	Rrm2	1.274	0.045
ENSMUSG00000025962	Fastkd2	1.273	0.00085
ENSMUSG00000024978	Gpam	1.273	0.0025
ENSMUSG00000071724	Smpd5	1.271	0.048
ENSMUSG00000059248	2009-09-01	1.27	1.3e-05
ENSMUSG00000028889	Yrdc	1.269	0.00045
ENSMUSG00000033697	Arhgap39	1.268	0.00078
ENSMUSG00000029326	Enoph1	1.267	6.1e-05
ENSMUSG00000031672	Got2	1.266	1.6e-05
ENSMUSG00000011254	Thg1l	1.266	0.0024
ENSMUSG00000028851	Nudc	1.262	2.6e-05
ENSMUSG00000072694	1500011B03Rik	1.261	0.048
ENSMUSG00000027889	Ampd2	1.259	3.5e-05
ENSMUSG00000007029	Vars	1.259	0.0017
ENSMUSG00000028538	St3gal3	1.259	0.034
ENSMUSG00000021385	Ippk	1.258	0.00015
ENSMUSG00000023031	Cela1	1.258	0.00098
ENSMUSG00000090145	Ugt1a6b	1.257	0.037
ENSMUSG00000014547	Wdfy2	1.255	0.024
ENSMUSG00000021868	Ppif	1.254	2.3e-05
ENSMUSG00000038400	Pmepa1	1.251	0.00015
ENSMUSG00000020661	Dnmt3a	1.25	1.9e-05
ENSMUSG00000037887	Dusp8	1.25	0.00016
ENSMUSG00000026643	Nmt2	1.25	0.00035
ENSMUSG00000032193	Ldlr	1.246	0.00085
ENSMUSG00000102047	2010010A06Rik	1.245	0.024
ENSMUSG00000021569	Trip13	1.244	0.011
ENSMUSG00000002227	Mov10	1.243	0.00028
ENSMUSG00000000340	Dbt	1.239	0.00061
ENSMUSG00000019039	Dalrd3	1.238	2.7e-05
ENSMUSG00000018417	Myo1b	1.238	0.001
ENSMUSG00000041842	Fhdc1	1.237	0.0011
ENSMUSG00000069835	Sat2	1.237	0.031
ENSMUSG00000049866	Arl4c	1.236	0.039
ENSMUSG00000042590	Ipo11	1.234	0.00063
ENSMUSG00000031657	Heatr3	1.234	0.001
ENSMUSG00000028776	Tinagl1	1.234	0.0011
ENSMUSG00000039715	Wdr34	1.232	0.035
ENSMUSG00000001424	Snd1	1.231	5.9e-05
ENSMUSG00000037960	1110007C09Rik	1.23	4.5e-05
ENSMUSG00000009406	Elk1	1.229	0.044
ENSMUSG00000030541	Idh2	1.228	3.1e-05
ENSMUSG00000029504	Ddx51	1.228	0.0021
ENSMUSG00000030748	Il4ra	1.226	3e-05
ENSMUSG00000053289	Ddx10	1.226	0.00047
ENSMUSG00000021958	Pinx1	1.226	0.018
ENSMUSG00000031984	2810004N23Rik	1.225	0.0016
ENSMUSG00000058704	Memo1	1.224	0.00061
ENSMUSG00000041930	Fam222a	1.224	0.029
ENSMUSG00000020758	Itgb4	1.223	7.9e-05
ENSMUSG00000079440	Alpi	1.223	0.0036
ENSMUSG00000039929	Urb1	1.223	0.0068
ENSMUSG00000031309	Rps6ka3	1.222	2.9e-05
ENSMUSG00000062590	Armc9	1.222	0.025
ENSMUSG00000038279	Nop2	1.221	0.00012
ENSMUSG00000035168	Tanc1	1.219	2.7e-05
ENSMUSG00000026317	Cln8	1.218	6.7e-05
ENSMUSG00000074221	Zfp568	1.218	0.00088
ENSMUSG00000031824	6430548M08Rik	1.218	0.0016
ENSMUSG00000024120	Lrpprc	1.217	2.8e-05
ENSMUSG00000043909	Trp53bp1	1.217	0.001
ENSMUSG00000024472	Dcp2	1.217	0.0072
ENSMUSG00000050627	Gpd1l	1.216	2e-05
ENSMUSG00000000282	Mnt	1.215	8.5e-05
ENSMUSG00000028430	Nol6	1.213	0.00015
ENSMUSG00000035342	Lzts2	1.213	0.00016
ENSMUSG00000086712	AI427809	1.212	0.00055
ENSMUSG00000036769	Wdr44	1.212	0.00093
ENSMUSG00000030811	Fbxl19	1.211	6.9e-05
ENSMUSG00000091512	Lamtor3	1.211	9.5e-05
ENSMUSG00000026639	Lamb3	1.208	0.00074
ENSMUSG00000038058	Nod1	1.208	0.013
ENSMUSG00000025436	Xrcc6bp1	1.208	0.033
ENSMUSG00000016477	E2f3	1.206	0.00019
ENSMUSG00000059743	Fdps	1.205	5.1e-05
ENSMUSG00000026790	Odf2	1.205	8.6e-05
ENSMUSG00000026600	Soat1	1.203	0.00087
ENSMUSG00000018921	Pelp1	1.202	0.00032
ENSMUSG00000028737	Aldh4a1	1.202	0.0019
ENSMUSG00000026227	2810459M11Rik	1.201	0.00015
ENSMUSG00000003438	Timm50	1.2	9.8e-05
ENSMUSG00000095567	Noc2l	1.2	0.00033
ENSMUSG00000016757	Ttll12	1.2	0.002
ENSMUSG00000041168	Lonp1	1.199	4.8e-05
ENSMUSG00000031458	Coprs	1.199	0.00077
ENSMUSG00000038736	Nudcd1	1.199	0.005
ENSMUSG00000026425	Srgap2	1.199	0.0098
ENSMUSG00000022629	Kif21a	1.197	0.00081
ENSMUSG00000038718	Pbx3	1.197	0.031
ENSMUSG00000015533	Itga2	1.196	0.00075
ENSMUSG00000062300	Pvrl2	1.194	0.00012
ENSMUSG00000041237	Pklr	1.194	0.0002
ENSMUSG00000021748	Pdhb	1.193	2.3e-05
ENSMUSG00000031467	Agpat5	1.189	0.00066
ENSMUSG00000048826	Dact2	1.188	7.5e-05
ENSMUSG00000030835	Nomo1	1.188	0.00021
ENSMUSG00000028647	Mycbp	1.186	0.00033
ENSMUSG00000031787	Katnb1	1.185	0.00026
ENSMUSG00000029198	Grpel1	1.184	3.4e-05
ENSMUSG00000024862	Klc2	1.184	0.00015
ENSMUSG00000027999	Pla2g12a	1.184	0.0086
ENSMUSG00000019814	Ltv1	1.183	0.00012
ENSMUSG00000051346	Spryd4	1.183	0.00044
ENSMUSG00000021213	Akr1c13	1.18	2.8e-05
ENSMUSG00000025351	Cd63	1.179	8.6e-05
ENSMUSG00000063802	Hspbp1	1.179	0.00085
ENSMUSG00000032870	Smap2	1.179	0.032
ENSMUSG00000031775	Pllp	1.178	0.00017
ENSMUSG00000033701	Acbd6	1.178	0.0079
ENSMUSG00000032959	Pebp1	1.176	5e-05
ENSMUSG00000036106	Prr5	1.176	0.0031
ENSMUSG00000035378	Shq1	1.176	0.017
ENSMUSG00000021938	Pspc1	1.176	0.024
ENSMUSG00000046598	Bdh1	1.175	6.7e-05
ENSMUSG00000024970	AI846148	1.174	0.0014
ENSMUSG00000033475	Tomm6	1.174	0.044
ENSMUSG00000005374	Tbl2	1.172	0.00015
ENSMUSG00000056612	Ppp1r14b	1.172	0.00018
ENSMUSG00000006019	Dhx34	1.17	0.0028
ENSMUSG00000032180	Tmed1	1.168	0.014
ENSMUSG00000030741	Spns1	1.166	8.6e-05
ENSMUSG00000047824	Pygo2	1.166	0.00014
ENSMUSG00000006315	Tmem147	1.166	0.00024
ENSMUSG00000022376	Adcy8	1.166	0.029
ENSMUSG00000026204	Ptprn	1.166	0.033
ENSMUSG00000032939	Nup93	1.165	0.0003
ENSMUSG00000028943	Espn	1.165	0.0016
ENSMUSG00000025870	Arl10	1.164	0.02
ENSMUSG00000028540	Dph2	1.163	0.0051
ENSMUSG00000024078	Ttc27	1.163	0.0056
ENSMUSG00000067931	Zfp948	1.161	0.024
ENSMUSG00000047443	Fam132b	1.16	0.0095
ENSMUSG00000008206	Cers4	1.157	0.028
ENSMUSG00000024436	Mrps18b	1.154	0.00022
ENSMUSG00000029466	Anapc7	1.152	0.00013
ENSMUSG00000051232	Tmem199	1.152	0.009
ENSMUSG00000051391	Ywhag	1.148	0.00018
ENSMUSG00000047090	Tmem198b	1.148	0.034
ENSMUSG00000029480	Dhx37	1.147	0.0014
ENSMUSG00000022634	Yaf2	1.146	0.0079
ENSMUSG00000042831	Alkbh6	1.145	0.0024
ENSMUSG00000038545	Cul7	1.144	0.0011
ENSMUSG00000015176	Nolc1	1.143	0.0062
ENSMUSG00000036555	Iqce	1.142	0.0017
ENSMUSG00000040883	Tmem205	1.141	0.00013
ENSMUSG00000024754	Tmem2	1.14	0.0007
ENSMUSG00000000378	Ccm2	1.14	0.0017
ENSMUSG00000036281	Snapc4	1.14	0.0047
ENSMUSG00000028991	Mtor	1.139	9.4e-05
ENSMUSG00000048677	Tpcn2	1.139	0.0049
ENSMUSG00000047649	Cd3eap	1.138	0.023
ENSMUSG00000030880	Polr3e	1.136	0.00035
ENSMUSG00000036850	Mrpl41	1.136	0.00049
ENSMUSG00000044813	Shb	1.135	0.00022
ENSMUSG00000061979	Wbscr16	1.135	0.00092
ENSMUSG00000035064	Eef2k	1.134	0.00057
ENSMUSG00000041733	Coq5	1.132	0.00019
ENSMUSG00000027333	Smox	1.132	0.01
ENSMUSG00000035944	Ttc38	1.131	0.0001
ENSMUSG00000054843	Atrnl1	1.13	0.00011
ENSMUSG00000027865	Gdap2	1.13	0.00093
ENSMUSG00000041438	Cirh1a	1.13	0.0015
ENSMUSG00000028741	Mrto4	1.13	0.0026
ENSMUSG00000037531	Mrpl47	1.129	0.00065
ENSMUSG00000038034	Igsf8	1.129	0.0031
ENSMUSG00000045969	Ing1	1.127	0.00044
ENSMUSG00000026596	Abl2	1.125	0.00086
ENSMUSG00000032078	Zpr1	1.124	0.00045
ENSMUSG00000027276	Jag1	1.124	0.0026
ENSMUSG00000057880	Abat	1.123	7.3e-05
ENSMUSG00000031174	Rpgr	1.123	0.043
ENSMUSG00000052533	Nup188	1.122	0.00084
ENSMUSG00000028975	Pex14	1.121	9.5e-05
ENSMUSG00000018585	Atox1	1.12	0.00025
ENSMUSG00000025144	Stra13	1.12	0.00077
ENSMUSG00000034024	Cct2	1.118	0.00022
ENSMUSG00000027540	Ptpn1	1.118	0.00026
ENSMUSG00000028438	Kif24	1.118	0.05
ENSMUSG00000035376	Hacd2	1.114	0.00053
ENSMUSG00000031730	Dhodh	1.114	0.0099
ENSMUSG00000061288	Taok3	1.113	0.00019
ENSMUSG00000051413	Plagl2	1.113	0.00023
ENSMUSG00000034902	Pip5k1c	1.112	0.00035
ENSMUSG00000028069	Gpatch4	1.112	0.0061
ENSMUSG00000040463	Mybbp1a	1.111	0.0022
ENSMUSG00000052229	Gpr17	1.11	0.047
ENSMUSG00000013787	Ehmt2	1.109	0.00019
ENSMUSG00000004460	Dnajb11	1.109	0.00032
ENSMUSG00000030653	Pde2a	1.109	0.0056
ENSMUSG00000035754	Wdr18	1.108	0.0008
ENSMUSG00000000325	Arvcf	1.108	0.0069
ENSMUSG00000022544	Eef2kmt	1.108	0.016
ENSMUSG00000018572	Phf23	1.107	0.00022
ENSMUSG00000024785	Rcl1	1.107	0.0019
ENSMUSG00000034321	Exosc1	1.107	0.019
ENSMUSG00000004100	Ppan	1.106	0.0022
ENSMUSG00000071708	Sms	1.106	0.0022
ENSMUSG00000061778	Mospd2	1.106	0.018
ENSMUSG00000037752	Xkr8	1.106	0.034
ENSMUSG00000032586	Traip	1.106	0.042
ENSMUSG00000039983	Ccdc32	1.105	0.00068
ENSMUSG00000038214	Bend3	1.105	0.0042
ENSMUSG00000001707	Eef1e1	1.105	0.01
ENSMUSG00000063229	Ldha	1.105	0.023
ENSMUSG00000039768	Dnajc11	1.104	0.00022
ENSMUSG00000029598	Plbd2	1.104	0.0004
ENSMUSG00000001376	Ccdc132	1.104	0.00079
ENSMUSG00000029545	Acads	1.102	0.00019
ENSMUSG00000029599	Ddx54	1.101	0.00028
ENSMUSG00000050530	Fam171a1	1.1	0.00041
ENSMUSG00000037740	Mrps26	1.1	0.00049
ENSMUSG00000041623	D11Wsu47e	1.098	0.014
ENSMUSG00000037851	Iars	1.096	0.00041
ENSMUSG00000037275	Gemin5	1.096	0.032
ENSMUSG00000037443	Cep85	1.096	0.038
ENSMUSG00000026571	Dcaf6	1.095	0.00056
ENSMUSG00000028645	Slc2a1	1.095	0.0088
ENSMUSG00000027774	Gfm1	1.093	0.00017
ENSMUSG00000017774	Myo1c	1.092	0.0003
ENSMUSG00000024947	Men1	1.092	0.00048
ENSMUSG00000032815	Fanca	1.092	0.035
ENSMUSG00000038244	Mical2	1.091	0.00013
ENSMUSG00000042608	Stk40	1.091	0.00052
ENSMUSG00000002279	Lmf1	1.091	0.001
ENSMUSG00000029175	Slc35f6	1.088	0.00025
ENSMUSG00000034330	Plcg2	1.088	0.0004
ENSMUSG00000037343	Taf2	1.088	0.00042
ENSMUSG00000026202	Tuba4a	1.087	0.00034
ENSMUSG00000024121	Atp6v0c	1.087	0.00057
ENSMUSG00000027195	Hsd17b12	1.086	0.00015
ENSMUSG00000004952	Rasa4	1.086	0.0011
ENSMUSG00000054836	Elp6	1.086	0.036
ENSMUSG00000021242	Npc2	1.085	0.00017
ENSMUSG00000025816	Sec61a2	1.084	0.014
ENSMUSG00000028156	Eif4e	1.083	0.00036
ENSMUSG00000020949	Fkbp3	1.083	0.0023
ENSMUSG00000033222	Ttf2	1.082	0.012
ENSMUSG00000032754	Slc8b1	1.082	0.013
ENSMUSG00000027422	Rrbp1	1.081	0.0026
ENSMUSG00000005981	Trap1	1.079	0.00016
ENSMUSG00000033373	Fntb	1.079	0.0012
ENSMUSG00000070565	Rasal2	1.078	0.0063
ENSMUSG00000022945	Chaf1b	1.078	0.014
ENSMUSG00000034570	Inpp5j	1.077	0.00066
ENSMUSG00000017764	Zswim1	1.077	0.0066
ENSMUSG00000028518	Prkaa2	1.076	0.00036
ENSMUSG00000031146	Plp2	1.076	0.00048
ENSMUSG00000024999	Noc3l	1.076	0.017
ENSMUSG00000024118	1600002H07Rik	1.076	0.021
ENSMUSG00000046909	Tefm	1.076	0.042
ENSMUSG00000026127	Imp4	1.074	0.00049
ENSMUSG00000019297	Nop9	1.074	0.0014
ENSMUSG00000023505	Cdca3	1.073	0.00083
ENSMUSG00000026558	Uck2	1.073	0.0022
ENSMUSG00000006445	Epha2	1.071	0.00015
ENSMUSG00000043091	Tuba1c	1.071	0.00026
ENSMUSG00000030990	Pgap2	1.071	0.0014
ENSMUSG00000026825	Dnm1	1.07	0.00036
ENSMUSG00000041360	Pum3	1.07	0.0012
ENSMUSG00000068566	Myadm	1.069	0.0014
ENSMUSG00000021662	Arhgef28	1.068	0.0075
ENSMUSG00000001666	Ddt	1.066	0.00043
ENSMUSG00000004530	Coro1c	1.066	0.00067
ENSMUSG00000061024	Rrs1	1.066	0.021
ENSMUSG00000024542	Cep192	1.065	0.002
ENSMUSG00000064181	Rab3ip	1.064	0.00085
ENSMUSG00000033386	Frrs1	1.064	0.001
ENSMUSG00000066861	Oas1g	1.063	0.012
ENSMUSG00000069020	Urm1	1.062	0.00081
ENSMUSG00000020840	Blmh	1.062	0.00086
ENSMUSG00000026377	Nifk	1.061	0.0021
ENSMUSG00000037692	Ahdc1	1.06	0.0039
ENSMUSG00000028345	Tex10	1.06	0.013
ENSMUSG00000019433	Gipc1	1.057	0.00053
ENSMUSG00000006567	Atp7b	1.056	0.00021
ENSMUSG00000020075	Ddx21	1.056	0.00063
ENSMUSG00000023944	Hsp90ab1	1.055	0.013
ENSMUSG00000042724	Map3k9	1.054	0.00089
ENSMUSG00000078812	Eif5a	1.054	0.0019
ENSMUSG00000026383	Epb41l5	1.054	0.0028
ENSMUSG00000001305	Rrp15	1.053	0.018
ENSMUSG00000038500	Prr3	1.053	0.018
ENSMUSG00000040532	Abhd11	1.052	0.00074
ENSMUSG00000030094	Xpc	1.052	0.0026
ENSMUSG00000035047	Kri1	1.052	0.0056
ENSMUSG00000021326	Trim27	1.052	0.023
ENSMUSG00000046865	Fbl	1.051	0.0063
ENSMUSG00000021114	Atp6v1d	1.05	0.00038
ENSMUSG00000021595	Nsun2	1.05	0.00045
ENSMUSG00000030695	Aldoa	1.05	0.0073
ENSMUSG00000024889	Rce1	1.049	0.0012
ENSMUSG00000041747	Utp15	1.049	0.0072
ENSMUSG00000020015	Cdk17	1.049	0.035
ENSMUSG00000066621	Tecpr1	1.048	0.00042
ENSMUSG00000000561	Wdr77	1.048	0.0068
ENSMUSG00000028433	Ubap2	1.047	0.005
ENSMUSG00000016256	Ctsz	1.046	0.0023
ENSMUSG00000004187	Kifc2	1.044	0.034
ENSMUSG00000006517	Mvd	1.043	0.0011
ENSMUSG00000023043	Krt18	1.039	0.00082
ENSMUSG00000046410	Kcnk6	1.039	0.004
ENSMUSG00000002870	Mcm2	1.038	0.0055
ENSMUSG00000070953	Rabepk	1.038	0.01
ENSMUSG00000050332	Amer1	1.037	0.027
ENSMUSG00000060038	Dhps	1.036	0.0031
ENSMUSG00000006378	Gcat	1.035	0.00059
ENSMUSG00000054723	Vmac	1.035	0.014
ENSMUSG00000057594	Arl16	1.035	0.02
ENSMUSG00000038845	Phb	1.034	0.00085
ENSMUSG00000057788	Ddx49	1.033	0.00081
ENSMUSG00000078440	Dohh	1.033	0.00089
ENSMUSG00000025236	Adpgk	1.033	0.039
ENSMUSG00000008393	Carhsp1	1.031	0.00091
ENSMUSG00000021275	Tecpr2	1.031	0.0089
ENSMUSG00000005043	Sgsh	1.03	0.0027
ENSMUSG00000063406	Tmed5	1.029	0.023
ENSMUSG00000058454	Dhcr7	1.028	0.0016
ENSMUSG00000039911	Spsb1	1.027	0.001
ENSMUSG00000037410	Tbc1d2b	1.025	0.0011
ENSMUSG00000034574	Daam1	1.024	0.0043
ENSMUSG00000025817	Nudt5	1.023	0.00092
ENSMUSG00000032562	Gnai2	1.022	0.0014
ENSMUSG00000028556	Dock7	1.022	0.0035
ENSMUSG00000031353	Rbbp7	1.02	0.00078
ENSMUSG00000041057	Wdr43	1.02	0.0019
ENSMUSG00000055491	Pprc1	1.02	0.0063
ENSMUSG00000034218	Atm	1.02	0.01
ENSMUSG00000039713	Plekhg5	1.02	0.035
ENSMUSG00000010936	Vac14	1.019	0.0019
ENSMUSG00000059195	Gm12715	1.019	0.028
ENSMUSG00000022554	Hgh1	1.019	0.039
ENSMUSG00000026484	Rnf2	1.018	0.0033
ENSMUSG00000005233	Spc25	1.017	0.047
ENSMUSG00000019487	Trip10	1.016	0.00064
ENSMUSG00000037119	D15Ertd621e	1.015	0.00025
ENSMUSG00000038416	Cdc16	1.014	0.0038
ENSMUSG00000071551	Akr1c19	1.014	0.018
ENSMUSG00000021910	Nisch	1.013	0.0011
ENSMUSG00000041035	Dpcd	1.013	0.0064
ENSMUSG00000030276	Ttll3	1.013	0.049
ENSMUSG00000028041	Adam15	1.012	0.0016
ENSMUSG00000014498	Ankrd52	1.012	0.0099
ENSMUSG00000038335	Tsr1	1.011	0.0026
ENSMUSG00000032459	Mrps22	1.009	0.0033
ENSMUSG00000047721	Bola2	1.009	0.0041
ENSMUSG00000038489	Polr2l	1.006	0.01
ENSMUSG00000030342	Cd9	1.006	0.02
ENSMUSG00000057933	Gsta2	1.005	0.024
ENSMUSG00000028840	Zfp593	1.005	0.045
ENSMUSG00000042605	Atxn2	1.004	0.00095
ENSMUSG00000002731	Prkra	1.003	0.00083
ENSMUSG00000048277	Syngr2	1.002	0.001
ENSMUSG00000069117	Gm10260	1.002	0.0014
ENSMUSG00000079523	Tmsb10	1.002	0.0014
ENSMUSG00000030357	Fkbp4	1.002	0.0041
ENSMUSG00000019891	Dcbld1	1.001	0.00053
ENSMUSG00000042729	Wdr74	1.001	0.0068
ENSMUSG00000028431	Ikbkap	1.001	0.016
ENSMUSG00000042148	Cox10	1	0.00089
ENSMUSG00000039958	Mettl20	1	0.02
ENSMUSG00000026785	Pkn3	1	0.029
ENSMUSG00000041528	Rnf123	-1	0.0016
ENSMUSG00000033948	Zswim5	-1.001	0.0013
ENSMUSG00000028522	Mier1	-1.001	0.0039
ENSMUSG00000035840	Lysmd3	-1.001	0.0052
ENSMUSG00000031497	Tnfsf13b	-1.001	0.027
ENSMUSG00000036019	Tmtc2	-1.001	0.03
ENSMUSG00000018574	Acadvl	-1.002	0.0013
ENSMUSG00000051335	Gfod1	-1.002	0.032
ENSMUSG00000030689	Ino80e	-1.003	0.0017
ENSMUSG00000045934	Mtmr11	-1.003	0.0021
ENSMUSG00000018841	Rad51d	-1.004	0.022
ENSMUSG00000022106	Rcbtb2	-1.004	0.038
ENSMUSG00000058690	Ccser2	-1.005	0.0028
ENSMUSG00000031981	Capn9	-1.006	0.0025
ENSMUSG00000021495	Fam193b	-1.006	0.0057
ENSMUSG00000020474	Polm	-1.007	0.028
ENSMUSG00000057691	Zfp746	-1.008	0.012
ENSMUSG00000074715	Ccl28	-1.008	0.023
ENSMUSG00000031570	Ppapdc1b	-1.01	0.0032
ENSMUSG00000038695	Josd2	-1.011	0.0077
ENSMUSG00000026692	Fmo4	-1.012	0.00087
ENSMUSG00000050931	Sgms2	-1.012	0.0015
ENSMUSG00000016427	Ndufa1	-1.013	0.0008
ENSMUSG00000024074	Crim1	-1.014	0.0013
ENSMUSG00000027412	Lpin3	-1.014	0.044
ENSMUSG00000029922	Mkrn1	-1.015	0.00044
ENSMUSG00000034107	Ano7	-1.015	0.0017
ENSMUSG00000034177	Rnf43	-1.015	0.0061
ENSMUSG00000030545	Pex11a	-1.016	0.00078
ENSMUSG00000022124	Fbxl3	-1.016	0.03
ENSMUSG00000038213	Tapbpl	-1.017	0.00088
ENSMUSG00000023232	Serinc2	-1.018	0.00056
ENSMUSG00000036639	Nudt1	-1.018	0.0061
ENSMUSG00000030823	9130019O22Rik	-1.018	0.021
ENSMUSG00000022663	Atg3	-1.019	0.0021
ENSMUSG00000046897	Zfp740	-1.021	0.0013
ENSMUSG00000038705	Gmeb2	-1.023	0.0047
ENSMUSG00000041112	Elmo1	-1.023	0.0086
ENSMUSG00000019734	Tmc4	-1.025	0.00081
ENSMUSG00000044134	Fam109a	-1.026	0.0006
ENSMUSG00000025277	Abhd6	-1.027	0.00078
ENSMUSG00000034435	Tmem30b	-1.027	0.001
ENSMUSG00000030643	Rab30	-1.027	0.014
ENSMUSG00000047423	AI837181	-1.028	0.0021
ENSMUSG00000019320	Noxo1	-1.028	0.021
ENSMUSG00000038876	Rnf146	-1.029	0.0046
ENSMUSG00000005534	Insr	-1.03	0.00031
ENSMUSG00000029363	Rfc5	-1.03	0.0069
ENSMUSG00000016940	Kctd2	-1.03	0.008
ENSMUSG00000015943	Bola1	-1.03	0.028
ENSMUSG00000061143	Maml3	-1.03	0.03
ENSMUSG00000020607	Fam84a	-1.031	0.0011
ENSMUSG00000043061	Tmem18	-1.033	0.031
ENSMUSG00000028415	Spink4	-1.034	0.00037
ENSMUSG00000052369	Tmem106c	-1.034	0.046
ENSMUSG00000025759	Mfsd8	-1.035	0.028
ENSMUSG00000045316	Fahd1	-1.036	0.00063
ENSMUSG00000042202	Slc35e2	-1.036	0.0044
ENSMUSG00000032978	Guca2b	-1.036	0.0079
ENSMUSG00000003623	Crot	-1.037	0.00018
ENSMUSG00000062202	Btbd9	-1.042	0.00086
ENSMUSG00000063931	Pepd	-1.042	0.0012
ENSMUSG00000062031	Athl1	-1.042	0.013
ENSMUSG00000021987	Mtmr6	-1.043	0.0018
ENSMUSG00000028224	Nbn	-1.046	0.02
ENSMUSG00000008429	Herpud2	-1.047	0.0026
ENSMUSG00000099881	2810013P06Rik	-1.047	0.046
ENSMUSG00000046804	Phgr1	-1.048	0.00053
ENSMUSG00000039899	Fgl2	-1.049	0.00077
ENSMUSG00000037638	Zbtb42	-1.049	0.0016
ENSMUSG00000047735	Samd9l	-1.049	0.015
ENSMUSG00000017978	Cadps2	-1.05	0.0075
ENSMUSG00000042428	Mgat3	-1.051	0.00048
ENSMUSG00000022656	Pvrl3	-1.051	0.00071
ENSMUSG00000052155	Acvr2a	-1.053	0.0023
ENSMUSG00000022358	Fbxo32	-1.053	0.037
ENSMUSG00000040471	Ggt6	-1.054	0.0011
ENSMUSG00000026335	Pam	-1.054	0.016
ENSMUSG00000070639	Lrrc8b	-1.055	0.00073
ENSMUSG00000018659	Pnpo	-1.056	0.00018
ENSMUSG00000031145	Prickle3	-1.056	0.045
ENSMUSG00000079659	Tmem243	-1.057	0.0016
ENSMUSG00000038963	Slco4a1	-1.061	0.05
ENSMUSG00000021065	Fut8	-1.062	0.00021
ENSMUSG00000022801	Lrch3	-1.063	0.0031
ENSMUSG00000040433	Zbtb38	-1.063	0.0034
ENSMUSG00000052062	Pard3b	-1.064	0.018
ENSMUSG00000010358	Ifi35	-1.065	0.00024
ENSMUSG00000068264	Ap5s1	-1.065	0.00056
ENSMUSG00000031242	2610002M06Rik	-1.065	0.0094
ENSMUSG00000060510	Zfp266	-1.065	0.016
ENSMUSG00000034918	Cdhr2	-1.066	0.014
ENSMUSG00000063450	Syne2	-1.067	0.00024
ENSMUSG00000029171	Pgm1	-1.069	0.00039
ENSMUSG00000062963	Ufc1	-1.069	0.00054
[truncated: 1,587 more rows]
