# Supplementary material for: JAK-STAT Pathway Inhibition Partially Restores Intestinal Homeostasis in Hdac1- and Hdac2-Intestinal Epithelial Cell-Deficient Mice
Source: Cells. 2021 Jan 23;10(2):224. doi: 10.3390/cells10020224 (PMC7911100; doi:10.3390/cells10020224)
Supplement: Supplementary file 1 [file cells-10-00224-s001.zip › Table S4.xlsx]

## Sheet: Feuil1
Protein IDs	Majority protein IDs	Protein names	Gene names	log FC mutant/ctrl	Peptides
Q9JK42	Q9JK42	[Pyruvate dehydrogenase (acetyl-transferring)] kinase isozyme 2, mitochondrial	Pdk2	-0.286832	4
Q4FJR4;Q922H2;Q3V250	Q4FJR4;Q922H2;Q3V250	[Pyruvate dehydrogenase (acetyl-transferring)] kinase isozyme 3, mitochondrial	Pdk3	-0.142452	4
Q4KL76;Q64433;Q9JI95	Q4KL76;Q64433;Q9JI95	10 kDa heat shock protein, mitochondrial	Hspe1;Cpn10-rs1	-0.00662181	9
Q8CIF2;Q8R0Y6;Q8BLE0;Q9CVJ8;D3Z6B9;Q8K009	Q8CIF2;Q8R0Y6	10-formyltetrahydrofolate dehydrogenase;Cytosolic 10-formyltetrahydrofolate dehydrogenase	Aldh1l1	-0.263688	38
G3UZ34;Q543F1;Q3U5Q3;Q3TMY8;A2AH85;Q6A0E3;O08810;Q7TMX4	G3UZ34;Q543F1;Q3U5Q3;Q3TMY8;A2AH85;Q6A0E3;O08810;Q7TMX4	116 kDa U5 small nuclear ribonucleoprotein component	Eftud2	-0.124728	15
Q9DAK9	Q9DAK9	14 kDa phosphohistidine phosphatase	Phpt1	0.683876	2
A2A5N2;Q9CQV8-2;Q9CQV8;A2A5N1	A2A5N2;Q9CQV8-2;Q9CQV8;A2A5N1	14-3-3 protein beta/alpha;14-3-3 protein beta/alpha, N-terminally processed	Ywhab	0.511594	11
Q5SS40;P62259;Q8BPH1;D6REF3;F6WA09;Q3V453	Q5SS40;P62259;Q8BPH1	14-3-3 protein epsilon	Ywhae	0.239795	16
P68510;Q8BJH3	P68510	14-3-3 protein eta	Ywhah	0.212616	14
A8IP69;P61982	A8IP69;P61982	14-3-3 protein gamma;14-3-3 protein gamma, N-terminally processed	Ywhag	0.64982	11
O70456;Q9JJ20	O70456;Q9JJ20	14-3-3 protein sigma	Sfn	0.26145	13
A3KML3;F6YY69;F6VW30;P68254-2;P68254	A3KML3;F6YY69;F6VW30;P68254-2;P68254	14-3-3 protein theta	Ywhaq	0.200309	15
P63101;Q3UA58;Q8BWN0;D3YXN6;D3YXF4;D3YW45	P63101	14-3-3 protein zeta/delta	Ywhaz	0.184945	16
Q9ERR7;D3Z3Y8	Q9ERR7;D3Z3Y8	15 kDa selenoprotein	2015-09-01	0.174694	2
Q8VCC1	Q8VCC1	15-hydroxyprostaglandin dehydrogenase [NAD(+)]	Hpgd	-0.548212	11
Q9R092	Q9R092	17-beta-hydroxysteroid dehydrogenase type 6	Hsd17b6	-1.12426	15
Q91VJ9;O35083;Q8BUB3;G3UWV6;G3UY51;G3UYV9	Q91VJ9;O35083;Q8BUB3	1-acyl-sn-glycerol-3-phosphate acyltransferase alpha	Agpat1	-0.474282	6
Q059U0;Q8K3K7;Q9CWA8;A2AI22	Q059U0;Q8K3K7	1-acyl-sn-glycerol-3-phosphate acyltransferase beta	Agpat2	0.118351	7
Q3TXT9;C4B4E7;Q9D517	Q3TXT9;C4B4E7;Q9D517	1-acyl-sn-glycerol-3-phosphate acyltransferase gamma	Agpat3	-0.15906	3
Q8CIH5	Q8CIH5	1-phosphatidylinositol 4,5-bisphosphate phosphodiesterase gamma-2	Plcg2	0.608156	5
Q3TYL9;Q3TYV5;P16330-2;P16330	Q3TYL9;Q3TYV5;P16330-2;P16330	2,3-cyclic-nucleotide 3-phosphodiesterase	Cnp	0.370285	2
Q4FJK0;Q9CQ62	Q4FJK0;Q9CQ62	2,4-dienoyl-CoA reductase, mitochondrial	Decr1	-0.138897	11
P11928;Q8K469;Q05BJ7;Q8VEH7	P11928;Q8K469;Q05BJ7;Q8VEH7	2-5-oligoadenylate synthase 1A	Oas1a;Oas1g	0.42494	10
Q14AQ1;P62334;Q8QZS9	Q14AQ1;P62334;Q8QZS9	26S protease regulatory subunit 10B	Psmc6	0.286579	10
Q542I9;P62192	Q542I9;P62192	26S protease regulatory subunit 4	Psmc1	-0.718894	13
Q3U8Y7;Q3TKG4;O88685;A2AGN7;Q3THI5;Q3TKC2;B7ZCF1;Q8BUP7;Q3UD94;F6Q2E3	Q3U8Y7;Q3TKG4;O88685;A2AGN7;Q3THI5;Q3TKC2;B7ZCF1;Q8BUP7;Q3UD94	26S protease regulatory subunit 6A	Psmc3	0.204976	15
Q569X4;Q3TUN5;Q3TJ97;Q3TFA5;P54775;Q8BKU2;Q3UBF0;Q52L53	Q569X4;Q3TUN5;Q3TJ97;Q3TFA5;P54775;Q8BKU2;Q3UBF0;Q52L53	26S protease regulatory subunit 6B	Psmc4	0.101592	12
Q8BVQ9;P46471;Q3U5V3;Q3UIH5	Q8BVQ9;P46471;Q3U5V3;Q3UIH5	26S protease regulatory subunit 7	Psmc2	0.128401	17
P62196;Q8K1K2;Q99KR1	P62196;Q8K1K2;Q99KR1	26S protease regulatory subunit 8	Psmc5	0.407302	15
Q3TXS7;Q8BU34;Q05CG9;Q8CGI9;Q5HZG6;Q8CGG2;J3QN38;A0JLU3;D6RGR5	Q3TXS7;Q8BU34;Q05CG9;Q8CGI9;Q5HZG6;Q8CGG2	26S proteasome non-ATPase regulatory subunit 1	Psmd1	-0.0458615	25
Q7TMI0;Q8BK73;Q5BKQ9;Q3UWW9;Q8BG32;Q497E8;Q3THG2;Q8C0Z6;Q8K2N7;G3UWW7;G3UXL5;G3UYH2;G3UYL8;G3UX15;G3UYI4;G3UYL3;G3UX67;G3UWV7;G3UZ33	Q7TMI0;Q8BK73;Q5BKQ9;Q3UWW9;Q8BG32;Q497E8;Q3THG2;Q8C0Z6;Q8K2N7;G3UWW7;G3UXL5	26S proteasome non-ATPase regulatory subunit 11	Psmd11	0.0843581	12
Q3U8F5;Q9D8W5;B1AT36;Q3TRH2;Q9CSW4	Q3U8F5;Q9D8W5;B1AT36;Q3TRH2	26S proteasome non-ATPase regulatory subunit 12	Psmd12	-0.404605	11
B2RT97;Q9WVJ2;E9Q5I9;F6ZQQ3;E9Q0U1;F6PXS6;E9PY93	B2RT97;Q9WVJ2;E9Q5I9;F6ZQQ3	26S proteasome non-ATPase regulatory subunit 13	Psmd13	0.161754	13
Q3UD26;O35593;Q9CSU2	Q3UD26;O35593;Q9CSU2	26S proteasome non-ATPase regulatory subunit 14	Psmd14	0.461165	7
Q3U9Y8;Q3TXV1;Q3TKV1;Q3TIP0;Q8VDM4;Q3TWL6;Q3TW71;Q3TI61;J3KMQ2;Q99JX8;E9Q2S8;Q9CRK7	Q3U9Y8;Q3TXV1;Q3TKV1;Q3TIP0;Q8VDM4;Q3TWL6;Q3TW71;Q3TI61;J3KMQ2	26S proteasome non-ATPase regulatory subunit 2	Psmd2;Gm5422	0.427441	24
Q8BK46;P14685;Q3ULJ5;Q3U5M8;F7B7L8	Q8BK46;P14685;Q3ULJ5;Q3U5M8	26S proteasome non-ATPase regulatory subunit 3	Psmd3	0.187907	13
Q8BJY1;Q921U5	Q8BJY1	26S proteasome non-ATPase regulatory subunit 5	Psmd5	0.40904	5
Q99JI4;Q8C1T2	Q99JI4;Q8C1T2	26S proteasome non-ATPase regulatory subunit 6	Psmd6	0.0174754	16
E9QJS0;Q501J4;G5E8U8;G5E8U5;Q80ZK0;Q3UVS8;D3Z6K5	E9QJS0;Q501J4;G5E8U8;G5E8U5;Q80ZK0	28S ribosomal protein S10, mitochondrial	Mrps10	0.320672	4
Q3U8Y1;Q9DCA2;Q3TLY7	Q3U8Y1;Q9DCA2;Q3TLY7	28S ribosomal protein S11, mitochondrial	Mrps11	0.14848	2
O35680	O35680	28S ribosomal protein S12, mitochondrial	Mrps12	-0.166517	1
D3Z2K2;Q9CR88	D3Z2K2;Q9CR88	28S ribosomal protein S14, mitochondrial	Mrps14	0.0694476	2
Q9DC71	Q9DC71	28S ribosomal protein S15, mitochondrial	Mrps15	0.0848869	5
Q9CPX7	Q9CPX7	28S ribosomal protein S16, mitochondrial	Mrps16	0.233441	3
D3Z198;Q9CQE3	D3Z198;Q9CQE3	28S ribosomal protein S17, mitochondrial	Mrps17	0.180192	2
Q8BTZ9;Q8R2L5	Q8BTZ9;Q8R2L5	28S ribosomal protein S18c, mitochondrial	Mrps18c	0.275101	1
Q924T2;Q8BQ99	Q924T2;Q8BQ99	28S ribosomal protein S2, mitochondrial	Mrps2	0.258446	3
D3YVZ9;Q059G7;P58059	D3YVZ9;Q059G7;P58059	28S ribosomal protein S21, mitochondrial	Mrps21	0.185573	2
Q9CXW2	Q9CXW2	28S ribosomal protein S22, mitochondrial	Mrps22	0.167095	8
A7M7Q8;Q3TI14;Q99LZ4;Q8VE22;Q3THH3;Q5SXC9;F7ARZ1	A7M7Q8;Q3TI14;Q99LZ4;Q8VE22;Q3THH3;Q5SXC9;F7ARZ1	28S ribosomal protein S23, mitochondrial	Mrps23	0.201092	6
Q9CQV5	Q9CQV5	28S ribosomal protein S24, mitochondrial	Mrps24	0.196651	1
Q6KAU3;Q9D125	Q6KAU3;Q9D125	28S ribosomal protein S25, mitochondrial	Mrps25	0.540098	3
Q80ZS3	Q80ZS3	28S ribosomal protein S26, mitochondrial	Mrps26	-0.0263118	4
Q8BK72;Q80ZI4;Q6A096	Q8BK72;Q80ZI4	28S ribosomal protein S27, mitochondrial	Mrps27	0.11887	8
Q9CY16	Q9CY16	28S ribosomal protein S28, mitochondrial	Mrps28	0.116746	3
G3X9M0;Q9ER88;Q9ER88-2;G3UWZ6;G3UWM7;G3UWJ4;G3UZC0;G3UYM6;G3UWR5	G3X9M0;Q9ER88;Q9ER88-2;G3UWZ6;G3UWM7	28S ribosomal protein S29, mitochondrial	Dap3	0.228139	9
Q9D0G0	Q9D0G0	28S ribosomal protein S30, mitochondrial	Mrps30	-0.0418836	5
Q61733	Q61733	28S ribosomal protein S31, mitochondrial	Mrps31	-0.26831	5
Q58DZ5;Q9D2R8	Q58DZ5;Q9D2R8	28S ribosomal protein S33, mitochondrial	Mrps33	0.35222	1
Q9JIK9	Q9JIK9	28S ribosomal protein S34, mitochondrial	Mrps34	0.454462	4
Q8BJZ4	Q8BJZ4	28S ribosomal protein S35, mitochondrial	Mrps35	0.118733	6
Q9D6T9;G3UWB2;Q9CQX8	Q9D6T9;G3UWB2;Q9CQX8	28S ribosomal protein S36, mitochondrial	Mrps36	0.265145	3
Q99N87;Q3U2U4;B2FDG7	Q99N87;Q3U2U4	28S ribosomal protein S5, mitochondrial	Mrps5	0.144443	6
Q3TLQ4;P58064	Q3TLQ4;P58064	28S ribosomal protein S6, mitochondrial	Mrps6	0.29166	4
Q80X85	Q80X85	28S ribosomal protein S7, mitochondrial	Mrps7	0.310451	5
Q9D7N3;Q3UMV5;Q5XJX8;Q78IX0;Q9ER89	Q9D7N3;Q3UMV5;Q5XJX8	28S ribosomal protein S9, mitochondrial	Mrps9	0.145023	13
Q80W94	Q80W94	2-acylglycerol O-acyltransferase 2	Mogat2	-0.131053	12
O88986;Q9CZ08;E9PWY6	O88986;Q9CZ08;E9PWY6	2-amino-3-ketobutyrate coenzyme A ligase, mitochondrial	Gcat	0.528095	7
Q9CXI0;F6X4L9;Q3UWE3	Q9CXI0;F6X4L9	2-methoxy-6-polyprenyl-1,4-benzoquinol methylase, mitochondrial	Coq5	-0.0742051	8
Q60597;Q60597-3;Q60597-2;Q60597-4;Q6P8I7;E9Q7L0;Q5SVY0;Q5SVY1	Q60597;Q60597-3;Q60597-2;Q60597-4	2-oxoglutarate dehydrogenase, mitochondrial	Ogdh	-0.348068	47
Q6P3A8-2;Q6P3A8	Q6P3A8-2;Q6P3A8	2-oxoisovalerate dehydrogenase subunit beta, mitochondrial	Bckdhb	-0.141692	1
P26150;B1ARP0;B1ARN9;Q7TPU0;Q76CU3;Q541Q1;P26149;O35469;Q5FW73;E9PXG7;E9Q007;B1ARP1;A2AEP7;A2AEP8;Q3UI20;Q3UJ12;Q61694;P24815	P26150;B1ARP0;B1ARN9;Q7TPU0;Q76CU3;Q541Q1;P26149;O35469	3 beta-hydroxysteroid dehydrogenase/Delta 5-->4-isomerase type 3;3-beta-hydroxy-Delta(5)-steroid dehydrogenase;Steroid Delta-isomerase;3 beta-hydroxysteroid dehydrogenase/Delta 5-->4-isomerase type 2;3-beta-hydroxy-Delta(5)-steroid dehydrogenase;Steroid Delta-isomerase;3 beta-hydroxysteroid dehydrogenase/Delta 5-->4-isomerase type 6;3-beta-hydroxy-Delta(5)-steroid dehydrogenase;Steroid Delta-isom…	Hsd3b3;Hsd3b6;Hsd3b2	-0.636235	5
Q99N96;Q9CUL8;Q9D3F3	Q99N96	39S ribosomal protein L1, mitochondrial	Mrpl1	0.0509969	4
Q3TBW2;A2A715	Q3TBW2	39S ribosomal protein L10, mitochondrial	Mrpl10	0.30892	3
Q9CQF0	Q9CQF0	39S ribosomal protein L11, mitochondrial	Mrpl11	0.0756156	8
Q9DB15	Q9DB15	39S ribosomal protein L12, mitochondrial	Mrpl12	0.314013	6
Q7TMH5;Q9D1P0;F7CXG9;G5E909;Q05CB9	Q7TMH5;Q9D1P0;F7CXG9	39S ribosomal protein L13, mitochondrial	Mrpl13	0.0638253	3
Q9CPR5;Q9CPR5-2	Q9CPR5;Q9CPR5-2	39S ribosomal protein L15, mitochondrial	Mrpl15	0.0251523	3
Q99N93;Q9CSU4	Q99N93;Q9CSU4	39S ribosomal protein L16, mitochondrial	Mrpl16	0.245627	4
Q8BTQ6;Q9CQL5	Q8BTQ6;Q9CQL5	39S ribosomal protein L18, mitochondrial	Mrpl18	0.480241	2
Q6P8U3;Q9D338;Q3URF5	Q6P8U3;Q9D338;Q3URF5	39S ribosomal protein L19, mitochondrial	Mrpl19	-0.116531	3
Q9CQL4;Q91YJ4	Q9CQL4;Q91YJ4	39S ribosomal protein L20, mitochondrial	Mrpl20	-0.0399983	2
Q9D1N9;Q9D1N9-2	Q9D1N9;Q9D1N9-2	39S ribosomal protein L21, mitochondrial	Mrpl21	0.148373	2
Q8BU88	Q8BU88	39S ribosomal protein L22, mitochondrial	Mrpl22	-0.0149897	2
Q8CHW3;O35972	Q8CHW3;O35972	39S ribosomal protein L23, mitochondrial	Mrpl23	0.125785	3
Q9CQ06	Q9CQ06	39S ribosomal protein L24, mitochondrial	Mrpl24	-0.238606	2
Q9D1B9;F6U4U1	Q9D1B9	39S ribosomal protein L28, mitochondrial	Mrpl28	-0.535887	3
F6W7C7;D3Z456;Q91XB2;Q99N95;Q05DC5	F6W7C7;D3Z456;Q91XB2;Q99N95	39S ribosomal protein L3, mitochondrial	Mrpl3	-0.0763792	3
Q9D7N6	Q9D7N6	39S ribosomal protein L30, mitochondrial	Mrpl30	-0.00907853	2
Q9DCI9	Q9DCI9	39S ribosomal protein L32, mitochondrial	Mrpl32	-0.0757207	1
Q99N91	Q99N91	39S ribosomal protein L34, mitochondrial	Mrpl34	0.140124	2
Q921S7	Q921S7	39S ribosomal protein L37, mitochondrial	Mrpl37	-0.20618	10
Q8K2M0-2;Q8K2M0	Q8K2M0-2;Q8K2M0	39S ribosomal protein L38, mitochondrial	Mrpl38	0.42395	1
Q8CCX9;Q9JKF7	Q8CCX9;Q9JKF7	39S ribosomal protein L39, mitochondrial	Mrpl39	-0.0487963	5
Q9DCU6	Q9DCU6	39S ribosomal protein L4, mitochondrial	Mrpl4	0.291947	3
D3Z7C0;Q3UKS6;Q9Z2Q5	D3Z7C0;Q3UKS6;Q9Z2Q5	39S ribosomal protein L40, mitochondrial	Mrpl40	-0.0299798	3
Q9CQN7;F7CXS7	Q9CQN7;F7CXS7	39S ribosomal protein L41, mitochondrial	Mrpl41;Gm6434	0.117705	6
Q3U9C4;Q3UKG1;Q9CY73;Q9CY73-2	Q3U9C4;Q3UKG1;Q9CY73;Q9CY73-2	39S ribosomal protein L44, mitochondrial	Mrpl44	-0.289426	4
Q9D0Q7;Q9CSZ8;F6QAU7	Q9D0Q7;Q9CSZ8	39S ribosomal protein L45, mitochondrial	Mrpl45	-0.0791024	6
Q9D9V9;Q9EQI8	Q9D9V9;Q9EQI8	39S ribosomal protein L46, mitochondrial	Mrpl46	-0.053966	3
Q8K2Y7	Q8K2Y7	39S ribosomal protein L47, mitochondrial	Mrpl47	0.0342892	5
E9QPQ8;Q8JZS9;A2VCS1;D3Z6C8	E9QPQ8;Q8JZS9;A2VCS1	39S ribosomal protein L48, mitochondrial	Mrpl48	-0.234662	3
Q8BTB8;Q9CQ40	Q8BTB8;Q9CQ40	39S ribosomal protein L49, mitochondrial	Mrpl49	-0.0416761	3
Q8VDT9	Q8VDT9	39S ribosomal protein L50, mitochondrial	Mrpl50	0.0632739	2
Q9CPY1	Q9CPY1	39S ribosomal protein L51, mitochondrial	Mrpl51	0.256684	1
Q9D0Y8;Q9D0Y8-2	Q9D0Y8;Q9D0Y8-2	39S ribosomal protein L52, mitochondrial	Mrpl52	-0.0191281	3
Q9D1H8	Q9D1H8	39S ribosomal protein L53, mitochondrial	Mrpl53	0.206028	2
Q9CZ83-2;Q9CZ83	Q9CZ83-2;Q9CZ83	39S ribosomal protein L55, mitochondrial	Mrpl55	-0.273439	5
Q14B21;Q3UK02;Q99N94;Q8CA04	Q14B21;Q3UK02;Q99N94;Q8CA04	39S ribosomal protein L9, mitochondrial	Mrpl9	-0.427154	3
A2AC29;P70245	A2AC29;P70245	3-beta-hydroxysteroid-Delta(8),Delta(7)-isomerase	Ebp	-0.0996795	1
Q99N15;Q9CYT3;A2AFQ2;O08756	Q99N15;Q9CYT3;A2AFQ2;O08756	3-hydroxyacyl-CoA dehydrogenase type-2	Hsd17b10	-0.163323	12
A0ZNJ2;Q99L13	A0ZNJ2;Q99L13	3-hydroxyisobutyrate dehydrogenase;3-hydroxyisobutyrate dehydrogenase, mitochondrial	Hibadh	0.119618	5
Q8QZS1;E0CX19	Q8QZS1;E0CX19	3-hydroxyisobutyryl-CoA hydrolase, mitochondrial	Hibch	0.0998663	7
Q921H8;Q3UPU8;H3BKL5;H3BJZ9;H3BKA1;H3BJG8;H3BJC1	Q921H8;Q3UPU8;H3BKL5;H3BJZ9	3-ketoacyl-CoA thiolase A, peroxisomal	Acaa1a	-0.532626	18
Q8BWT1;Q3UKH3	Q8BWT1;Q3UKH3	3-ketoacyl-CoA thiolase, mitochondrial	Acaa2	0.0398128	28
Q3TDR0;Q8CII3;Q6GV12	Q3TDR0;Q8CII3;Q6GV12	3-ketodihydrosphingosine reductase	Kdsr	-0.0151556	2
Q5M9K7;P63325;Q3U9P0;Q3UW83;J3QNI7	Q5M9K7;P63325;Q3U9P0;Q3UW83;J3QNI7	40S ribosomal protein S10	Rps10	0.607061	10
Q3UC02;P62281;Q9DB79;Q9D0P6;Q9CW75	Q3UC02;P62281;Q9DB79;Q9D0P6	40S ribosomal protein S11	Rps11	0.249589	11
Q6ZWZ6;P63323;Q497F4	Q6ZWZ6;P63323	40S ribosomal protein S12	Rps12	0.520551	7
Q5BLJ7;P62301;Q921R2	Q5BLJ7;P62301;Q921R2	40S ribosomal protein S13	Rps13	0.435587	11
O70569;P62264;D3YVF4;D3Z7I1;Q3UJS5	O70569;P62264;D3YVF4;D3Z7I1;Q3UJS5	40S ribosomal protein S14	rps14;Rps14	0.458528	4
D3YTQ9;Q3UXS6;Q3UK70;P62843	D3YTQ9;Q3UXS6;Q3UK70;P62843	40S ribosomal protein S15	Rps15	0.241004	3
Q5M9M4;P62245;F8WJ41;D3Z712;D3YVB4	Q5M9M4;P62245;F8WJ41;D3Z712;D3YVB4	40S ribosomal protein S15a	Rps15a	0.460693	8
A4FUS1;P14131;Q641N3;Q5CZY9	A4FUS1;P14131;Q641N3;Q5CZY9	40S ribosomal protein S16	Rps16	0.419565	13
Q5M9L7;Q8BT90;P63276;Q3TK12	Q5M9L7;Q8BT90;P63276;Q3TK12	40S ribosomal protein S17	Rps17	0.71299	5
Q561N5;F6YVP7;P62270;F5H8M6;Q3TW65;S4R1N6	Q561N5;F6YVP7;P62270;F5H8M6;Q3TW65;S4R1N6	40S ribosomal protein S18	Rps18;Gm10260	0.470485	9
Q5M9P3;Q9CZX8;D3Z5R8;D3Z722;D3YUG3;S4R223;D3YUT3	Q5M9P3;Q9CZX8;D3Z5R8;D3Z722;D3YUG3;S4R223;D3YUT3	40S ribosomal protein S19	Rps19	0.56032	9
Q58EU3;Q3TXS9;P25444;Q3TXR5;D3YVC1;Q3UB36;D3YWJ3;D3Z659;Q3TLE5;Q3TL20;Q3TI78;L7N240;E9Q1N8;J3QMG5;Q9DC49;F6YTZ4;L7N453;O89072;Q3V2B9;D3Z536	Q58EU3;Q3TXS9;P25444;Q3TXR5;D3YVC1;Q3UB36;D3YWJ3;D3Z659;Q3TLE5;Q3TL20;Q3TI78;L7N240;E9Q1N8;J3QMG5;Q9DC49;F6YTZ4;L7N453;O89072;Q3V2B9	40S ribosomal protein S2	Rps2;Gm18025;Gm5786;Gm6576;LLRep3;Gm10653	0.530385	16
Q5BLK2;P60867	Q5BLK2;P60867	40S ribosomal protein S20	Rps20	0.528559	4
Q8C1L7;Q9CQR2	Q8C1L7;Q9CQR2	40S ribosomal protein S21	mCG_6739;Rps21	0.693979	4
Q9CWI9;Q497E1;Q9CZI5;P62267	Q9CWI9;Q497E1;Q9CZI5;P62267	40S ribosomal protein S23	Rps23	0.358354	6
Q9D7P1;Q9CY61;Q5M9M7;Q3TIF8;Q9CQK2;P62849-2;P62849-3;P62849;Q9DCA4;Q3UTE1	Q9D7P1;Q9CY61;Q5M9M7;Q3TIF8;Q9CQK2;P62849-2;P62849-3;P62849;Q9DCA4	40S ribosomal protein S24	Rps24	0.62536	5
Q58EA6;P62852;E9Q7H0	Q58EA6;P62852	40S ribosomal protein S25	Rps25	0.355886	7
Q497N1;P62855	Q497N1;P62855	40S ribosomal protein S26	Rps26	0.304843	3
Q6ZWY3;D6RH49;D3YYB0	Q6ZWY3;D6RH49;D3YYB0	40S ribosomal protein S27-like;40S ribosomal protein S27	Rps27l	0.482904	3
G3UYV7;Q059I1;P62858;J3QNN8	G3UYV7;Q059I1;P62858;J3QNN8	40S ribosomal protein S28	Rps28;Gm10263	0.51046	3
P62274;D3YYL7	P62274	40S ribosomal protein S29	Rps29	0.361267	4
Q9CZP6;Q5YLW3;P62908;Q9D0A2;Q3UCL7;Q3UK56;D3YV43;O89068	Q9CZP6;Q5YLW3;P62908;Q9D0A2;Q3UCL7;Q3UK56;D3YV43;O89068	40S ribosomal protein S3	Rps3	0.480073	18
Q642K5;Q3THB2;Q920W8;Q91V99;P62862	Q642K5;Q3THB2;Q920W8;Q91V99;P62862	40S ribosomal protein S30	Fau;fau	0.968207	1
Q564F3;Q3UAC2;D3Z6C3;P97351;Q9D1S3;Q3UJU5;Q3U5P8;D3Z7W7	Q564F3;Q3UAC2;D3Z6C3;P97351;Q9D1S3;Q3UJU5;Q3U5P8;D3Z7W7	40S ribosomal protein S3a	Rps3a1;Rps3a	0.586461	20
Q545F8;Q545X8;Q3UXQ6;P62702;Q3V1Z5;D3Z2E6	Q545F8;Q545X8;Q3UXQ6;P62702;Q3V1Z5	40S ribosomal protein S4;40S ribosomal protein S4, X isoform	Rps4x;Rps4l	0.391004	14
Q91V55;P97461;D3YYM6	Q91V55;P97461;D3YYM6	40S ribosomal protein S5;40S ribosomal protein S5, N-terminally processed	Rps5	0.679762	11
Q5BLK1;P62754;Q8BT09;Q3TL53	Q5BLK1;P62754;Q8BT09;Q3TL53	40S ribosomal protein S6	Rps6	0.38972	11
Q4FZE6;J3QJZ3;P62082;F6SVV1	Q4FZE6;J3QJZ3;P62082;F6SVV1	40S ribosomal protein S7	Rps7;Gm9493	0.388662	7
Q497E9;P62242;Q5M9L9;Q3UJU6;Q9CQW4;Q3UA25;Q9CRJ5	Q497E9;P62242;Q5M9L9;Q3UJU6;Q9CQW4;Q3UA25	40S ribosomal protein S8	Rps8	0.286815	10
Q6ZWN5;F7CJS8;D3YWH9;Q96EC0;Q9CXW7;D3Z673;D3YUV6	Q6ZWN5;F7CJS8;D3YWH9;Q96EC0;Q9CXW7	40S ribosomal protein S9	Rps9	0.552101	14
D3YTT7;B2CY77;P14206	D3YTT7;B2CY77;P14206	40S ribosomal protein SA	Rpsa	0.748437	14
Q61112;Q61112-2	Q61112;Q61112-2	45 kDa calcium-binding protein	Sdf4	0.20397	5
Q3V1S0;P61922;P61922-2;Q3U0M2;Q3TUE8;F7C9G3;F6RN86	Q3V1S0;P61922;P61922-2	4-aminobutyrate aminotransferase, mitochondrial	Abat	0.198428	19
P10852;G3UWA6;Q3TN39;Q8BTJ9;Q60849;Q3U144;Q3TIP1	P10852;G3UWA6;Q3TN39;Q8BTJ9;Q60849;Q3U144	4F2 cell-surface antigen heavy chain	Slc3a2	-1.03166	23
Q3THE7;Q3TMT4;A7VL18;Q9JLJ2;Q3UDG0;Q3V1N7;Q3U367;Q3TG52;Q9CRH9	Q3THE7;Q3TMT4;A7VL18;Q9JLJ2;Q3UDG0;Q3V1N7;Q3U367;Q3TG52	4-trimethylaminobutyraldehyde dehydrogenase	Aldh9a1	-0.239523	22
Q9JM14;A2A9X5	Q9JM14;A2A9X5	5(3)-deoxyribonucleotidase, cytosolic type	Nt5c	0.0974856	7
Q9DBR1-2;Q9DBR1	Q9DBR1-2;Q9DBR1	5-3 exoribonuclease 2	Xrn2	-0.180778	6
Q542P4;P70290;Q684Q6;B7ZCL8;A2AN84;B7ZCL9;B7ZCM0;Q3THA8;D6RFD5;B7ZCM1	Q542P4;P70290;Q684Q6;B7ZCL8;A2AN84;B7ZCL9	55 kDa erythrocyte membrane protein	Mpp1	-0.80705	21
Q3TUQ7;Q5EG47	Q3TUQ7;Q5EG47	5-AMP-activated protein kinase catalytic subunit alpha-1	Prkaa1	0.486457	5
P56379	P56379	6,8 kDa mitochondrial proteolipid	Mp68	-0.28159	2
P63038;P63038-2;D3Z2F2;D3Z7J9	P63038;P63038-2	60 kDa heat shock protein, mitochondrial	Hspd1	0.288344	36
Q5M8R8;P14869;S4R1N1;O89073	Q5M8R8;P14869;S4R1N1	60S acidic ribosomal protein P0	Rplp0	0.101988	10
Q58E35;P47955;E9Q3T0	Q58E35;P47955;E9Q3T0	60S acidic ribosomal protein P1	Rplp1;Gm10073	1.15093	4
P99027	P99027	60S acidic ribosomal protein P2	Rplp2	0.655262	7
I7HLV2;Q3THJ6;Q6ZWV3;P86048;B7FAU6;O89059	I7HLV2;Q3THJ6;Q6ZWV3;P86048	60S ribosomal protein L10;60S ribosomal protein L10-like	Rpl10;Rpl10l	0.363865	8
Q8VC94;E9PYL9;Q9CXW4;A2BH06;E9PZB3;D3Z3K1;D3YW69	Q8VC94;E9PYL9;Q9CXW4;A2BH06;E9PZB3;D3Z3K1;D3YW69	60S ribosomal protein L11	Rpl11;Gm10036;Gm5093	0.38837	8
Q5BLK0;P35979;Q8C2K0;Q3TIQ2;F8VQK7;Q6DI58	Q5BLK0;P35979;Q8C2K0;Q3TIQ2;F8VQK7;Q6DI58	60S ribosomal protein L12	Rpl12;Gm16519	0.266077	11
P47963;D3YX54;Q5RKP3	P47963;D3YX54;Q5RKP3	60S ribosomal protein L13	Rpl13	0.513719	10
Q5M9M0;P19253;E9Q5A0;S4R281;Q3TDS9;D3YY61	Q5M9M0;P19253;E9Q5A0;S4R281;Q3TDS9;D3YY61	60S ribosomal protein L13a	Rpl13a	0.526831	10
Q9CR57;Q569Z0;Q9CWK0;B0LAB8;Q922F9	Q9CR57;Q569Z0;Q9CWK0	60S ribosomal protein L14	Rpl14;Rpl14-ps1	0.371639	6
Q6ZWZ7;Q6PHZ1;Q505B1;Q80V08;Q9CPR4;B2RY53;F6YKV1	Q6ZWZ7;Q6PHZ1;Q505B1;Q80V08;Q9CPR4	60S ribosomal protein L17	Rpl17	0.424263	8
Q0QEW9;Q642K1;Q58EW0;P35980;G3UZK4;G3UZJ6;G3UYV6;G3UX28	Q0QEW9;Q642K1;Q58EW0;P35980;G3UZK4;G3UZJ6	60S ribosomal protein L18	Rpl18	0.525386	5
P62717;Q3THJ0;Q05CK2	P62717;Q3THJ0	60S ribosomal protein L18a	Rpl18a	0.645691	9
F6YJW4	F6YJW4	60S ribosomal protein L18a	Gm17541	-1.11626	4
Q9CQM8;O09167;D3YX47;Q4VA28;D3Z4H7	Q9CQM8;O09167;D3YX47;Q4VA28;D3Z4H7	60S ribosomal protein L21	Rpl21	0.297756	6
Q4VAG4;P67984	Q4VAG4;P67984	60S ribosomal protein L22	Rpl22	0.250264	4
Q0VBA4;Q9D7S7-2;Q9D7S7	Q0VBA4;Q9D7S7-2;Q9D7S7	60S ribosomal protein L22-like 1	Rpl22l1	0.532749	3
P62830;A2A6F8	P62830	60S ribosomal protein L23	Rpl23	0.405968	6
Q4V9X9;Q5M9M5;D3YWP3;P62751;Q91YK6;D3Z1D6;D3YU45;D3YTY6;D3YW68	Q4V9X9;Q5M9M5;D3YWP3;P62751;Q91YK6;D3Z1D6;D3YU45;D3YTY6	60S ribosomal protein L23a	Rpl23a;Gm6096	0.452489	9
E9Q132;Q3UW40;Q8BP67;Q8BT08;Q9CS31;F6RSK3	E9Q132;Q3UW40;Q8BP67	60S ribosomal protein L24	Rpl24	0.442298	11
Q4FZH2;P61255;B1ARA3;Q3U7N1;B1ARA5	Q4FZH2;P61255;B1ARA3;Q3U7N1;B1ARA5	60S ribosomal protein L26	Rpl26	0.448942	8
Q5BLJ9;P61358;Q9CSM4;E9PV49;A2A4Q0	Q5BLJ9;P61358;Q9CSM4	60S ribosomal protein L27	Rpl27	0.577545	7
P14115	P14115	60S ribosomal protein L27a	Rpl27a	0.592348	6
Q5M9N5;Q5M9J8;P41105;F6Z0X0	Q5M9N5;Q5M9J8;P41105	60S ribosomal protein L28	Rpl28	0.715329	8
F6QL70;Q5M8M8;P47915;F6YH22;D3Z1N9;F6VZG1;D3Z102	F6QL70;Q5M8M8;P47915;F6YH22;D3Z1N9;F6VZG1	60S ribosomal protein L29	Gm17669;Rpl29;Gm5218;Gm10709;Gm4889	0.777125	4
Q3UB67;Q3UB15;Q3T9U9;P27659;Q3UB90;Q3U9L3;Q99N25;Q9CQ09;Q5U470;E9PWZ3	Q3UB67;Q3UB15;Q3T9U9;P27659;Q3UB90;Q3U9L3	60S ribosomal protein L3	Rpl3	0.553741	21
Q58DZ3;P62889;Q497D7;Q5PR15	Q58DZ3;P62889;Q497D7;Q5PR15	60S ribosomal protein L30	Rpl30	0.574479	5
Q9CY93;Q5M9K9;P62900;Q58DZ1	Q9CY93;Q5M9K9;P62900	60S ribosomal protein L31	Rpl31	0.683051	8
P62911;Q5PR09;A2AD25;P17932	P62911;Q5PR09	60S ribosomal protein L32	Rpl32	0.628931	7
Q9D1R9;D3YWC0	Q9D1R9	60S ribosomal protein L34	Rpl34	0.322589	7
Q6ZWV7;G3UWD7;F6XS56	Q6ZWV7;G3UWD7	60S ribosomal protein L35	Rpl35;Gm10269	0.509906	4
Q8BQV7;Q6ZWX1;O55142;Q9DC85	Q8BQV7;Q6ZWX1;O55142;Q9DC85	60S ribosomal protein L35a	Rpl35a	-0.0203783	6
D3Z3R1;Q6ZWZ4;Q5M9L1;D3YW41;P47964;D3YX71	D3Z3R1;Q6ZWZ4;Q5M9L1;D3YW41;P47964	60S ribosomal protein L36	Rpl36	0.256392	4
Q5M9P1;P83882	Q5M9P1;P83882	60S ribosomal protein L36a	Rpl36a	0.371245	5
Q9D823	Q9D823	60S ribosomal protein L37	Rpl37	0.765109	3
Q5M9N6;Q4VAF2;P61514;Q9CYW3;Q3TLC1;Q3U8M3	Q5M9N6;Q4VAF2;P61514;Q9CYW3;Q3TLC1;Q3U8M3	60S ribosomal protein L37a	Rpl37a	0.677084	5
Q52KP0;Q9JJI8	Q52KP0;Q9JJI8	60S ribosomal protein L38	Rpl38	0.308492	5
Q505A8;P62892	Q505A8;P62892	60S ribosomal protein L39	Rpl39	0.427257	1
Q564E8;Q9D8E6;Q9CSM5;Q5ZEY2	Q564E8;Q9D8E6;Q9CSM5	60S ribosomal protein L4	Rpl4	0.219175	21
Q58EU6;P47962;Q3TKR5;Q3U850;Q3THE1;D3YYV8	Q58EU6;P47962;Q3TKR5;Q3U850;Q3THE1;D3YYV8	60S ribosomal protein L5	Rpl5	0.454274	12
Q3UCH0;P47911;E9PUX4;Q3UFI4	Q3UCH0;P47911;E9PUX4;Q3UFI4	60S ribosomal protein L6	Rpl6;Gm5428	0.456748	14
Q5M9N8;Q3UBI6;P14148;Q3TK73;F6XI62	Q5M9N8;Q3UBI6;P14148;Q3TK73;F6XI62	60S ribosomal protein L7	Rpl7	0.449008	14
Q6P1A9;Q5EBG5;Q58ET1;L7N202;Q80UT7;P12970;D3YXT4;D3YVE6;F6U2H0;D3YU93;F6YI27;F6TIC7;Q8CDE3	Q6P1A9;Q5EBG5;Q58ET1;L7N202;Q80UT7;P12970;D3YXT4;D3YVE6;F6U2H0;D3YU93;F6YI27;F6TIC7	60S ribosomal protein L7a	Rpl7a	0.42604	11
P62918;Q3THC7;Q3UJS0;Q9Z237	P62918;Q3THC7;Q3UJS0;Q9Z237	60S ribosomal protein L8	Rpl8	0.695779	11
Q5EBQ6;P51410;Q5M9J5;G3UW34;D3Z629;D3YZT0;S4R1R7	Q5EBQ6;P51410;Q5M9J5;G3UW34;D3Z629	60S ribosomal protein L9	Rpl9	0.468708	10
Q6DTY7-5;Q6DTY7;D3Z465;C9VZF1;C9VZF2;Q6DTY7-4;Q6DTY7-3;Q6DTY7-6;C9VZF3;A7UAK4;Q8BVM1;A2AUP3;A7UAK6;Q9ESY2;A2AUP1;Q7TS91;A2AUP5;A2AUP4;A7UAK8;Q3U3S6;A7UAK5;D6RFQ9;Q3UU45;Q8BX50;B2Z895;A2AFM9;Q8CDS6;B2Z893;B2Z892;Q6GTL7;Q6DTY7-2;P70266-2;P70266;P70265	Q6DTY7-5;Q6DTY7;D3Z465;C9VZF1;C9VZF2;Q6DTY7-4;Q6DTY7-3;Q6DTY7-6	6-phosphofructo-2-kinase/fructose-2,6-bisphosphatase 4;6-phosphofructo-2-kinase;Fructose-2,6-bisphosphatase	Pfkfb4	-0.0523433	5
Q8C605;Q9WUA3;Q9WUA3-2;Q9D255;D3YUA3;Q8C8E8;F6YL81;Q1LZL7	Q8C605;Q9WUA3;Q9WUA3-2	6-phosphofructokinase;ATP-dependent 6-phosphofructokinase, platelet type	Pfkp	0.213112	31
Q91V28;Q3UAG2;Q9DCD0;Q91YT9	Q91V28;Q3UAG2;Q9DCD0;Q91YT9	6-phosphogluconate dehydrogenase, decarboxylating	Pgd	-0.0101751	20
Q9CQ60;Q8CBG6;D3Z4X1;F6X8L5;Q8C6M6	Q9CQ60;Q8CBG6;D3Z4X1;F6X8L5	6-phosphogluconolactonase	Pgls	-0.121451	9
Q3U9G2;P20029;Q3TWF2;Q3TKF8;Q3TI47;Q3U7T8;Q9DC41;Q3U6V3;Q3UEM8;Q3TUS2	Q3U9G2;P20029;Q3TWF2;Q3TKF8;Q3TI47;Q3U7T8;Q9DC41;Q3U6V3;Q3UEM8	78 kDa glucose-regulated protein	Hspa5	-0.0112112	36
Q4FJX5;O88455;Q3UIQ5;D3Z7G1;D3YXR4	Q4FJX5;O88455;Q3UIQ5;D3Z7G1	7-dehydrocholesterol reductase	Dhcr7	0.316586	7
Q9QZC8	Q9QZC8	Abhydrolase domain-containing protein 1	Abhd1	-0.134131	5
Q9Z1Q2	Q9Z1Q2	Abhydrolase domain-containing protein 16A	Abhd16a	-0.258567	2
D3YU06;D3Z6Y2;Q91ZH7-2;Q91ZH7;F6RSE8	D3YU06;D3Z6Y2;Q91ZH7-2;Q91ZH7	Abhydrolase domain-containing protein 3	Abhd3	0.378647	4
Q8BU33;Q8BU33-3;Q8BU33-2	Q8BU33;Q8BU33-3;Q8BU33-2	Acetolactate synthase-like protein	Ilvbl	-0.476053	12
G3XA25;Q8CAY6;Q8R4V3;Q80X81;F2Z459	G3XA25;Q8CAY6;Q8R4V3;Q80X81	Acetyl-CoA acetyltransferase, cytosolic	Acat2;Acat3	1.32926	6
Q8QZT1;Q3TQP7	Q8QZT1;Q3TQP7	Acetyl-CoA acetyltransferase, mitochondrial	Acat1	-0.86542	18
Q569W4;Q3TZ45;Q69Z91;Q99NB1	Q569W4;Q3TZ45;Q69Z91;Q99NB1	Acetyl-coenzyme A synthetase;Acetyl-coenzyme A synthetase 2-like, mitochondrial	Acss1	0.368859	10
Q78P93;Q3U646;Q3TWT5;Q9WV54;Q3U8A7;D3Z015;D3Z505	Q78P93;Q3U646;Q3TWT5;Q9WV54;Q3U8A7	Acid ceramidase;Acid ceramidase subunit alpha;Acid ceramidase subunit beta	Asah1	0.430926	5
D3Z7M9;O35381;D3YYE1;F6UFG6;E9Q148;Q64G17	D3Z7M9;O35381;D3YYE1;F6UFG6	Acidic leucine-rich nuclear phosphoprotein 32 family member A	Anp32a	-0.123038	7
Q99KI0	Q99KI0	Aconitate hydratase, mitochondrial	Aco2	-0.185401	39
Q9CXK3;Q497E4;Q3TG92;P68033;Q3UIJ3;Q61275;P68134;P62737;Q3UJ36;Q3U122;P63268;Q61264;Q61272;Q61852;D3YZY0;I6L9D2;Q61274;Q61273;D3Z2K3;F6WX90;Q7M0E4;Q6GQT3	Q9CXK3;Q497E4;Q3TG92;P68033;Q3UIJ3;Q61275;P68134;P62737;Q3UJ36;Q3U122;P63268;Q61264;Q61272;Q61852;D3YZY0	Actin, alpha cardiac muscle 1;Actin, alpha skeletal muscle;Actin, aortic smooth muscle;Actin, gamma-enteric smooth muscle	Actc1;Acta1;Acta2;Actg2	-0.226512	27
Q3UAF7;Q3UAF6;Q4KL81;Q3U5R4;B2RRX1;P63260;P60710;Q3U939;Q3UA89;Q3U804;Q3TSB7;Q3UCF8;Q61276;Q3UAA9;Q3UGS0;E9Q5F4;E9Q1F2;Q3UD81;G3UZ07;A1E281;G3UYG0;E9Q606;B1ATY1;E9Q2D1;O89054;Q6IWE2	Q3UAF7;Q3UAF6;Q4KL81;Q3U5R4;B2RRX1;P63260;P60710;Q3U939;Q3UA89;Q3U804;Q3TSB7;Q3UCF8;Q61276;Q3UAA9;Q3UGS0;E9Q5F4;E9Q1F2;Q3UD81;G3UZ07	Actin, cytoplasmic 2;Actin, cytoplasmic 2, N-terminally processed;Actin, cytoplasmic 1;Actin, cytoplasmic 1, N-terminally processed	Actb;Actg1	-0.331269	27
Q3UP03;E9Q9C7;E9Q9C1;Q9EPW6;Q3TAG5;E9Q9C4;E9Q9C0;B9EIV0;E9Q9C2;E9QK41;Q8K4G5-4;Q8K4G5-2;Q8K4G5	Q3UP03;E9Q9C7;E9Q9C1;Q9EPW6;Q3TAG5;E9Q9C4;E9Q9C0;B9EIV0;E9Q9C2;E9QK41;Q8K4G5-4;Q8K4G5-2;Q8K4G5	Actin-binding LIM protein 1	Ablim1	0.177866	2
Q505L1;Q9Z2N8;Q3TF62;D3YVN1	Q505L1;Q9Z2N8;Q3TF62	Actin-like protein 6A	Actl6a	-0.112512	6
Q5SW83;P61161;Q8BMA4	Q5SW83;P61161;Q8BMA4	Actin-related protein 2	Actr2	0.0387912	10
Q3U094;Q3TCE7;Q91Z25;Q9WV32;Q3TBA2;F6VVE6;F6THG2;D3Z6S0	Q3U094;Q3TCE7;Q91Z25;Q9WV32;Q3TBA2	Actin-related protein 2/3 complex subunit 1B	Arpc1b	0.0760528	12
Q9CVB6;Q3UA52;Q4FZG5;D3YXG6	Q9CVB6;Q3UA52;Q4FZG5;D3YXG6	Actin-related protein 2/3 complex subunit 2	Arpc2	-0.11889	17
Q9JM76;H7BWZ3;D3Z2F7;D3Z2F8	Q9JM76;H7BWZ3;D3Z2F7;D3Z2F8	Actin-related protein 2/3 complex subunit 3	Arpc3	-0.372872	8
Q9D3C4;Q8BVW6;Q7TPD9;P59999;Q3TX55;E9PWA7	Q9D3C4;Q8BVW6;Q7TPD9;P59999	Actin-related protein 2/3 complex subunit 4	Arpc4	-0.0836462	7
Q3TKM9;Q9CPW4;Q3UC32;Q3UA72;Q3TK56;E9Q2K4	Q3TKM9;Q9CPW4;Q3UC32;Q3UA72;Q3TK56	Actin-related protein 2/3 complex subunit 5	Arpc5	-0.178	9
Q3ULF7;Q3TWJ4;Q3TGW0;Q99JY9;Q3TGE1;Q9ERF8;Q3UGH0;Q641P0;Q641P0-2	Q3ULF7;Q3TWJ4;Q3TGW0;Q99JY9;Q3TGE1	Actin-related protein 3	Actr3	-0.18214	17
P11031	P11031	Activated RNA polymerase II transcriptional coactivator p15	Sub1	-0.133254	5
Q3TL79;Q8BK64	Q3TL79;Q8BK64	Activator of 90 kDa heat shock protein ATPase homolog 1	Ahsa1	0.182202	9
E9PUE7;Q5SSL4-3;Q5SSL4-4;Q5SSL4;Q5SSL4-2	E9PUE7;Q5SSL4-3;Q5SSL4-4;Q5SSL4;Q5SSL4-2	Active breakpoint cluster region-related protein	Abr	-0.664117	2
F6ZFT1;F8WJ64;Q569N0;Q3TJG2;Q9CR21	F6ZFT1;F8WJ64;Q569N0;Q3TJG2;Q9CR21	Acyl carrier protein;Acyl carrier protein, mitochondrial	Ndufab1	0.0338401	3
Q8R146-2;Q8R146	Q8R146-2;Q8R146	Acylamino-acid-releasing enzyme	Apeh	0.145633	18
Q91WG0	Q91WG0	Acylcarnitine hydrolase	Ces2c	-0.558824	14
Q9CRH8;Q8K370;D3Z2B3;D3Z7X0	Q9CRH8;Q8K370;D3Z2B3;D3Z7X0	Acyl-CoA dehydrogenase family member 10	Acad10;Acad12	-0.929121	7
Q80XL6;D3YTQ5;Q7TNH5;F6U473	Q80XL6;D3YTQ5	Acyl-CoA dehydrogenase family member 11	Acad11	-0.571704	27
Q8JZN5;F6W0S5;Q9CZC5;F6TBZ5;Q8BTY0	Q8JZN5	Acyl-CoA dehydrogenase family member 9, mitochondrial	Acad9	0.0835515	21
Q8VCW8	Q8VCW8	Acyl-CoA synthetase family member 2, mitochondrial	Acsf2	-0.157512	18
Q3URE1;Q3URE1-2	Q3URE1	Acyl-CoA synthetase family member 3, mitochondrial	Acsf3	-0.0339835	7
E9QL80;Q6A0A4;Q8R1E1;Q3UZK0;Q91YX5;D3YVK0;D3YUD1	E9QL80;Q6A0A4;Q8R1E1;Q3UZK0;Q91YX5	Acyl-CoA:lysophosphatidylglycerol acyltransferase 1	Lpgat1	-0.303568	9
E9QNH7;Q5CZX6;Q5XG73-2;Q5XG73-3;Q5XG73	E9QNH7;Q5CZX6;Q5XG73-2;Q5XG73-3;Q5XG73	Acyl-CoA-binding domain-containing protein 5	Acbd5	-0.321395	7
Q548W7;P31786;F6WUQ1;Q4VWZ5;Q3ULV8;D3Z563	Q548W7;P31786;F6WUQ1;Q4VWZ5;Q3ULV8	Acyl-CoA-binding protein	Dbi	-0.334052	5
A2AKK5-2;A2AKK5;A2BH60	A2AKK5-2;A2AKK5	Acyl-coenzyme A amino acid N-acyltransferase 1	Acnat1	-0.449795	3
Q3TAW3;Q8C178;E9Q296;Q9EPL9;D3Z2N6	Q3TAW3;Q8C178;E9Q296;Q9EPL9	Acyl-coenzyme A oxidase;Peroxisomal acyl-coenzyme A oxidase 3	Acox3	0.0278853	6
Q8CAL6;Q543P6;A2AVR6;Q8VHQ9;Q80TT9;E0CYA0;E0CXP8;E0CYS0;Q3TBG4	Q8CAL6;Q543P6;A2AVR6;Q8VHQ9;Q80TT9	Acyl-coenzyme A thioesterase 11	Acot11	0.238114	7
Q4VA32;Q9CQR4	Q4VA32;Q9CQR4	Acyl-coenzyme A thioesterase 13;Acyl-coenzyme A thioesterase 13, N-terminally processed	Acot13	-0.180511	3
Q9QYR9;Q99L15;Q6P2K2;O55137;Q91YQ6;B2RTE4;Q53YL1;Q32Q92-2;Q32Q92;Q9QYR7-2;Q6Q2Z6;Q9QYR7	Q9QYR9;Q99L15;Q6P2K2;O55137	Acyl-coenzyme A thioesterase 2, mitochondrial;Acyl-coenzyme A thioesterase 1	Acot2;Acot1	-0.312877	8
Q14DI6;Q8BWN8	Q14DI6;Q8BWN8	Acyl-coenzyme A thioesterase 4	Acot4	-0.227016	6
Q3U965;P58137;Q8BZR4;G3UXJ8	Q3U965;P58137;Q8BZR4	Acyl-coenzyme A thioesterase 8	Acot8	-0.344766	5
Q9R0X4;Q32MW3	Q9R0X4;Q32MW3	Acyl-coenzyme A thioesterase 9, mitochondrial;Acyl-coenzyme A thioesterase 10, mitochondrial	Acot9;Acot10	0.0963184	9
Q3UUI3-2;Q3UUI3	Q3UUI3-2;Q3UUI3	Acyl-coenzyme A thioesterase THEM4	Them4	-0.688843	1
Q3TDB1;Q4FK10;Q3V0A4;Q3TAY1;B2RWZ3;O35298	Q3TDB1;Q4FK10;Q3V0A4;Q3TAY1;B2RWZ3;O35298	Acyloxyacyl hydrolase;Acyloxyacyl hydrolase small subunit;Acyloxyacyl hydrolase large subunit	Aoah	-0.0189323	1
P97823;J3QK48;J3QP56;Q4FK51;P97823-2;D3Z111;D3YUG4;D3Z269;J3QQ63	P97823;J3QK48;J3QP56;Q4FK51;P97823-2;D3Z111;D3YUG4;D3Z269	Acyl-protein thioesterase 1	Lypla1	-0.0549558	8
Q8R0F8	Q8R0F8	Acylpyruvase FAHD1, mitochondrial	Fahd1	-0.543639	10
Q3U0T4;Q9R0X2	Q3U0T4;Q9R0X2	ADAM DEC1	Adamdec1	-1.51217	1
P08030;Q61320	P08030	Adenine phosphoribosyltransferase	Aprt	0.29405	10
G5E832;D3YTR0;Q9Z1K7	G5E832;D3YTR0;Q9Z1K7	Adenomatous polyposis coli protein 2	Apc2	-1.09933	3
Q3TJQ2;Q3U866;Q3U399;Q91ZN5-2;Q91ZN5	Q3TJQ2;Q3U866;Q3U399;Q91ZN5-2;Q91ZN5	Adenosine 3-phospho 5-phosphosulfate transporter 1	Slc35b2	0.322061	1
Q3U4D1;Q3TF14;P50247;Q5M9P0;Q3U5U5;Q8BPI7;A2ALT5	Q3U4D1;Q3TF14;P50247;Q5M9P0;Q3U5U5;Q8BPI7	Adenosylhomocysteinase	Ahcy	-0.234706	17
F8WGT1;E9PV16;Q68FL4;Q80TQ9;F8WI65;Q68FL4-2;H3BKT5;A0PJF2;Q80WX1;D3YYM7;Q3TSQ0;H3BL31;D3YX97;Q3TMT7;Q3UY76;E9PX77	F8WGT1;E9PV16;Q68FL4;Q80TQ9;F8WI65;Q68FL4-2;H3BKT5	Adenosylhomocysteinase;Putative adenosylhomocysteinase 3	Ahcyl2	0.603404	20
Q9WTP6-2;Q9WTP6	Q9WTP6-2;Q9WTP6	Adenylate kinase 2, mitochondrial;Adenylate kinase 2, mitochondrial, N-terminally processed	Ak2	0.0250549	11
B9EIE9;P46664;Q8C909	B9EIE9;P46664;Q8C909	Adenylosuccinate synthetase isozyme 2;Adenylosuccinate synthetase	Adss	0.0335523	13
Q3U0U5;P40124;Q3UVJ2;Q3UNQ0;Q3TC53;B1ARS0;D3YTR7;Q8BKZ3;Q9CYT6	Q3U0U5;P40124;Q3UVJ2;Q3UNQ0;Q3TC53	Adenylyl cyclase-associated protein;Adenylyl cyclase-associated protein 1	Cap1	0.613034	20
A2BDX3;Q14BE0	A2BDX3;Q14BE0	Adenylyltransferase and sulfurtransferase MOCS3;Molybdopterin-synthase adenylyltransferase;Molybdopterin-synthase sulfurtransferase	Mocs3	-0.239926	2
Q9D7N9	Q9D7N9	Adipocyte plasma membrane-associated protein	Apmap	-0.12533	6
Q53YY4;Q3TI02;Q91VH1	Q53YY4;Q3TI02;Q91VH1	Adiponectin receptor protein 1	Adipor1	0.5857	1
Q8BVI9;P48962;B2RTC8;Q3V132	Q8BVI9;P48962	ADP/ATP translocase 1	Slc25a4	0.465914	15
Q545A2;P51881;B0LAB5	Q545A2;P51881	ADP/ATP translocase 2;ADP/ATP translocase 2, N-terminally processed	Slc25a5	-0.500873	22
Q3UDS7;Q3TJ10;Q8VDL4-2;Q8VDL4-3;Q8VDL4	Q3UDS7;Q3TJ10;Q8VDL4-2;Q8VDL4-3;Q8VDL4	ADP-dependent glucokinase	Adpgk	-0.409713	2
Q4FJL8;Q3UCS6;P56528;Q76N18	Q4FJL8;Q3UCS6;P56528	ADP-ribosyl cyclase/cyclic ADP-ribose hydrolase 1	Cd38	0.167696	4
Q64277;D3Z579;Q3TPZ1	Q64277;D3Z579;Q3TPZ1	ADP-ribosyl cyclase/cyclic ADP-ribose hydrolase 2	Bst1	-1.49544	6
P84078;Q3U344;P61205;Q8BSL7;A2A6T9	P84078;Q3U344;P61205;Q8BSL7	ADP-ribosylation factor 1;ADP-ribosylation factor 3;ADP-ribosylation factor 2	Arf1;Arf3;Arf2	0.0316848	11
Q14BR4;P61750;Q9DD04;E9Q798;F6UFB9	Q14BR4;P61750;Q9DD04;E9Q798	ADP-ribosylation factor 4	Arf4	0.177593	10
P84084;D3YV25;E9Q2C2;Q6P3A9	P84084	ADP-ribosylation factor 5	Arf5	-0.0378903	11
Q3U0D7;P62331	Q3U0D7;P62331	ADP-ribosylation factor 6	Arf6	-0.195951	6
Q05BC5;Q6PB94;Q3TGS9;Q05DE0;Q9EPJ9-2;Q9EPJ9	Q05BC5;Q6PB94;Q3TGS9;Q05DE0;Q9EPJ9-2;Q9EPJ9	ADP-ribosylation factor GTPase-activating protein 1	Arfgap1	0.237176	1
Q9D8S3	Q9D8S3	ADP-ribosylation factor GTPase-activating protein 3	Arfgap3	-0.130079	4
Q3TIR2;Q14AC7;P61211;F8WIB1;Q9D7H9;Q4V9U3;E9Q006	Q3TIR2;Q14AC7;P61211;F8WIB1;Q9D7H9;Q4V9U3	ADP-ribosylation factor-like protein 1	Arl1	0.352327	6
B0LAE4;Q3UBA1;Q3TQE3;Q8C1Y9;Q80ZW9;Q3TIC7;Q3THR3;Q9JKW0	B0LAE4;Q3UBA1;Q3TQE3;Q8C1Y9;Q80ZW9;Q3TIC7;Q3THR3;Q9JKW0	ADP-ribosylation factor-like protein 6-interacting protein 1	Arl6ip1	-0.315244	2
Q8VEH3;F6QKK2	Q8VEH3;F6QKK2	ADP-ribosylation factor-like protein 8A	Arl8a	0.0918695	4
Q9CQW2;Q9DAB3	Q9CQW2;Q9DAB3	ADP-ribosylation factor-like protein 8B	Arl8b	-0.139489	4
Q69Z71;Q60604;Q3UWV5;Q60604-2	Q69Z71;Q60604;Q3UWV5;Q60604-2	Adseverin	Scin	-0.773227	32
F7A053;F8WJA7;D3YYI6;P51827	F7A053;F8WJA7;D3YYI6;P51827	AF4/FMR2 family member 3	Aff3	-0.7979	2
B7ZNX0;Q9ESC8	B7ZNX0;Q9ESC8	AF4/FMR2 family member 4	Aff4	1.10815	1
E9Q852;Q9QZQ1-2;E9PYX7;E9Q9C3;Q9QZQ1;Q3TLN8;D3Z7L2;D3YUD2	E9Q852;Q9QZQ1-2;E9PYX7;E9Q9C3;Q9QZQ1	Afadin	Mllt4	0.104359	4
Q920A7;Q920A7-2	Q920A7;Q920A7-2	AFG3-like protein 1	Afg3l1	-0.517593	4
Q8JZQ2;Q3UDQ7;Q3U7C0;Q8R5F1;Q9D736;S4R1J9;S4R2H6;S4R2F3;S4R285;S4R1F9;S4R249;S4R291;Q8C8R3;Q8C8R3-2;Q8C8R3-4	Q8JZQ2;Q3UDQ7;Q3U7C0	AFG3-like protein 2	Afg3l2	0.0826459	31
Q8CG76	Q8CG76	Aflatoxin B1 aldehyde reductase member 2	Akr7a2	0.0125601	13
A2AS89	A2AS89	Agmatinase, mitochondrial	Agmat	0.102274	4
O08715-2;O08715-5;O08715-3;O08715-6;O08715;O08715-4	O08715-2;O08715-5;O08715-3;O08715-6;O08715;O08715-4	A-kinase anchor protein 1, mitochondrial	Akap1	-0.660435	2
Q8BVR3;O55074;Q7TN79	Q8BVR3;O55074;Q7TN79	A-kinase anchor protein 7 isoform alpha;A-kinase anchor protein 7 isoform gamma	Akap7	-0.362578	2
E9QQ10;Q70FJ1-3;Q70FJ1-2;Q70FJ1;Q9CVC1;Q8BV41;Q9CS73;Q8C0C6;Q99P24	E9QQ10;Q70FJ1-3;Q70FJ1-2;Q70FJ1	A-kinase anchor protein 9	Akap9	0.8884	5
Q8R3F7;Q3TEP0;P58742	Q8R3F7;Q3TEP0;P58742	Aladin	Aaas	0.252975	1
Q566C3;Q8QZR5	Q566C3;Q8QZR5	Alanine aminotransferase 1	Gpt	-0.353997	14
Q14CH7	Q14CH7	Alanine--tRNA ligase, mitochondrial	Aars2	0.347335	1
Q540D7;Q3UJW9;Q9JII6;Q80XJ7;B1AXW3;Q810X5	Q540D7;Q3UJW9;Q9JII6;Q80XJ7;B1AXW3	Alcohol dehydrogenase [NADP(+)]	Akr1a1	-0.835273	17
Q3UKA4;P00329;B2RWS7;Q8BZ47	Q3UKA4;P00329	Alcohol dehydrogenase 1	Adh1	-0.581139	14
Q6P5I3;P28474;Q9D748;Q548K2;Q3UMM7;Q64437	Q6P5I3;P28474	Alcohol dehydrogenase class-3	Adh5	0.402679	9
D3Z0B9;Q571I9;F6RQF0;Q9CWT9	D3Z0B9;Q571I9	Aldehyde dehydrogenase family 16 member A1	Aldh16a1	-0.0752882	13
Q9CZS1;G3UYH1	Q9CZS1	Aldehyde dehydrogenase X, mitochondrial	Aldh1b1	-0.29821	30
Q544B1;Q3UJW1;Q3U9J7;P47738;Q3U6I3;Q3TVM2;D3YYF3	Q544B1;Q3UJW1;Q3U9J7;P47738;Q3U6I3;Q3TVM2	Aldehyde dehydrogenase, mitochondrial	Aldh2	0.656741	25
Q497U8;Q3U3J9;Q3TX25;J3QMK6;E9Q3E1;Q80VQ0	Q497U8;Q3U3J9;Q3TX25;J3QMK6;E9Q3E1;Q80VQ0	Aldehyde dehydrogenase;Aldehyde dehydrogenase family 3 member B1	Aldh3b2;Aldh3b1;1700055N04Rik	-0.408306	1
Q99PH3;Q8C3C9;B1AV77;Q99PH4;B1ATI0;P47740;Q8C5J1;Q8BQ93;Q3U7B5;Q3UNF5;B7ZN13;P47739	Q99PH3;Q8C3C9;B1AV77;Q99PH4;B1ATI0;P47740;Q8C5J1;Q8BQ93;Q3U7B5	Aldehyde dehydrogenase;Fatty aldehyde dehydrogenase	Aldh3a2	-0.374103	18
Q571M4;Q8VC28;Q54A37;D6RGB1	Q571M4;Q8VC28;Q54A37	Aldo-keto reductase family 1 member C13	Akr1c13	0.603924	17
Q8K157;Q3TSZ4;Q3TZ44;F6XWR4	Q8K157;Q3TSZ4;Q3TZ44	Aldose 1-epimerase	Galm	-0.363804	8
Q5M9J9;P21300;Q3UGS8;D3Z494;Q8CI22;Q8BIV6;G5E895;P45377;S4R2G9;Q8R318	Q5M9J9;P21300;Q3UGS8	Aldose reductase-related protein 1	Akr1b7	0.224267	14
Q1LZM2;F8VQM0	Q1LZM2;F8VQM0	Alkaline phosphatase	Akp3	1.51065	19
F8VPQ6;Q0VD75	F8VPQ6;Q0VD75	Alkaline phosphatase	Alpi	1.28839	21
H3BKN2;A2AL50;Q8C0I1;Q8BKC4;A2AL49;Q3TNW8	H3BKN2;A2AL50;Q8C0I1;Q8BKC4;A2AL49	Alkyldihydroxyacetonephosphate synthase, peroxisomal	Agps	0.351698	5
Q8BS35-2;Q8BS35-3;Q8BS35;E0CYN0	Q8BS35-2;Q8BS35-3;Q8BS35;E0CYN0	Alkylglycerol monooxygenase	Agmo	-0.458348	4
A4FUU4;Q64FW2;H3BJ51;H3BKK1;F7CW61	A4FUU4;Q64FW2;H3BJ51;H3BKK1	All-trans-retinol 13,14-reductase	Retsat	-0.953843	16
Q9WTS2;Q3UYN7;B2X2D8;B2X2D7	Q9WTS2;Q3UYN7	Alpha-(1,6)-fucosyltransferase	Fut8	-0.319371	3
Q8K4F5;D3YYK0	Q8K4F5;D3YYK0	Alpha/beta hydrolase domain-containing protein 11	Abhd11	-0.0133794	2
E9QN99;Q8VCR7	E9QN99;Q8VCR7	Alpha/beta hydrolase domain-containing protein 14B	Abhd14b	0.21346	7
Q99JW1;Q8VCV1	Q99JW1;Q8VCV1	Alpha/beta hydrolase domain-containing protein 17A;Alpha/beta hydrolase domain-containing protein 17C	Abhd17a;Abhd17c	-0.0744099	1
Q9DBE8;F6RBY3	Q9DBE8	Alpha-1,3/1,6-mannosyltransferase ALG2	Alg2	-0.101297	6
Q8CIC9;Q544F0;P27808	Q8CIC9;Q544F0;P27808	Alpha-1,3-mannosyl-glycoprotein 2-beta-N-acetylglucosaminyltransferase	Mgat1	0.107315	2
Q812G0;Q812G0-2;D3Z166;D3YZH7;D6RG46	Q812G0;Q812G0-2;D3Z166	Alpha-1,3-mannosyl-glycoprotein 4-beta-N-acetylglucosaminyltransferase A;Alpha-1,3-mannosyl-glycoprotein 4-beta-N-acetylglucosaminyltransferase A soluble form	Mgat4a	0.194379	5
Q9D306	Q9D306	Alpha-1,3-mannosyl-glycoprotein 4-beta-N-acetylglucosaminyltransferase C	Mgat4c	0.989262	1
Q3U5X7;Q3TXN3;Q3TBY6;Q921V5	Q3U5X7;Q3TXN3;Q3TBY6;Q921V5	Alpha-1,6-mannosyl-glycoprotein 2-beta-N-acetylglucosaminyltransferase	Mgat2	-0.138274	2
Q6PB52;Q6PEM5;Q5D0B0;Q6ZY49;Q52KI7;Q3TL96;Q8K295;P55302;Q8C252;Q3U8U9;F6WMD1	Q6PB52;Q6PEM5;Q5D0B0;Q6ZY49;Q52KI7;Q3TL96;Q8K295;P55302;Q8C252	Alpha-2-macroglobulin receptor-associated protein	Lrpap1	0.468081	4
Q7TPR4;A1BN54;Q99LJ3;Q9JI91;Q5FW75;Q8K3Q4	Q7TPR4;A1BN54	Alpha-actinin-1	Actn1	0.0796013	32
Q3ULT2;P57780;Q3UDJ7	Q3ULT2;P57780;Q3UDJ7	Alpha-actinin-4	Actn4	0.179437	53
E9Q1K3;F8WHZ9;F8WGR0;Q8K232;Q9QYC0-2;Q9QYC0;F6RDR0;Q8BJT2;F6V4G5;D3Z0T1	E9Q1K3;F8WHZ9;F8WGR0;Q8K232;Q9QYC0-2;Q9QYC0	Alpha-adducin	Add1	0.0546862	7
Q8C5B4;P00688;E9PV85;Q61297;D3YYQ5;P00687;Q99KE6;Q61299;Q61298;G3UXY7;CON__Q3MHH8	Q8C5B4;P00688;E9PV85	Alpha-amylase;Pancreatic alpha-amylase	Amy2;Amy2a1	-0.535821	9
P61164	P61164	Alpha-centractin	Actr1a	-0.33701	11
P50709;P50704;P50713;P50707;Q5G865	P50709;P50704;P50713;P50707;Q5G865	Alpha-defensin 11;Alpha-defensin 6/12;Alpha-defensin 15;Alpha-defensin 9;Alpha-defensin 24	Defa11;Defa6;Defa15;Defa9;Defa24	-1.14324	4
P28309;P50706;P50705;P28310;K7N7D8	P28309;P50706;P50705;P28310;K7N7D8	Alpha-defensin 2;Alpha-defensin 8;Alpha-defensin 7;Alpha-defensin 3	Defa2;Defa8;Defa7;Defa3;Gm15299	-1.98525	4
Q8C1P0;Q8C1N9;Q45VN2	Q8C1P0;Q8C1N9;Q45VN2	Alpha-defensin 20	Defcr20;Defa20	-1.45341	2
Q8C1P2;Q8C1N8	Q8C1P2;Q8C1N8	Alpha-defensin 21;Alpha-defensin 22	Defa21;Defa22	-1.13807	2
Q5ERJ0;B3VKY5;B3VKY3;Q9D815;P17533;B3VKY4;D3YX03	Q5ERJ0;B3VKY5;B3VKY3;Q9D815;P17533	Alpha-defensin-related sequence 1	Gm14851;AY761184;Defa-rs1	-2.69761	3
Q70LV2;Q70LV9;Q70LV8;Q70LV7;Q70LV6;Q70LV5;Q70LV4;Q70LV3;P17534	Q70LV2;Q70LV9;Q70LV8;Q70LV7;Q70LV6;Q70LV5;Q70LV4;Q70LV3;P17534	Alpha-defensin-related sequence 2	Defa-rs2;Defa-rs4	0.480094	1
Q5FW97;P17182;Q6PHC1;Q8CF78;B0QZL1;B1ARR7;Q545V3;Q3UJ20;P17183;D3Z2S4;D3Z6E4;Q922A0;B1ARR6;D3YVD3;J3QPZ9;Q5SX61;Q5SX60	Q5FW97;P17182;Q6PHC1	Alpha-enolase	EG433182;Eno1	0.441504	22
P27046	P27046	Alpha-mannosidase 2	Man2a1	-0.105695	13
Q91YQ8;O09174;Q3TUS8	Q91YQ8;O09174;Q3TUS8	Alpha-methylacyl-CoA racemase	Amacr	0.137347	9
Q8C5R4;Q9EPC1;Q3UF75;D6RHM9;Q3UGT9;Q9ES46	Q8C5R4;Q9EPC1;Q3UF75	Alpha-parvin	Parva	-0.453032	5
Q9DB05;Q9CXX1	Q9DB05;Q9CXX1	Alpha-soluble NSF attachment protein	Napa	0.378	11
Q3TPD9;Q3U2X5;Q64133;Q3UJ53	Q3TPD9;Q3U2X5;Q64133;Q3UJ53	Amine oxidase [flavin-containing] A	Maoa	-0.851877	18
Q8BW75;E9Q3X6;E9PVL9	Q8BW75	Amine oxidase [flavin-containing] B	Maob	-0.41068	20
Q3UKB9;E9PYN9;Q8JZQ5;Q9CW16	Q3UKB9;E9PYN9;Q8JZQ5	Amine oxidase;Amiloride-sensitive amine oxidase [copper-containing]	Aoc1	-0.828318	15
Q3UZG4;P31230;Q8C2U7;Q3TUZ1	Q3UZG4;P31230;Q8C2U7	Aminoacyl tRNA synthase complex-interacting multifunctional protein 1;Endothelial monocyte-activating polypeptide 2	Aimp1	-0.0863911	10
Q8R3V2;Q8R010	Q8R3V2;Q8R010	Aminoacyl tRNA synthase complex-interacting multifunctional protein 2	Aimp2	0.629043	4
Q99JW2	Q99JW2	Aminoacylase-1	Acy1	-0.497002	19
Q8VCT3;E9PYF1;Q8BMH2	Q8VCT3;E9PYF1;Q8BMH2	Aminopeptidase B	Rnpep	-0.0575857	15
P97449;Q3UP74;Q3TB69	P97449;Q3UP74;Q3TB69	Aminopeptidase N	Anpep	-0.626928	46
I6L970;Q3TBX5;Q3U3K9;P70295;Q3U0H4;Q3TAZ9	I6L970;Q3TBX5;Q3U3K9;P70295;Q3U0H4;Q3TAZ9	Ancient ubiquitous protein 1	Aup1	-0.0589424	3
J3QMP3;G3UZ78;D3YZ77	J3QMP3;G3UZ78;D3YZ77	Androglobin	Adgb	0.901094	2
Q3URC9;Q8R0I0;C7ECU2;F6X479;Q8R0I0-2;Q9D836	Q3URC9;Q8R0I0;C7ECU2	Angiotensin-converting enzyme 2;Processed angiotensin-converting enzyme 2	Ace2	-0.97523	28
Q3U3Q7;Q3TU20;P09470;Q5XK22;Q8K233;F6QCP8;P09470-2;Q7TSV8;Q61265;D0G895	Q3U3Q7;Q3TU20;P09470;Q5XK22;Q8K233;F6QCP8;P09470-2	Angiotensin-converting enzyme;Angiotensin-converting enzyme, soluble form	Ace	-1.61845	30
D3Z5A2;Q9ERP4;F6Q7T0;F8WHM3;Q3UGM4;Q7TPS4;Q3UKP0;Q68EG4;P16283-2;P16283-3;P13808-4;P13808-5;P13808-2;P16283;P13808-3;P13808	D3Z5A2;Q9ERP4;F6Q7T0;F8WHM3;Q3UGM4;Q7TPS4;Q3UKP0;Q68EG4;P16283-2;P16283-3;P13808-4;P13808-5;P13808-2;P16283;P13808-3;P13808	Anion exchange protein 3;Anion exchange protein 2	Slc4a3;Slc4a2	0.928339	2
B7ZP20;Q810B6;Q810B6-2	B7ZP20;Q810B6;Q810B6-2	Ankyrin repeat and FYVE domain-containing protein 1	Ankfy1	0.149729	5
B2RX15;Q6ZPS6	B2RX15;Q6ZPS6	Ankyrin repeat and IBR domain-containing protein 1	Ankib1	-0.394331	1
Q8K3X6	Q8K3X6	Ankyrin repeat and SAM domain-containing protein 4B	Anks4b	-0.208896	12
Q3U0V3;Q80UP5;F7B209;A0JLM7;Q3TS15	Q3U0V3;Q80UP5;F7B209	Ankyrin repeat domain-containing protein 13A	Ankrd13a	0.0617428	3
D6RFV1;Q8VD46	D6RFV1;Q8VD46	Ankyrin repeat, SAM and basic leucine zipper domain-containing protein 1	Asz1	-0.320819	1
Q8C8R3-7	Q8C8R3-7	Ankyrin-2	Ank2	0.611168	1
Q9CVK5	Q9CVK5	Annexin	Anxa13	-0.286402	11
P97384;D3Z7U0	P97384;D3Z7U0	Annexin A11;Annexin	Anxa11	0.198463	18
Q99JG3;F6ZSM3	Q99JG3;F6ZSM3	Annexin A13;Annexin	Anxa13	0.176069	24
P97429;Q7TMN7;F7ANV6;D3Z0S1;Q8BSL2;S4R1F2;Q9R0V2	P97429;Q7TMN7;F7ANV6;D3Z0S1;Q8BSL2	Annexin A4;Annexin	Anxa4	-0.259472	24
Q542G9;P07356;Q3UCD3;Q9CZI7;B0V2N7;Q99KH3;B0V2N5;B0V2N8;REV__F6WNG1;REV__Q8BND4	Q542G9;P07356;Q3UCD3;Q9CZI7;B0V2N7;Q99KH3;B0V2N5;B0V2N8	Annexin;Annexin A2	Anxa2	0.0695519	27
Q922A2;Q3TJ49;Q07076;Q8BP75;Q3UYL7;Q8CCV9	Q922A2;Q3TJ49;Q07076;Q8BP75;Q3UYL7;Q8CCV9	Annexin;Annexin A7	Anxa7	0.417774	10
Q8BH79-2;Q8BH79;Q8BH79-4;Q8BH79-3	Q8BH79-2;Q8BH79;Q8BH79-4;Q8BH79-3	Anoctamin-10	Ano10	-0.679964	3
Q6P9J9;Q6P9J9-2	Q6P9J9	Anoctamin-6	Ano6	-1.06843	10
P86044	P86044	Anoctamin-9	Ano9	-0.9748	2
O88312	O88312	Anterior gradient protein 2 homolog	Agr2	-0.571195	8
Q3TCL6;Q6DFX2	Q3TCL6;Q6DFX2	Anthrax toxin receptor 2	Antxr2	0.40674	1
Q5D0F3;Q78E61;Q64333;Q62429;Q62428;Q3U543;Q3TBA3;Q3U6V4;P21958;F6QHF1;Q9QWR3	Q5D0F3;Q78E61;Q64333;Q62429;Q62428;Q3U543;Q3TBA3;Q3U6V4;P21958;F6QHF1	Antigen peptide transporter 1	Tap1	-0.554214	9
Q80WF7;Q61232;Q61231;Q61230;Q61229;Q61227;Q3UA79;Q792S7;Q3TXM1;Q61228;P36371	Q80WF7;Q61232;Q61231;Q61230;Q61229;Q61227;Q3UA79;Q792S7;Q3TXM1;Q61228;P36371	Antigen peptide transporter 2	Tap2	-0.391874	9
Q5SVG5;Q5SVG4;Q3TVN4;O35643;Q8CC13;Q3U1K9;Q6NXY3;Q5SWR0	Q5SVG5;Q5SVG4;Q3TVN4;O35643;Q8CC13;Q3U1K9	AP-1 complex subunit beta-1	Ap1b1	0.243823	35
Q8CBB7;Q3UKX8;P22892;Q8CC03;Q8BSZ7	Q8CBB7;Q3UKX8;P22892;Q8CC03	AP-1 complex subunit gamma-1	Ap1g1	-0.080671	18
O88512;Q3UHW6;Q3U9D1;D6RFT7	O88512;Q3UHW6;Q3U9D1	AP-1 complex subunit gamma-like 2	Ap1g2	0.253886	13
Q9WVP1;Q9WVP1-2;Q8C9K8	Q9WVP1;Q9WVP1-2	AP-1 complex subunit mu-2	Ap1m2	0.137549	16
P61967;D3Z0D6;D3YXN0;B1B0F6;Q3TIV9;Q8BW87;Q9DB50;D3Z268;Q8BLQ6	P61967;D3Z0D6;D3YXN0	AP-1 complex subunit sigma-1A	Ap1s1	0.264557	5
P17426-2;P17426;F6TPX8;E9PWD0	P17426-2;P17426	AP-2 complex subunit alpha-1	Ap2a1	0.221122	25
Q69ZW4;P17427;Q6PEE6;Q3U7X9	Q69ZW4;P17427;Q6PEE6;Q3U7X9	AP-2 complex subunit alpha-2	Ap2a2	0.0285727	33
Q5SWR1;Q9DBG3;Q9DBG3-2;H3BIY9;H3BKM0;H3BJ06	Q5SWR1;Q9DBG3;Q9DBG3-2;H3BIY9;H3BKM0	AP-2 complex subunit beta	Ap2b1	0.0796829	35
Q3TWV4;Q5FWI9;Q6A0C9;P84091;Q3TH69;Q3UCW9	Q3TWV4;Q5FWI9;Q6A0C9;P84091;Q3TH69;Q3UCW9	AP-2 complex subunit mu	Ap2m1	0.0676799	15
Q3UJ76;P62743;Q7TT10	Q3UJ76;P62743;Q7TT10	AP-2 complex subunit sigma	Ap2s1	0.107971	6
Q3UHJ0-2;Q3UHJ0;Q91Z96-2	Q3UHJ0-2;Q3UHJ0;Q91Z96-2	AP2-associated protein kinase 1;BMP-2-inducible protein kinase	Aak1;Bmp2k	0.944183	2
Q3UPG0;Q9Z1T1;Q3TQ33;Q3TQ07;Q9JME5	Q3UPG0;Q9Z1T1;Q3TQ33	AP-3 complex subunit beta-1	Ap3b1	-0.00939611	5
O54774;Q3U237;Q3UR54;Q8CGH7;Q05CQ3;Q3U1P6	O54774;Q3U237;Q3UR54;Q8CGH7;Q05CQ3	AP-3 complex subunit delta-1	Ap3d1	-0.122935	14
Q5YD48-2;Q5YD48;Q5YD48-3	Q5YD48-2;Q5YD48;Q5YD48-3	APOBEC1 complementation factor	A1cf	-0.0520569	4
Q3V2G1;Q00623;O08855	Q3V2G1;Q00623;O08855	Apolipoprotein A-I;Proapolipoprotein A-I;Truncated apolipoprotein A-I	Apoa1	0.522779	15
O09042;CON__P15497	O09042	Apolipoprotein A-I;Proapolipoprotein A-I;Truncated apolipoprotein A-I	Apoa1	-0.251455	14
A7YL62;P09813	A7YL62;P09813	Apolipoprotein A-II;Proapolipoprotein A-II	Apoa2	-0.335697	2
P06728;Q9DBN0;Q810I7;Q01488	P06728;Q9DBN0;Q810I7;Q01488	Apolipoprotein A-IV	Apoa4	-1.20523	25
E9Q1Y3;E9Q414;E9Q4G4;F7A3M3	E9Q1Y3;E9Q414	Apolipoprotein B-100;Apolipoprotein B-48	Apob	-0.546182	73
P34928	P34928	Apolipoprotein C-I;Truncated apolipoprotein C-I	Apoc1	-0.379325	3
D3YXE8;Q3UJG0;Q05020	D3YXE8;Q3UJG0;Q05020	Apolipoprotein C-II	Apoc2	0.688231	1
E9QP56;P33622	E9QP56;P33622	Apolipoprotein C-III	Apoc3	-0.237683	3
Q6GTX3;Q4FK40;Q3UEE7;Q3UBS0;Q3TXU4;Q3TX45;P08226	Q6GTX3;Q4FK40;Q3UEE7;Q3UBS0;Q3TXU4;Q3TX45;P08226	Apolipoprotein E	Apoe	-0.218953	2
Q9D186;Q3KNM9;B1ASQ2;Q9DCZ4	Q9D186;Q3KNM9;B1ASQ2;Q9DCZ4	Apolipoprotein O	Apoo	0.0845903	6
Q3UYQ4;O35841	Q3UYQ4;O35841	Apoptosis inhibitor 5	Api5	0.0314414	12
Q8K3J2;Q544Z6;Q3TXJ7;Q07813	Q8K3J2;Q544Z6;Q3TXJ7;Q07813	Apoptosis regulator BAX	Bax	-0.1389	2
Q54AA2;Q9EPB4	Q54AA2;Q9EPB4	Apoptosis-associated speck-like protein containing a CARD	Pycard	-0.037393	12
B1AU25;Q9Z0X1;Q2QKE3;Q1L6K5	B1AU25;Q9Z0X1	Apoptosis-inducing factor 1, mitochondrial	Aifm1	-0.148854	21
Q3UGL0;Q3U3Y1;Q8CHG5	Q3UGL0;Q3U3Y1;Q8CHG5	Apoptosis-resistant E3 ubiquitin protein ligase 1	Arel1	-0.12978	1
Q80TU6;F6RJ39;Q9JIX8-4;Q9JIX8;Q52KR6;B8JJ92;Q7TSL7;B8JJ91;Q9JIX8-3;Q9JIX8-2;Q05D19;Q3UXT9;B8JJ89;F6Q8C0	Q80TU6;F6RJ39;Q9JIX8-4;Q9JIX8;Q52KR6;B8JJ92;Q7TSL7;B8JJ91;Q9JIX8-3;Q9JIX8-2	Apoptotic chromatin condensation inducer in the nucleus	Acin1	-0.133035	11
G3XA09;Q5DU30;O88879-2;O88879;Q80VR5	G3XA09;Q5DU30;O88879-2;O88879	Apoptotic protease-activating factor 1	Apaf1	0.28237	3
Q7TSD1;A2RSS9;Q9EQX0-2;Q9EQX0	Q7TSD1;A2RSS9;Q9EQX0-2;Q9EQX0	Appetite-regulating hormone;Ghrelin;Obestatin	Ghrl	0.223659	1
Q3TLW5;Q02013	Q3TLW5;Q02013	Aquaporin-1	Aqp1	-1.25479	2
Q8BYF0;Q8BHH1	Q8BYF0;Q8BHH1	Aquaporin-11	Aqp11	0.430766	1
Q61176	Q61176	Arginase-1	Arg1	-0.18078	1
O08691	O08691	Arginase-2, mitochondrial	Arg2	-1.05849	15
Q9D0I9;Q3UAZ3;Q3TVC5	Q9D0I9;Q3UAZ3;Q3TVC5	Arginine--tRNA ligase, cytoplasmic	Rars	-0.0743076	28
Q9D7A8	Q9D7A8	Armadillo repeat-containing protein 1	Armc1	-0.00592431	2
D3Z5T2;Q9D0L7-2;Q9D0L7	D3Z5T2;Q9D0L7-2;Q9D0L7	Armadillo repeat-containing protein 10	Armc10	0.0185223	3
Q5SUV8;O88533;Q5SUV9;Q3TUH2	Q5SUV8;O88533;Q5SUV9	Aromatic-L-amino-acid decarboxylase	Ddc	0.012068	13
Q91WU5;Q8CF08	Q91WU5	Arsenite methyltransferase	As3mt	0.187914	14
Q99PG0	Q99PG0	Arylacetamide deacetylase	Aadac	-0.848469	13
Q8VDD3;Q546K5;P50296	Q8VDD3;Q546K5;P50296	Arylamine N-acetyltransferase 3	Nat3	0.952232	1
Q8BP47	Q8BP47	Asparagine--tRNA ligase, cytoplasmic	Nars	0.379511	23
P05201;F7ALS6	P05201	Aspartate aminotransferase, cytoplasmic	Got1	0.493979	13
P05202	P05202	Aspartate aminotransferase, mitochondrial	Got2	0.313938	21
Q3UJQ3;Q3TF87;Q922B2;Q8BK18;Q3TMC5;Q8BJY7	Q3UJQ3;Q3TF87;Q922B2;Q8BK18;Q3TMC5	Aspartate--tRNA ligase, cytoplasmic	Dars	0.0298757	23
Q811F8;Q8BIP0;Q8BIE1	Q811F8;Q8BIP0;Q8BIE1	Aspartate--tRNA ligase, mitochondrial	Dars2	0.118686	4
Q8CAJ7;Q3U3I6;Q3TVK3;Q9Z2W0;Q8BPW9	Q8CAJ7;Q3U3I6;Q3TVK3;Q9Z2W0;Q8BPW9	Aspartyl aminopeptidase	Dnpep	0.0219006	13
Q8CBM2;Q9EQ66;Q8BQK0;A2AL85;Q8BSY0;A2AL71;Q9EQ63;Q9EQ62;A2AL77;A2AL83;A2AL79;Q9EQ64;Q9CR06;Q9D7J8;Q6P8S1;Q920F7;A2AL74;Q8CH79;A2AL78;Q9EQ67;Q920F8;A2AL76;Q920F9;A2AL75;Q91WG6;Q3TU40;Q9EQ65;A2AL81	Q8CBM2;Q9EQ66;Q8BQK0;A2AL85;Q8BSY0;A2AL71;Q9EQ63;Q9EQ62;A2AL77;A2AL83;A2AL79;Q9EQ64;Q9CR06;Q9D7J8;Q6P8S1;Q920F7;A2AL74;Q8CH79;A2AL78;Q9EQ67;Q920F8;A2AL76;Q920F9;A2AL75;Q91WG6;Q3TU40;Q9EQ65;A2AL81	Aspartyl/asparaginyl beta-hydroxylase	Asph;ASPH	-0.440056	2
Q6PA06;E9QND8;Q6PA06-2;Q8BYP9;Q8C081;Q9WUG4;Q9D873	Q6PA06;E9QND8;Q6PA06-2;Q8BYP9	Atlastin-2	Atl2	-0.132338	13
E9PYT3;Q91YH5;Q91YH5-2	E9PYT3;Q91YH5;Q91YH5-2	Atlastin-3	Atl3	-0.976011	8
Q5I0W0;Q9CQQ7;Q3UF04;Q3TJD4;Q64218	Q5I0W0;Q9CQQ7;Q3UF04;Q3TJD4	ATP synthase F(0) complex subunit B1, mitochondrial	Atp5f1	-0.308942	16
Q14BC2;Q9CR84;P56384;P56383	Q14BC2;Q9CR84;P56384;P56383	ATP synthase F(0) complex subunit C1, mitochondrial;ATP synthase F(0) complex subunit C3, mitochondrial;ATP synthase F(0) complex subunit C2, mitochondrial	Atp5g3;Atp5g1;Atp5g2	-0.539893	1
Q91YY4	Q91YY4	ATP synthase mitochondrial F1 complex assembly factor 2	Atpaf2	-0.233845	1
Q7JD02;Q7JCZ0;Q5GA80;D2J4F9;A3R456;A3R404;A3E4B1;P03930	Q7JD02;Q7JCZ0;Q5GA80;D2J4F9;A3R456;A3R404;A3E4B1;P03930	ATP synthase protein 8	Atp8;mt-Atp8;ATP8;Mtatp8	0.00117907	2
Q7JD01;Q7JCY9;Q3V2U3;Q3V257;Q3TKD9;B9V161;P00848	Q7JD01;Q7JCY9;Q3V2U3;Q3V257;Q3TKD9;B9V161;P00848	ATP synthase subunit a	Atp6;mt-Atp6;Mtatp6	-0.259559	1
Q03265;D3Z6F5;Q3U452;D6RJ16	Q03265;D3Z6F5	ATP synthase subunit alpha, mitochondrial;ATP synthase subunit alpha	Atp5a1	-0.316869	39
P56480	P56480	ATP synthase subunit beta, mitochondrial	Atp5b	-0.209423	25
G3X9L6;Q9DCX2;B1ASE2;D3Z1B2	G3X9L6;Q9DCX2;B1ASE2	ATP synthase subunit d, mitochondrial	Gm10250;Atp5h	-0.312868	14
Q9D0J2;Q4FK74;Q9D3D9;Q9DCZ0;D3Z7S4	Q9D0J2;Q4FK74;Q9D3D9;Q9DCZ0	ATP synthase subunit delta, mitochondrial	Atp5d	-0.413869	4
Q5EBI8;Q06185;Q8BTB6	Q5EBI8;Q06185;Q8BTB6	ATP synthase subunit e, mitochondrial	Atp5k;Atp5i	-0.469808	4
Q6VEU5;Q545F5;P56382	Q6VEU5;Q545F5;P56382	ATP synthase subunit epsilon, mitochondrial	Atp5e	-0.277019	3
F8WHP8;P56135	F8WHP8;P56135	ATP synthase subunit f, mitochondrial	Atp5j2	-0.653537	2
Q9CPQ8;Q9D037;Q9CQY3;J3QNM7;F2Z452	Q9CPQ8;Q9D037;Q9CQY3;J3QNM7;F2Z452	ATP synthase subunit g, mitochondrial	Atp5l;Gm5426	0.265596	4
Q8C2Q8;Q9D9D7;Q3UD06;Q91VR2;A2AKU9;Q9ERA8;A2AKV1;A2AKV2;A2AKV3;A2AKV0;Q9Z1F5	Q8C2Q8;Q9D9D7;Q3UD06;Q91VR2;A2AKU9;Q9ERA8;A2AKV1;A2AKV2;A2AKV3	ATP synthase subunit gamma;ATP synthase subunit gamma, mitochondrial	Atp5c1	-0.320166	11
Q9DB20;Q3THG0;Q3TF25;F7D3P8;F6XVM5	Q9DB20;Q3THG0;Q3TF25	ATP synthase subunit O, mitochondrial	Atp5o	-0.271833	11
Q9DCX4;Q8CA44;Q9D7K5	Q9DCX4;Q8CA44;Q9D7K5	ATP synthase subunit s-like protein	Atp5sl	-0.085926	2
P97450;E9QAD6;Q812D0	P97450;E9QAD6	ATP synthase-coupling factor 6, mitochondrial	Atp5j	-0.435864	7
O54984;Q8VEI6;Q8C1Q1	O54984;Q8VEI6;Q8C1Q1	ATPase Asna1	Asna1	0.498604	6
Q9D5T0;Q9D9C1	Q9D5T0;Q9D9C1	ATPase family AAA domain-containing protein 1	Atad1	-0.045732	9
Q925I1;Q925I1-2;H3BKI6;H3BK90	Q925I1;Q925I1-2	ATPase family AAA domain-containing protein 3	Atad3	-0.0254711	22
E9PV44;O35143;Q8BTA7	E9PV44;O35143;Q8BTA7	ATPase inhibitor, mitochondrial	Atpif1	-1.42804	7
Q5SSE9-2;Q5SSE9	Q5SSE9-2;Q5SSE9	ATP-binding cassette sub-family A member 13	Abca13	-0.224514	2
Q9JI39	Q9JI39	ATP-binding cassette sub-family B member 10, mitochondrial	Abcb10	0.357876	4
Q9DC29	Q9DC29	ATP-binding cassette sub-family B member 6, mitochondrial	Abcb6	0.336724	2
Q61102	Q61102	ATP-binding cassette sub-family B member 7, mitochondrial	Abcb7	-0.0912187	4
Q9CXJ4;D3Z492	Q9CXJ4;D3Z492	ATP-binding cassette sub-family B member 8, mitochondrial	Abcb8	-0.354753	6
P48410;A2ALN0;Q3UYE0	P48410;A2ALN0	ATP-binding cassette sub-family D member 1	Abcd1	-0.768105	14
Q3U645;P55096;Q9DBZ6;Q3UNS0;Q71V77	Q3U645;P55096;Q9DBZ6;Q3UNS0	ATP-binding cassette sub-family D member 3	Abcd3	-0.458104	29
Q6NXX7;Q3UHY8;Q3TJM9;P61222;Q3TIU8	Q6NXX7;Q3UHY8;Q3TJM9;P61222;Q3TIU8	ATP-binding cassette sub-family E member 1	Abce1	0.339814	17
Q5RL55;Q6P542;A1A4B8;Q3U6P1;Q99K92	Q5RL55;Q6P542	ATP-binding cassette sub-family F member 1	Abcf1	0.444861	13
S4R2E1;Q7TMS5;D3YZX5;Q3UQE4;D3Z150;D3YVG8;S4R2M4	S4R2E1;Q7TMS5	ATP-binding cassette sub-family G member 2	Abcg2	0.0641101	5
Q7TSR8;Q540E8;Q99PE8	Q7TSR8;Q540E8;Q99PE8	ATP-binding cassette sub-family G member 5	Abcg5	-0.129442	5
Q7TSR7;Q7TSR6;Q8R543;Q9DBM0-2;Q9DBM0;E9Q0P2	Q7TSR7;Q7TSR6;Q8R543;Q9DBM0-2;Q9DBM0;E9Q0P2	ATP-binding cassette sub-family G member 8	Abcg8	-0.428441	5
Q3V117;Q91V92;Q3UEA1;Q3TED3;Q8VDM8;Q3UVY4;Q3TS02;Q99K05;Q6P063	Q3V117;Q91V92;Q3UEA1;Q3TED3;Q8VDM8	ATP-citrate synthase	Acly	0.189335	19
J3QN06;J3QMM7;K3W4M4;Q9CZ42-2;Q9CZ42-3;Q9CZ42;J3QPU6	J3QN06;J3QMM7;K3W4M4;Q9CZ42-2;Q9CZ42-3;Q9CZ42	ATP-dependent (S)-NAD(P)H-hydrate dehydratase	Carkd	0.0186717	5
P12382;Q8CD98;Q99K08;P47857	P12382	ATP-dependent 6-phosphofructokinase, liver type	Pfkl	-0.107568	10
Q6P8N8;Q9JHS4;F7BB92;Q8C4Z5;Q8BRZ3;Q3TNL0;REV__Q8BTF8-2;REV__Q8BTF8	Q6P8N8;Q9JHS4;F7BB92	ATP-dependent Clp protease ATP-binding subunit clpX-like, mitochondrial	Clpx	0.206294	10
O88696;Q3UGW4;Q8CF81	O88696;Q3UGW4;Q8CF81	ATP-dependent Clp protease proteolytic subunit, mitochondrial;ATP-dependent Clp protease proteolytic subunit	Clpp	0.0813918	7
E9QNN1;O70133-2;O70133;Q3UR42;O70133-3;Q05BR6;Q3TF92;Q3TEB2	E9QNN1;O70133-2;O70133;Q3UR42;O70133-3	ATP-dependent RNA helicase A	Dhx9	0.017398	32
Q91VR5;Q922B8;Q3V1Z7	Q91VR5;Q922B8;Q3V1Z7	ATP-dependent RNA helicase DDX1	Ddx1	0.547	19
B2RUM8;Q8K363	B2RUM8;Q8K363	ATP-dependent RNA helicase DDX18	Ddx18	0.637386	2
Q3UVN0;Q3T9L0;Q8VDW0;Q3U837;Q3TPL7;Q3TIE4;Q3UAF1;Q8VDW0-2;D6RHT5	Q3UVN0;Q3T9L0;Q8VDW0;Q3U837;Q3TPL7;Q3TIE4;Q3UAF1	ATP-dependent RNA helicase DDX39A	Ddx39;Ddx39a	0.674964	16
B9EKE9;B7ZWF1;Q3TQX5;Q62167;B9EIA2;P16381;Q3TUR4	B9EKE9;B7ZWF1;Q3TQX5;Q62167;B9EIA2;P16381	ATP-dependent RNA helicase DDX3X;Putative ATP-dependent RNA helicase Pl10	Ddx3x;D1Pas1	0.388726	25
Q3U484;Q62095	Q3U484;Q62095	ATP-dependent RNA helicase DDX3Y	Ddx3y	0.552598	21
B2RQS6;Q8VHK9	B2RQS6;Q8VHK9	ATP-dependent RNA helicase DHX36	Dhx36	-0.278873	1
O88967;Q8C597	O88967	ATP-dependent zinc metalloprotease YME1L1	Yme1l1	0.248379	8
E9QAQ7;A2BH40-4;A2BH40-2;A2BH40-3;A2BH40;Q6ZWS9;Q8C846;Q6ZPV5;Q3UT39;E9Q4N6;E9Q6R4;E9Q4N7	E9QAQ7;A2BH40-4;A2BH40-2;A2BH40-3;A2BH40;Q6ZWS9;Q8C846;Q6ZPV5;Q3UT39;E9Q4N6;E9Q6R4;E9Q4N7	AT-rich interactive domain-containing protein 1A	Arid1a;Arid1b	-0.0868003	2
Q3UQE3;Q9QXA6	Q3UQE3;Q9QXA6	b(0,+)-type amino acid transporter 1	Slc7a9	0.0602968	2
Q549P2;O70201-2;O70201	Q549P2;O70201-2;O70201	Baculoviral IAP repeat-containing protein 5	Birc5	-0.399423	1
Q9CUY1;F6TCF9;Q60739-2;Q60739	Q9CUY1;F6TCF9;Q60739-2;Q60739	BAG family molecular chaperone regulator 1	Bag1	0.133295	1
Q8C8P2;E9PV14;A2AUK7;A2AUK8;B6ZHC9;A2AUK5;Q9Z2H5-3;Q9Z2H5-2;Q9Z2H5;A2AUK6	Q8C8P2;E9PV14;A2AUK7;A2AUK8;B6ZHC9;A2AUK5;Q9Z2H5-3;Q9Z2H5-2;Q9Z2H5;A2AUK6	Band 4,1-like protein 1	Epb4,1l1;Epb41l1	0.682884	5
Q3TMR3;A2ALK6;Q9JMC8	Q3TMR3;A2ALK6;Q9JMC8	Band 4,1-like protein 4B	Epb4,1l4b;Epb41l4b	0.0862472	2
Q8BGS1-2;Q8BGS1;Q8BGS1-3	Q8BGS1-2;Q8BGS1;Q8BGS1-3	Band 4,1-like protein 5	Epb41l5	-0.161595	3
O54962	O54962	Barrier-to-autointegration factor;Barrier-to-autointegration factor, N-terminally processed	Banf1	-0.446263	7
Q3UHH3;B1B0C7;E9PZ16;Q05793	Q3UHH3;B1B0C7;E9PZ16;Q05793	Basement membrane-specific heparan sulfate proteoglycan core protein;Endorepellin;LG3 peptide	Hspg2	1.09869	2
Q9CQC6;Q9CVI6	Q9CQC6	Basic leucine zipper and W2 domain-containing protein 1	Bzw1	0.56507	11
K3W4Q8;O55108;O55107;P18572-2;P18572;J3QP71	K3W4Q8;O55108;O55107;P18572-2;P18572;J3QP71	Basigin	Bsg	-0.147336	10
E0CZE8;E0CXR0;E0CX98;Q9D2C7	E0CZE8;E0CXR0;E0CX98;Q9D2C7	Bax inhibitor 1	Tmbim6	0.132964	2
Q542A1;Q61334	Q542A1;Q61334	B-cell receptor-associated protein 29	Bcap29	-0.477289	2
Q3U9U5;Q61335	Q3U9U5;Q61335	B-cell receptor-associated protein 31	Bcap31	0.0285892	13
B2RV71;Q9D1I2	B2RV71;Q9D1I2	Bcl10-interacting CARD protein	1110007C09Rik	-0.00849241	2
E9QM21;O08734;Q91WX5;Q8C264;F7CUQ1	E9QM21;O08734;Q91WX5;Q8C264;F7CUQ1	Bcl-2 homologous antagonist/killer	Bak1	-0.407547	4
Q3UDL9;Q8K019-2;Q8K019;Q3TSZ0;Q3UR37;F8WI22;Q8K019-3;Q3TRC6;Q05C67	Q3UDL9;Q8K019-2;Q8K019;Q3TSZ0;Q3UR37;F8WI22;Q8K019-3	Bcl-2-associated transcription factor 1	Bclaf1	-0.0274182	5
Q3UGC5;Q3TNR7;P59017	Q3UGC5;Q3TNR7;P59017	Bcl-2-like protein 13	Bcl2l13	-0.042293	2
Q08ED0;B0V3P6	Q08ED0;B0V3P6	Bcl-2-like protein 15	Bcl2l15	0.927772	6
O35153	O35153	BET1-like protein	Bet1l	0.179343	1
J3QPS2;Q80W49-2;Q80W49-3;Q80W49	J3QPS2;Q80W49-2;Q80W49-3;Q80W49	Beta/gamma crystallin domain-containing protein 3	Crybg3	-0.243267	2
O09009	O09009	Beta-1,3-N-acetylglucosaminyltransferase radical fringe	Rfng	-0.168667	1
Q3UN35;Q09200;Q8VDF0	Q3UN35;Q09200	Beta-1,4 N-acetylgalactosaminyltransferase 1	B4galnt1	0.0189845	13
F8VBU5;F8VBU4;A2A615;Q09199;Q9Z2F4	F8VBU5;F8VBU4;A2A615;Q09199	Beta-1,4 N-acetylgalactosaminyltransferase 2	B4galnt2	-0.203337	18
Q3U7I0;Q9QY11;Q9JMK0	Q3U7I0;Q9QY11;Q9JMK0	Beta-1,4-galactosyltransferase 5	B4galt5	0.661704	1
Q3U679;P01887;Q9D239;Q91Z73;Q91Z72	Q3U679;P01887;Q9D239	Beta-2-microglobulin	B2m	-0.652418	3
J3QNU6;Q8BWG8-2;Q8BWG8;E0CY53;Q3U172;E0CYB1;F7DF62	J3QNU6;Q8BWG8-2;Q8BWG8	Beta-arrestin-1	Arrb1	-0.0304247	6
Q3UJX2;Q9CWL8;Q3UKS4	Q3UJX2;Q9CWL8;Q3UKS4	Beta-catenin-like protein 1	Ctnnbl1	-0.0724129	5
Q8K131;Q99KV2;Q3TAW7;Q8C659;Q8C847;P23780	Q8K131;Q99KV2;Q3TAW7;Q8C659;Q8C847;P23780	Beta-galactosidase	Glb1	0.502437	6
Q3TXV7;Q8BNS6;Q3UCP6;Q3U936;Q3TW10;Q3TVI2;Q3TKF6;Q3THQ0;P29416	Q3TXV7;Q8BNS6;Q3UCP6;Q3U936;Q3TW10;Q3TVI2;Q3TKF6;Q3THQ0;P29416	Beta-hexosaminidase;Beta-hexosaminidase subunit alpha	Hexa	-0.124087	7
Q3TXR9;P20060	Q3TXR9;P20060	Beta-hexosaminidase;Beta-hexosaminidase subunit beta	Hexb	-0.247486	13
Q99KR3	Q99KR3	Beta-lactamase-like protein 2	Lactb2	0.0919325	3
P28663	P28663	Beta-soluble NSF attachment protein	Napb	-0.439837	3
Q91ZZ3	Q91ZZ3	Beta-synuclein	Sncb	-0.259432	1
Q6NZM8;Q3U647;Q60967;Q3TUA8	Q6NZM8;Q3U647;Q60967;Q3TUA8	Bifunctional 3-phosphoadenosine 5-phosphosulfate synthase 1;Sulfate adenylyltransferase;Adenylyl-sulfate kinase	Papss1	0.129944	12
O88428;Q9QYS0	O88428;Q9QYS0	Bifunctional 3-phosphoadenosine 5-phosphosulfate synthase 2;Sulfate adenylyltransferase;Adenylyl-sulfate kinase	Papss2	0.524672	30
Q8VC30;Q3UTZ4	Q8VC30;Q3UTZ4	Bifunctional ATP-dependent dihydroxyacetone kinase/FAD-AMP lyase (cyclizing);ATP-dependent dihydroxyacetone kinase;FAD-AMP lyase (cyclizing)	Dak	0.351788	24
A8JYK8;P34914-2	A8JYK8;P34914-2	Bifunctional epoxide hydrolase 2;Cytosolic epoxide hydrolase 2;Lipid-phosphate phosphatase	Ephx2	0.458452	21
Q3UQ71;P34914	Q3UQ71;P34914	Bifunctional epoxide hydrolase 2;Cytosolic epoxide hydrolase 2;Lipid-phosphate phosphatase	Ephx2	-0.886776	25
Q9CWJ9;B0LAC5	Q9CWJ9	Bifunctional purine biosynthesis protein PURH;Phosphoribosylaminoimidazolecarboxamide formyltransferase;IMP cyclohydrolase	Atic	-0.0335158	19
G3UYD5;G3UX23;Q3TCI8;Q3UW64;Q91WG8;G3UWV5;F6WD11;G3UZ98;G3UX49;F7BWW0;F6SHH4	G3UYD5;G3UX23;Q3TCI8;Q3UW64;Q91WG8;G3UWV5;F6WD11;G3UZ98	Bifunctional UDP-N-acetylglucosamine 2-epimerase/N-acetylmannosamine kinase;UDP-N-acetylglucosamine 2-epimerase (hydrolyzing);N-acetylmannosamine kinase	Gne	0.40687	3
D3YTT2;Q3V1T8;Q60641-2;Q60641	D3YTT2;Q3V1T8;Q60641-2;Q60641	Bile acid receptor	Nr1h4	0.0903062	1
J3QNY6;Q9QY30	J3QNY6;Q9QY30	Bile salt export pump	Abcb11	-0.220342	2
Q922R3;Q3V2H7;Q64285	Q922R3;Q3V2H7;Q64285	Bile salt-activated lipase	Cel	-0.698834	6
Q9CY64;A2ASB8;A2ASB7;A2ASB1;Q3TS98	Q9CY64	Biliverdin reductase A	Blvra	-0.138591	6
Q3TB02;Q8R015-2;Q8R015	Q3TB02;Q8R015-2;Q8R015	Biogenesis of lysosome-related organelles complex 1 subunit 5	Bloc1s5	-0.153369	1
Q3V1C8;P56380	Q3V1C8;P56380	Bis(5-nucleosyl)-tetraphosphatase [asymmetrical]	Nudt2	-0.0208933	2
Q545D8;Q61878	Q545D8;Q61878	Bone marrow proteoglycan;Eosinophil granule major basic protein	Prg2	0.433849	2
Q3UWT0;Q3USZ3;Q9Z0L4	Q3UWT0;Q3USZ3;Q9Z0L4	Bone morphogenetic protein 15	Bmp15	-0.334495	1
Q9DBJ3	Q9DBJ3	Brain-specific angiogenesis inhibitor 1-associated protein 2-like protein 1	Baiap2l1	0.169745	14
Q80Y61;E9QAX1;Q80Y61-2;D3YVK9;Q7TPP1;Q6PI66;F6W8R9;Q76KB5;Q6DFZ2;Q6ZWQ0-3	Q80Y61;E9QAX1;Q80Y61-2	Brain-specific angiogenesis inhibitor 1-associated protein 2-like protein 2	Baiap2l2	0.309171	5
Q8K0A3;Q68FL1;Q499E3;Q80ZF8;Q8BIW2;Q8BJ13	Q8K0A3;Q68FL1;Q499E3;Q80ZF8;Q8BIW2;Q8BJ13	Brain-specific angiogenesis inhibitor 3	Bai3	-0.497427	2
G3X9K3;D3YYK9;F6YCJ0;Q8R3I7	G3X9K3;D3YYK9	Brefeldin A-inhibited guanine nucleotide-exchange protein 1	Arfgef1	0.164638	12
Q8BXV2	Q8BXV2	BRI3-binding protein	Bri3bp	-0.0659536	4
S4R1Q1;S4R171;S4R2J8;S4R1B8;S4R270;D3Z6Q9	S4R1Q1;S4R171;S4R2J8;S4R1B8;S4R270;D3Z6Q9	Bridging integrator 2	Bin2	-0.0641885	1
Q8K2Q7;J3KMJ4;Q8K2Q7-2	Q8K2Q7	BRO1 domain-containing protein BROX	Brox	0.105838	3
Q7TST0;Q7TST0-2	Q7TST0;Q7TST0-2	Butyrophilin-like protein 1	Btnl1	-0.90963	7
B2RUE4;O70355;O70355-2;J3QP12	B2RUE4;O70355;O70355-2;J3QP12	Butyrophilin-like protein 2	Btnl2	-0.667257	7
Q9JMG2	Q9JMG2	C1GALT1-specific chaperone 1	C1galt1c1	0.197206	2
Q3TW74;Q922D8;Q3UZH3;Q8BXX7;Q8BY49	Q3TW74;Q922D8;Q3UZH3;Q8BXX7	C-1-tetrahydrofolate synthase, cytoplasmic;Methylenetetrahydrofolate dehydrogenase;Methenyltetrahydrofolate cyclohydrolase;Formyltetrahydrofolate synthetase;C-1-tetrahydrofolate synthase, cytoplasmic, N-terminally processed	Mthfd1	0.121176	28
Q80U48;Q8CAA2;Q9DBJ2;Q3U590;Q80X80;Q6PHC0	Q80U48;Q8CAA2;Q9DBJ2;Q3U590;Q80X80	C2 domain-containing protein 2-like	mKIAA0285;C2cd2l	0.0642621	3
B9EHY2;Q80W54;I7HIP5	B9EHY2;Q80W54	CAAX prenyl protease 1 homolog	Zmpste24	0.152452	9
Q4KML8;P09803	Q4KML8;P09803	Cadherin-1;E-Cad/CTF1;E-Cad/CTF2;E-Cad/CTF3	Cdh1	0.00392357	17
Q3TAN0;Q9R100;Q3U1Y7;A2AKS7	Q3TAN0;Q9R100;Q3U1Y7;A2AKS7	Cadherin-17	Cdh17	-0.221794	27
A0PJK7;Q8VHF2-2;Q8VHF2	A0PJK7;Q8VHF2-2;Q8VHF2	Cadherin-related family member 5	Cdhr5	-0.300797	14
B0R091;P61022;B0R092	B0R091;P61022	Calcineurin B homologous protein 1	Chp1	-0.320144	7
Q9D869	Q9D869	Calcineurin B homologous protein 2	Chp2	-0.142271	9
Q9Z0F4;D3YY46;Q8C2K4	Q9Z0F4;D3YY46;Q8C2K4	Calcium and integrin-binding protein 1	Cib1	0.156748	3
REV__Q8CGZ0;REV__G5E8I8;G5E8I8;Q8CGZ0	REV__Q8CGZ0;REV__G5E8I8;G5E8I8;Q8CGZ0	Calcium homeostasis endoplasmic reticulum protein	Cherp	-0.209517	1
Q3UMR5;Q3UMR5-2	Q3UMR5;Q3UMR5-2	Calcium uniporter protein, mitochondrial	Mcu	0.156881	12
Q8VCX5;Q8VCX5-3;Q8VCX5-2;E9Q9E0;F6Z1Z9	Q8VCX5;Q8VCX5-3;Q8VCX5-2;E9Q9E0	Calcium uptake protein 1, mitochondrial	Micu1	0.0718366	12
Q8CD10	Q8CD10	Calcium uptake protein 2, mitochondrial	Micu2	0.0580349	10
Q8BJA6;Q3UY68;Q91YS8;Q3TDH8	Q8BJA6;Q3UY68;Q91YS8;Q3TDH8	Calcium/calmodulin-dependent protein kinase type 1	Camk1	0.643487	2
E9Q1T1;Q6PHZ2;E9Q1V9;Q6PHZ2-2;Q6PHZ2-4;Q6PHZ2-5;E9PXV3;E9Q1W0;Q8C8X9;Q8CCM0;F6ZIE1;O70459;F7A856;Q3V1X9;E9QAJ4;D6RDQ8;Q8C4I3;Q3TY93;Q5SVI9;Q5SVJ1;Q5SVI3;Q5SVI0;Q5SVI2;Q8BL41;Q68EG2;Q5SVI1;Q5SVJ0;P28652;E9PYZ8;F6WHR9;Q8BW40;Q6ZWS7;Q923T9-3;Q923T9-2	E9Q1T1;Q6PHZ2;E9Q1V9;Q6PHZ2-2;Q6PHZ2-4;Q6PHZ2-5;E9PXV3;E9Q1W0;Q8C8X9;Q8CCM0	Calcium/calmodulin-dependent protein kinase type II subunit delta	Camk2d	0.196543	10
Q9D7Z6	Q9D7Z6	Calcium-activated chloride channel regulator 1	Clca1	-1.11241	32
G3X8Z1;Q6Q473;E9QLH0;Q6Q473-2	G3X8Z1;Q6Q473;E9QLH0;Q6Q473-2	Calcium-activated chloride channel regulator 4;Calcium-activated chloride channel regulator 4, 110 kDa form;Calcium-activated chloride channel regulator 4, 30 kDa form	Clca6;Clca4	0.246113	20
Q8BH59	Q8BH59	Calcium-binding mitochondrial carrier protein Aralar1	Slc25a12	-0.885423	8
Q8C140;Q9QXX4;Q91YK1	Q8C140;Q9QXX4;Q91YK1	Calcium-binding mitochondrial carrier protein Aralar2	Slc25a13	-0.211728	15
Q8BMD8;Q8R225	Q8BMD8;Q8R225	Calcium-binding mitochondrial carrier protein SCaMC-1	Slc25a24	-0.0045692	20
A2ASZ8-2;A2ASZ8;A2ASZ8-4;A2ASZ8-3	A2ASZ8-2;A2ASZ8;A2ASZ8-4;A2ASZ8-3	Calcium-binding mitochondrial carrier protein SCaMC-2	Slc25a25	0.128648	2
Q06138;Q8K312;D3YV52;Q9DB16-2;Q9DB16	Q06138;Q8K312	Calcium-binding protein 39	Cab39	0.00180206	12
Q5M9P7;Q3UD53;J3QPI4;Q9CR86;Q3U434	Q5M9P7;Q3UD53;J3QPI4;Q9CR86;Q3U434	Calcium-regulated heat stable protein 1	Carhsp1	0.141106	3
G5E829;Q8K314;Q8C048;S4R1C4;A2ALL9;Q3UHH0;Q3UHJ3;Q0VF55;F8WHB1;D5L240;Q9R0K7;Q3TC38;Q3TDJ2;Q05CJ5;Q0VF54;Q6PG79;Q6DIB8;Q3TSK3;Q3UPA8	G5E829;Q8K314	Calcium-transporting ATPase	Atp2b1	0.442592	19
Q8C213;B1ATS4;Q8R0X5;Q3U1K2;B1ATS5;E9Q559;Q64518-2;Q64518-3;Q64518;Q3U6T4	Q8C213;B1ATS4;Q8R0X5;Q3U1K2;B1ATS5;E9Q559;Q64518-2;Q64518-3;Q64518	Calcium-transporting ATPase;Sarcoplasmic/endoplasmic reticulum calcium ATPase 3	Atp2a3	-0.0302651	13
Q9CXW3	Q9CXW3	Calcyclin-binding protein	Cacybp	0.880414	6
P62204;Q3UKW2;Q9D6P8;G3UX57;Q3UZY7;P20801	P62204;Q3UKW2	Calmodulin	Calm1	-0.659171	11
A2A891-5;A2A891-2;A2A891;B9EK89	A2A891-5;A2A891-2;A2A891;B9EK89	Calmodulin-binding transcription activator 1	Camta1	0.489627	2
Q91WQ9;Q91WQ9-2;E9Q1L1;Q91WQ9-3	Q91WQ9;Q91WQ9-2;E9Q1L1	Calmodulin-like protein 4	Calml4	-0.541481	10
Q5SUC3;P35564;Q3TXE5;Q3V063	Q5SUC3;P35564;Q3TXE5	Calnexin	Canx	-0.0305065	37
D3YW48;O88456;Q9D7J7	D3YW48;O88456	Calpain small subunit 1	Capns1	0.0834675	8
Q8C2J1;Q80Y25;Q3UDG8;Q3TI07;O35350;Q3TB79;Q3UF24	Q8C2J1;Q80Y25;Q3UDG8;Q3TI07;O35350;Q3TB79;Q3UF24	Calpain-1 catalytic subunit	Capn1	-0.0849095	26
Q8CE80;P51125-3;P51125-2;P51125-6;P51125;Q921U7;Q8C281;Q8CE04;P51125-7;Q8CB83;Q3TTN2;P51125-5;P51125-4;Q8BS37	Q8CE80;P51125-3;P51125-2;P51125-6;P51125;Q921U7;Q8C281;Q8CE04;P51125-7;Q8CB83;Q3TTN2;P51125-5;P51125-4	Calpastatin	Cast	-1.4501	10
B2MWM9;P14211;Q3UWP8;Q62041	B2MWM9;P14211;Q3UWP8	Calreticulin	Calr	-0.0861325	28
Q3UG11;Q3TUF3;O35887;G3V004;G3UWV3;G3UXA3;G3UXA8;Q3TQD1;G3UY49;G3UWR0	Q3UG11;Q3TUF3;O35887;G3V004;G3UWV3;G3UXA3;G3UXA8;Q3TQD1	Calumenin	Calu	0.159531	10
P05132;P05132-2;J9JDU9;Q8C4J3;Q8CBP8	P05132;P05132-2	cAMP-dependent protein kinase catalytic subunit alpha	Prkaca	0.113566	10
P68181-2;P68181-3;P68181;P68181-4;H6TMF6;H6TMF5	P68181-2;P68181-3;P68181;P68181-4	cAMP-dependent protein kinase catalytic subunit beta	Prkacb	0.32891	5
Q8C3Z4;Q3TYK4;Q9DBC7;Q3UBA7;A2AI69;F8S0Y0;Q9CS50	Q8C3Z4;Q3TYK4;Q9DBC7;Q3UBA7	cAMP-dependent protein kinase type I-alpha regulatory subunit;cAMP-dependent protein kinase type I-alpha regulatory subunit, N-terminally processed	Prkar1a	0.460714	3
Q8K1M3;P12367;Q9CYV3;Q3V2X9;H3BK84;P31324	Q8K1M3;P12367	cAMP-dependent protein kinase type II-alpha regulatory subunit	Prkar2a	-0.152493	17
Q8VI47;Q9JIH8;Q9ESU2	Q8VI47;Q9JIH8	Canalicular multispecific organic anion transporter 1	Abcc2	-0.105042	10
J3QML2;B2RX12-3;B2RX12-2;B2RX12;Q59DK8;Q9CVX4	J3QML2;B2RX12-3;B2RX12-2;B2RX12;Q59DK8	Canalicular multispecific organic anion transporter 2	Abcc3	0.304982	9
D3Z3M7;F6RCU2;D3Z2Z1;F8WIA1;Q8C0S5;Q922J3-2;Q922J3;F7CB97	D3Z3M7;F6RCU2;D3Z2Z1;F8WIA1;Q8C0S5;Q922J3-2;Q922J3	CAP-Gly domain-containing linker protein 1	Clip1	-1.13586	4
Q3UFZ6;Q60865;F6YLI0;A9CYP7	Q3UFZ6;Q60865	Caprin-1	Caprin1	0.00907776	6
Q9DBC3	Q9DBC3	Cap-specific mRNA (nucleoside-2-O-)-methyltransferase 1	Cmtr1	0.0675252	2
Q8C196;Q6P9L1;E9QAI5;G3UWN2;B7ZN27;B2RQC6;E9QAT6;Q7TN13	Q8C196	Carbamoyl-phosphate synthase [ammonia], mitochondrial	Cps1	-0.414801	84
Q3KNB9;Q76EC5	Q3KNB9;Q76EC5	Carbohydrate sulfotransferase 9	Chst9	-0.81605	1
Q3TLN7;Q3UUZ9;Q8VHB5	Q3TLN7;Q3UUZ9;Q8VHB5	Carbonic anhydrase 9	Car9;Ca9	0.72948	1
B2RXY7;P48758;Q8K354	B2RXY7;P48758	Carbonyl reductase [NADPH] 1	Cbr1	-0.796661	20
Q8VCT4;P23953	Q8VCT4	Carboxylesterase 1D	Ces1d	-1.59352	11
H3BL34;Q3UN14;Q64176	H3BL34;Q3UN14;Q64176	Carboxylesterase 1E	Ces1e	-1.28719	8
Q9D2D1;Q544R6;G3X8T3;P16675	Q9D2D1;Q544R6;G3X8T3;P16675	Carboxypeptidase;Lysosomal protective protein;Lysosomal protective protein 32 kDa chain;Lysosomal protective protein 20 kDa chain	Ctsa	1.29377	2
Q925P3;P31809;Q3LFS9;Q3LFS5;P31809-3;P31809-2;Q3LFS7;Q3LFS6;Q61350;Q3LFS8;Q61354;Q61352;Q925P2-2;Q925P2	Q925P3;P31809;Q3LFS9;Q3LFS5;P31809-3;P31809-2	Carcinoembryonic antigen-related cell adhesion molecule 1	Ceacam1	-0.383926	3
H7BX88;P47934;F7BF80;B7ZDD7;A2AWJ5	H7BX88;P47934	Carnitine O-acetyltransferase	Crat	-0.883809	11
Q7TQD5;Q3UGT1;P97742;A8ASF5	Q7TQD5;Q3UGT1;P97742;A8ASF5	Carnitine O-palmitoyltransferase 1, liver isoform	Cpt1a	0.342686	17
Q3UN55;P52825;A2A8E8;A2A8E7;Q9CU20;A2A8E9	Q3UN55;P52825	Carnitine O-palmitoyltransferase 2, mitochondrial	Cpt2	-0.271835	26
E9Q4G7;Q3U772;E9PWB2;Q8BK63;Q6PJ87;Q3U844;H7BXB1;E9Q3W1;Q8BK63-2;E9Q2U6;Q3TVX1;F6YBC9	E9Q4G7;Q3U772;E9PWB2;Q8BK63;Q6PJ87;Q3U844;H7BXB1;E9Q3W1;Q8BK63-2;E9Q2U6	Casein kinase I isoform alpha	Csnk1a1	-0.0545288	11
F7A4U8;Q3TYE1;Q3UBT6;Q3USK2;Q9DC28-2;Q9DC28;Q9JMK2;A8Y2Z5;A8Y2Z9;Q9QUI3	F7A4U8;Q3TYE1;Q3UBT6;Q3USK2;Q9DC28-2;Q9DC28;Q9JMK2;A8Y2Z5;A8Y2Z9;Q9QUI3	Casein kinase I isoform delta;Casein kinase I isoform epsilon	Csnk1d;Csnk1e	-0.0738908	2
Q8BPF9;Q545V8;O54833	Q8BPF9;Q545V8;O54833	Casein kinase II subunit alpha	Csnk2a2	-0.0733527	1
Q61177;Q60737;Q9D0E8;Q8CD20;A2ANR6;Q6NSS6	Q61177;Q60737;Q9D0E8;Q8CD20	Casein kinase II subunit alpha	Csnk2a1	-0.170541	8
G3UZJ5;N0E4C0;N0E4C5;N0E463;P67871;G3UZA4;N0E462;G3UZX4;G3UXG7;G3UWU5;N0E636;G3UXU2	G3UZJ5;N0E4C0;N0E4C5;N0E463;P67871;G3UZA4;N0E462;G3UZX4;G3UXG7	Casein kinase II subunit beta	Csnk2b	-0.0730081	5
Q8C162;Q99KF0	Q8C162;Q99KF0	Caspase recruitment domain-containing protein 14	Card14	0.000314921	1
P29452	P29452	Caspase-1;Caspase-1 subunit p20;Caspase-1 subunit p10	Casp1	-0.154884	17
P70677;Q8BNT4	P70677;Q8BNT4	Caspase-3;Caspase-3 subunit p17;Caspase-3 subunit p12	Casp3	0.420725	13
Q4FJQ4;P97864;Q8C4M5	Q4FJQ4;P97864	Caspase-7;Caspase-7 subunit p20;Caspase-7 subunit p11;Caspase-7, N-terminally processed	Casp7	-1.17304	13
Q3U607;O89110;Q4FK85	Q3U607;O89110;Q4FK85	Caspase-8;Caspase-8 subunit p18;Caspase-8 subunit p10	Casp8	0.366052	14
Q8C6E3;P24270;Q3UZE7;Q3UF58;A2AL20	Q8C6E3;P24270;Q3UZE7;Q3UF58	Catalase	Cat	-0.0758708	30
Q542K4;Q3TVZ1;Q91XI2	Q542K4;Q3TVZ1;Q91XI2	Catalase	Cat	-0.922452	31
O88587-2;O88587;D3Z227	O88587-2;O88587;D3Z227	Catechol O-methyltransferase	Comt	-0.413803	8
Q8BIG7;H3BJ37	Q8BIG7;H3BJ37	Catechol O-methyltransferase domain-containing protein 1	Comtd1	0.103829	6
Q545R0;Q3TGQ3;P26231;Q6NV50;E0CXB9;Q61301-2;Q61301-3;Q61301;Q8BS72;REV__Q9JMB1-2;REV__Q9JMB1	Q545R0;Q3TGQ3;P26231;Q6NV50	Catenin alpha-1	Ctnna1	-0.235325	43
A4GE65;Q14DP5;A4GE64;Q65CL1	A4GE65;Q14DP5;A4GE64;Q65CL1	Catenin alpha-3	Ctnna3	-0.395266	2
Q3UZT7;Q02248;Q80VE7;E9Q6A9;F7CRC6;F7BAC9;F6QZ47;D3YUH4	Q3UZT7;Q02248;Q80VE7;E9Q6A9	Catenin beta-1	Ctnnb1	-0.223503	35
G3X9V2;E9Q8Z6;E9Q8Z8;P30999;E9Q8Z4;E9Q8Z9;D3Z2H2;E9Q901;E9Q904;E9Q986;D3Z7H6;E9Q907;E9Q905;D3Z2H7	G3X9V2;E9Q8Z6;E9Q8Z8;P30999;E9Q8Z4;E9Q8Z9;D3Z2H2;E9Q901;E9Q904;E9Q986;D3Z7H6;E9Q907;E9Q905;D3Z2H7	Catenin delta-1	Ctnnd1	-0.288665	40
Q3TVS6;Q3TC17;P10605;Q6LAF6	Q3TVS6;Q3TC17;P10605;Q6LAF6	Cathepsin B;Cathepsin B light chain;Cathepsin B heavy chain	Ctsb	0.849051	8
Q3UCD9;Q3UAQ1;Q3U7P0;Q3U651;Q3TWR6;Q3TWD0;Q8C243;P18242;Q3U7I9;Q3UC89;Q3U8W5;Q3TXL5;Q3TJN3;Q3UCW4;Q3TIR0;F6Y6L6;Q3TWL1;Q8VCK2;F8WIR1;Q05BF3	Q3UCD9;Q3UAQ1;Q3U7P0;Q3U651;Q3TWR6;Q3TWD0;Q8C243;P18242;Q3U7I9;Q3UC89;Q3U8W5;Q3TXL5;Q3TJN3;Q3UCW4;Q3TIR0;F6Y6L6;Q3TWL1;Q8VCK2	Cathepsin D	Ctsd	0.457352	9
Q545I6;Q9WUU7;Q9ES94	Q545I6;Q9WUU7;Q9ES94	Cathepsin Z	Ctsz	0.786276	7
Q9CQG1-2;Q9CQG1	Q9CQG1-2;Q9CQG1	Cation transport regulator-like protein 2	Chac2	-0.44787	2
Q3UKQ5;Q3UF03;P24668;A2NWD6	Q3UKQ5;Q3UF03;P24668	Cation-dependent mannose-6-phosphate receptor	M6pr	0.277633	7
B9EKB8;B7ZWC4;Q07113;Q8C2F9;Q4L138;F6SFP4;Q80VF2;Q7TMR1;Q8C6V9;Q8K0J1	B9EKB8;B7ZWC4;Q07113	Cation-independent mannose-6-phosphate receptor	Igf2r	0.582638	9
Q9CW19;F7C0H6;Q5M8N0	Q9CW19;F7C0H6;Q5M8N0	CB1 cannabinoid receptor-interacting protein 1	Cnrip1	-0.0180514	1
B7ZWL1;B2RXR3;Q6ZQ08-2;Q6ZQ08;Q6ZQ08-4;Q6ZQ08-3	B7ZWL1;B2RXR3;Q6ZQ08-2;Q6ZQ08;Q6ZQ08-4	CCR4-NOT transcription complex subunit 1	Cnot1	0.718308	7
O35566;Q921J7	O35566;Q921J7	CD151 antigen	Cd151	-0.213018	6
E9Q3Q6;Q54AJ5;Q61490;E9Q4G8;Q5MPX5;Q3TTY3;F6QH25	E9Q3Q6;Q54AJ5;Q61490;E9Q4G8;Q5MPX5	CD166 antigen	Alcam	0.272876	6
Q549D0;Q3UC80;Q8BT06;P41731	Q549D0;Q3UC80;Q8BT06;P41731	CD63 antigen	Cd63	1.38011	2
Q3UWG5;P35762	Q3UWG5;P35762	CD81 antigen	Cd81	0.0230707	3
Q3UII2;P40237;A2AIJ1;A2AIJ2	Q3UII2;P40237;A2AIJ1	CD82 antigen	Cd82	-0.687865	5
Q8CJ53-4;Q8CJ53-3;Q8CJ53-2;Q8CJ53	Q8CJ53-4;Q8CJ53-3;Q8CJ53-2;Q8CJ53	Cdc42-interacting protein 4	Trip10	-0.135213	4
Q91WS0	Q91WS0	CDGSH iron-sulfur domain-containing protein 1	Cisd1	-0.927867	7
Q9CQB5;D3Z3X4	Q9CQB5;D3Z3X4	CDGSH iron-sulfur domain-containing protein 2	Cisd2	-0.438738	5
B2RWE3;B3DFI8;B1AR13	B2RWE3;B3DFI8;B1AR13	CDGSH iron-sulfur domain-containing protein 3, mitochondrial	Cisd3	-1.00096	6
Q3TLJ5;Q99LM2;Q3TSS9;Q3U506;A2A6D9;B0QZI8;A2A6E1;F2Z486;A2A6E0;D6RJ46;Q60636-2;I7CPP0	Q3TLJ5;Q99LM2;Q3TSS9;Q3U506;A2A6D9;B0QZI8;A2A6E1	CDK5 regulatory subunit-associated protein 3	Cdk5rap3	-0.218686	11
Q8VDP6;Q05BY1	Q8VDP6	CDP-diacylglycerol--inositol 3-phosphatidyltransferase	Cdipt	-0.335302	4
K4DI58;Q99N28	K4DI58;Q99N28	Cell adhesion molecule 3	Cadm3	0.521571	1
Q8VDP4	Q8VDP4	Cell cycle and apoptosis regulator protein 2	Ccar2	0.194877	6
Q0VEI2;Q8BHG3	Q0VEI2;Q8BHG3	Cell cycle control protein 50B	Tmem30b	-0.200186	4
O70303;Q3V4D3	O70303;Q3V4D3	Cell death activator CIDE-B	Cideb	0.338242	3
P60766;P60766-1	P60766;P60766-1	Cell division control protein 42 homolog	Cdc42	-0.190315	9
Q3UCF2;Q6A068;Q05DT4	Q3UCF2;Q6A068;Q05DT4	Cell division cycle 5-like protein	Cdc5l	0.00128525	4
Q8CH18;Q8CH18-3;Q8CH18-2	Q8CH18;Q8CH18-3	Cell division cycle and apoptosis regulator protein 1	Ccar1	-0.165635	8
D3YZE8;Q14B71-2;Q14B71	D3YZE8;Q14B71-2;Q14B71	Cell division cycle-associated protein 2	Cdca2	-0.402219	1
E9QPK1;Q8R1U2	E9QPK1;Q8R1U2	Cell growth regulator with EF hand domain protein 1	Cgref1	-0.0531647	3
Q9JKA5;Q9D7V7	Q9JKA5;Q9D7V7	Cell surface A33 antigen	Gpa33	-0.25594	6
Q3U935;Q3ULK8;P53996-2;P53996-3;Q3U5V2;Q5QJQ9;P53996;D3YYF6	Q3U935;Q3ULK8;P53996-2;P53996-3;Q3U5V2;Q5QJQ9;P53996;D3YYF6	Cellular nucleic acid-binding protein	Cnbp	0.462055	8
A2AM05-3;A2AM05-4;A2AM05	A2AM05-3;A2AM05-4;A2AM05	Centlein	Cntln	-0.662404	1
Q7TSH4	Q7TSH4	Centriolar coiled-coil protein of 110 kDa	Ccp110	0.0481632	2
Q3TJM4	Q3TJM4	Centromere protein T	Cenpt	-0.215543	1
Q149H7;REV__Q8CAR4;REV__F7D0T8;REV__A2AAP0;REV__Q3TEL6-2;REV__A2AAN9;REV__Q3TEL6;Q8C4M7-2;Q8C4M7	Q149H7;REV__Q8CAR4;REV__F7D0T8;REV__A2AAP0;REV__Q3TEL6-2;REV__A2AAN9;REV__Q3TEL6;Q8C4M7-2;Q8C4M7	Centromere protein U	Cenpu	-0.135937	1
Q9CXS4;F6SS03;Q9CXS4-2	Q9CXS4	Centromere protein V	Cenpv	-0.753107	10
O54692	O54692	Centromere/kinetochore protein zw10 homolog	Zw10	-0.0383363	2
B9EIX2;Q80U49	B9EIX2;Q80U49	Centrosomal protein of 170 kDa protein B	Cep170b	0.643997	3
Q6A065-2;Q80U49-2	Q6A065-2;Q80U49-2	Centrosomal protein of 170 kDa;Centrosomal protein of 170 kDa protein B	Cep170;Cep170b	-0.417985	2
Q924Z4;D3Z4M2;D3YTM0;D3Z0Z2	Q924Z4;D3Z4M2;D3YTM0;D3Z0Z2	Ceramide synthase 2	Cers2	0.0201944	3
H3BL08;Q8C172;H3BJQ0;H3BJ49;Q9D6K9-2;Q9D6K9	H3BL08;Q8C172	Ceramide synthase 6	Cers6	0.145	6
E9QPH0;Q8CAH8;Q8C4R2;Q61410;Q8BND1;P0C605;P0C605-2	E9QPH0;Q8CAH8;Q8C4R2;Q61410	cGMP-dependent protein kinase;cGMP-dependent protein kinase 2	Prkg2	-0.309358	15
Q8CG03	Q8CG03	cGMP-specific 3,5-cyclic phosphodiesterase	Pde5a	0.654669	1
Q9DB34	Q9DB34	Charged multivesicular body protein 2a	Chmp2a	-0.289802	4
Q9CQ10	Q9CQ10	Charged multivesicular body protein 3	Chmp3	-0.264225	4
Q9D8B3;Q3TLQ5;Q9D7F7	Q9D8B3	Charged multivesicular body protein 4b	Chmp4b	-0.422238	6
Q9D7S9	Q9D7S9	Charged multivesicular body protein 5	Chmp5	-0.384982	3
Q8BQY8-2;Q8BQY8-3;Q8BQY8	Q8BQY8-2;Q8BQY8-3;Q8BQY8	Checkpoint protein HUS1	Hus1	-0.411451	2
Q922Q9-2;Q922Q9;D3YWG2;G8JL55;Q9CRU8	Q922Q9-2;Q922Q9;D3YWG2;G8JL55;Q9CRU8	Chitinase domain-containing protein 1	Chid1	-0.0253774	6
Q542F1;Q9Z1Q5;Q3TIP8	Q542F1;Q9Z1Q5;Q3TIP8	Chloride intracellular channel protein 1	Clic1	0.464092	11
Q8BXK9;Q9CYD1;Q8BHB9	Q8BXK9;Q9CYD1	Chloride intracellular channel protein 5	Clic5	-0.880286	12
Q8R041;P09240	Q8R041;P09240	Cholecystokinin;Cholecystokinin-33;Cholecystokinin-12;Cholecystokinin-8	Cck	-0.551115	1
Q8BJ64;Q8BIU1	Q8BJ64;Q8BIU1	Choline dehydrogenase, mitochondrial	Chdh	-0.0483513	27
A2AMH5;A2AMH4;Q6X893;Q6X893-2;A2AMH3;A2AMH8	A2AMH5;A2AMH4;Q6X893;Q6X893-2;A2AMH3;A2AMH8	Choline transporter-like protein 1	Slc44a1	-0.177803	4
Q3ULA4;Q91VA1;E9PWK0;Q3TL93	Q3ULA4;Q91VA1;E9PWK0	Choline transporter-like protein 4	Slc44a4	0.542332	3
Q8BGS7-2;Q8BGS7;D3Z5Y5;D3YX12	Q8BGS7-2;Q8BGS7	Choline/ethanolaminephosphotransferase 1	Cept1	0.142842	3
P49586;D3Z3T5;Q811Q9-2;Q811Q9	P49586;D3Z3T5	Choline-phosphate cytidylyltransferase A	Pcyt1a	-0.128631	13
D6RCW3;D3Z6W4;D3YU39;Q8C025-3;Q8C025-2;Q8C025	D6RCW3;D3Z6W4;D3YU39;Q8C025-3;Q8C025-2;Q8C025	Cholinephosphotransferase 1	Chpt1	0.253355	1
Q499C7;Q03311	Q499C7;Q03311	Cholinesterase	Bche	-0.558106	14
D3YZA1;B7ZMS6;D3Z7T7;E9PW20;Q2VPR3;Q9CY57-5;Q9CY57-4;Q9CY57-3;Q9CY57-2;Q9CY57	D3YZA1;B7ZMS6;D3Z7T7;E9PW20;Q2VPR3;Q9CY57-5;Q9CY57-4;Q9CY57-3;Q9CY57-2;Q9CY57	Chromatin target of PRMT1 protein	Chtop	-0.0129689	2
P83917;Q7TPM0;Q9CYJ8	P83917;Q7TPM0;Q9CYJ8	Chromobox protein homolog 1	Cbx1	0.0647331	8
Q9DCC5;Q32P00;I6L9I7;P23198;D3Z313;D3Z1A9	Q9DCC5;Q32P00;I6L9I7;P23198	Chromobox protein homolog 3	Cbx3	0.260953	10
Q61686	Q61686	Chromobox protein homolog 5	Cbx5	-0.261111	5
E9QAS4;E9QAS5;Q5DTP7;Q6PDQ2;Q99JM0;Q8BM83;Q3U582;F6WR45;Q3UFM8;Q3ULG0	E9QAS4;E9QAS5;Q5DTP7;Q6PDQ2;Q99JM0	Chromodomain-helicase-DNA-binding protein 4	Chd4	-0.310277	23
P26339;Q3UN28	P26339;Q3UN28	Chromogranin-A;Pancreastatin;Beta-granin;WE-14	Chga	0.536565	3
Q8BIW9	Q8BIW9	Chromosome transmission fidelity protein 18 homolog	Chtf18	-0.450741	1
A2AAC0;E9QL79;Q3SYP2	A2AAC0;E9QL79;Q3SYP2	Chymotrypsin-C	Ctrc	-0.593625	2
P05208	P05208	Chymotrypsin-like elastase family member 2A	Cela2a	-0.270294	1
D3YUW7;E9QMC1;P59242-2;P59242;Q32NZ7;Q5PPR0	D3YUW7;E9QMC1;P59242-2;P59242	Cingulin	Cgn	-0.108456	22
Q9CZU6;Q0QEL9;Q9DAM4;Q80X68	Q9CZU6	Citrate synthase, mitochondrial	Cs	0.0307792	19
D3Z1U0;E9QL53;D3YU89;P49025-4;P49025;P49025-5;F6SBR5;P49025-3;H3BL47;D3Z477;D3Z1K6;P49025-2	D3Z1U0;E9QL53;D3YU89;P49025-4;P49025;P49025-5;F6SBR5;P49025-3	Citron Rho-interacting kinase	Cit	-0.0940111	3
Q3UAS5;Q3UL30;Q3TX31;Q9CZ69	Q3UAS5;Q3UL30;Q3TX31;Q9CZ69	CKLF-like MARVEL transmembrane domain-containing protein 6	Cmtm6	0.0652605	1
Q8BHH8	Q8BHH8	Clarin-3	Clrn3	0.256978	4
Q5SXR6;Q80U89;Q68FD5;Q3UPJ3;Q3U0H2;Q3TYQ2;Q8K2I5;Q3TAN1;Q3TJ98;F6Z1R4	Q5SXR6;Q80U89;Q68FD5;Q3UPJ3	Clathrin heavy chain;Clathrin heavy chain 1	Cltc;mKIAA0034	-0.0967495	84
Q5SUH7;Q3UPG6;Q5SUH6;Q99KN9;Q99KN9-2;Q3UGL3;Q3TJF5	Q5SUH7;Q3UPG6;Q5SUH6;Q99KN9;Q99KN9-2;Q3UGL3	Clathrin interactor 1	Clint1	-0.0489032	14
B1AWE0;Q6PFA2;Q3THU7;B1AWE1;B1AWD8;B1AWD9;O08585	B1AWE0;Q6PFA2;Q3THU7;B1AWE1;B1AWD8;B1AWD9;O08585	Clathrin light chain A	Clta	-0.108163	10
Q3TWZ9;Q3TJ95;Q6IRU5-2;Q6IRU5;A2VCP8;F7BHJ0;Q6IRU5-3	Q3TWZ9;Q3TJ95;Q6IRU5-2;Q6IRU5;A2VCP8	Clathrin light chain B	Cltb	-0.500199	8
Q3TMQ3;Q545A5;Q9Z0G9;Q9Z0G9-2	Q3TMQ3;Q545A5;Q9Z0G9;Q9Z0G9-2	Claudin;Claudin-3	Cldn3	-0.72042	4
B1AR46;Q9Z261	B1AR46;Q9Z261	Claudin;Claudin-7	Cldn7	-0.0955636	2
Q9Z0S5	Q9Z0S5	Claudin-15	Cldn15	-0.193985	3
Q8C6K6;Q3URN8;Q3UGU6;Q3US33;O35218	Q8C6K6;Q3URN8;Q3UGU6;Q3US33;O35218	Cleavage and polyadenylation specificity factor subunit 2	Cpsf2	0.567252	1
Q3UDS1;Q3U057;Q3TC91;Q9QXK7;Q9CWL0;Q497G2	Q3UDS1;Q3U057;Q3TC91;Q9QXK7;Q9CWL0;Q497G2	Cleavage and polyadenylation specificity factor subunit 3	Cpsf3	-0.125992	2
Q9CQF3;Q9CZQ0	Q9CQF3;Q9CZQ0	Cleavage and polyadenylation specificity factor subunit 5	Nudt21	0.117899	4
H3BJ30;H3BJW3;Q6NVF9;H3BKW0	H3BJ30;H3BJW3;Q6NVF9	Cleavage and polyadenylation specificity factor subunit 6	Cpsf6	0.406679	4
Q3TV86;Q3TXN6;Q99LI7	Q3TV86;Q3TXN6;Q99LI7	Cleavage stimulation factor subunit 3	Cstf3	0.195627	1
Q8VBZ3	Q8VBZ3	Cleft lip and palate transmembrane protein 1 homolog	Clptm1	0.258389	11
Q8BXA5	Q8BXA5	Cleft lip and palate transmembrane protein 1-like protein	Clptm1l	-0.0118176	2
Q5SW19;Q5SW19-3;Q5SW19-2;Q6P7U7	Q5SW19;Q5SW19-3;Q5SW19-2	Clustered mitochondria protein homolog	Cluh	0.246883	19
D3Z1F2;Q9CSW0;E9Q8M4;Q3TM98;Q8R3P7	D3Z1F2;Q9CSW0;E9Q8M4;Q3TM98;Q8R3P7	Clusterin-associated protein 1	Cluap1	-0.761587	1
Q921R5;P97354;Q91Y74;Q9CVE8;Q3V2F4	Q921R5;P97354;Q91Y74;Q9CVE8;Q3V2F4	CMP-N-acetylneuraminate-beta-galactosamide-alpha-2,3-sialyltransferase 4	St3gal4	0.318915	9
Q544F6;Q9CQI6	Q544F6;Q9CQI6	Coactosin-like protein	Cotl1	1.04918	10
O88783;Q8C7H9	O88783;Q8C7H9	Coagulation factor V;Coagulation factor V heavy chain;Coagulation factor V light chain	F5	-0.145573	2
Q3TDG1;Q3TC79;Q3TBF3;Q3TQH1;Q3V3W7;Q8BH61	Q3TDG1;Q3TC79;Q3TBF3;Q3TQH1;Q3V3W7;Q8BH61	Coagulation factor XIII A chain	F13a1	-0.0439838	1
Q8BTF0;Q8CIE6;F8WHL2;Q63ZW9;Q8R393;Q8BTF3;Q99JW9;Q3TAU7;Q9ET41;F6XJN3;D6RH55	Q8BTF0;Q8CIE6;F8WHL2;Q63ZW9	Coatomer subunit alpha;Coatomer subunit alpha;Xenin;Proxenin	Copa	0.135601	45
O55029	O55029	Coatomer subunit beta	Copb2	0.10266	31
Q9JIF7	Q9JIF7	Coatomer subunit beta	Copb1	0.0900468	39
Q5XJY5;Q3U4S9;Q8R1S6;Q3TDU1;Q8C0G7	Q5XJY5;Q3U4S9;Q8R1S6;Q3TDU1;Q8C0G7	Coatomer subunit delta	Arcn1	-0.0451084	23
D3Z315;O89079;Q9D1J2;F6YFR7;E9Q6I5;F6XIG5	D3Z315;O89079;Q9D1J2;F6YFR7	Coatomer subunit epsilon	Cope	0.304118	7
Q9QZE5;Q7TNQ1	Q9QZE5	Coatomer subunit gamma-1	Copg1	0.206979	36
Q9QXK3-4;Q9QXK3;Q9QXK3-3;F7ARP0;E9Q783;Q9QXK3-2;Q922G9	Q9QXK3-4;Q9QXK3	Coatomer subunit gamma-2	Copg2	0.162473	15
Q542M2;P61924;Q8R3M1	Q542M2;P61924;Q8R3M1	Coatomer subunit zeta-1	Copz1	0.21013	4
Q544Y7;P18760;F8WGL3;Q9CX22;Q3UHW9;P45591	Q544Y7;P18760;F8WGL3;Q9CX22	Cofilin-1	Cfl1	-0.287234	14
F8WHU7;Q9D3E6;F6XQW1;D6RHQ7;D6REF2;Q8C818;D3Z1T1;D6RH50	F8WHU7;Q9D3E6;F6XQW1	Cohesin subunit SA-1	Stag1	-0.162116	6
A2AFF6;O35638;Q8BSB5;Q3TG33;F6TNY1;Q3UQG8	A2AFF6;O35638;Q8BSB5;Q3TG33	Cohesin subunit SA-2	Stag2	-0.201856	8
Q8CDI7	Q8CDI7	Coiled-coil domain-containing protein 150	Ccdc150	-0.779047	1
E9PVB3	E9PVB3	Coiled-coil domain-containing protein 175	Ccdc175	-0.135379	1
Q640L5	Q640L5	Coiled-coil domain-containing protein 18	Ccdc18	-0.157164	3
Q0VBU4;Q9D024-2;Q9D024;F7C265;Q9D024-3;B1AR93	Q0VBU4;Q9D024-2;Q9D024;F7C265;Q9D024-3	Coiled-coil domain-containing protein 47	Ccdc47	0.0933467	12
Q3URS9-2;Q3URS9	Q3URS9-2;Q3URS9	Coiled-coil domain-containing protein 51	Ccdc51	-0.359215	3
F8WJI3;Q8R3Q6;E9Q4B5	F8WJI3;Q8R3Q6;E9Q4B5	Coiled-coil domain-containing protein 58	Ccdc58	0.356209	4
Q8C3X2;Q8C3X2-2	Q8C3X2;Q8C3X2-2	Coiled-coil domain-containing protein 90B, mitochondrial	Ccdc90b	-0.214668	4
Q9D1L0;D3Z5B1;Q8CEW7;B2RPU8;Q8K3S8	Q9D1L0;D3Z5B1;Q8CEW7;B2RPU8	Coiled-coil-helix-coiled-coil-helix domain-containing protein 2, mitochondrial	Chchd2;Zbed5	-0.0441142	4
Q8K2Q5;Q3TFT3;B1AXC7;B1AXC5;Q8BT77;B1AXC8	Q8K2Q5;Q3TFT3;B1AXC7;B1AXC5;Q8BT77;B1AXC8	Coiled-coil-helix-coiled-coil-helix domain-containing protein 7	Chchd7	-0.461501	2
Q8JZN2;Q3U4S7;Q3TXH7;Q3U1S6;Q80TP8;Q91W50;Q3U672;Q8R3R1;Q05C63;Q3UJ74	Q8JZN2;Q3U4S7;Q3TXH7;Q3U1S6;Q80TP8;Q91W50;Q3U672;Q8R3R1;Q05C63;Q3UJ74	Cold shock domain-containing protein E1	Csde1	-0.00120491	10
Q9CQC2;Q9D2R7;B2KF29	Q9CQC2;Q9D2R7	Colipase	Clps	-1.05425	4
E9Q6A6;Q8C6K9;B9EK79;Q8C6K9-2	E9Q6A6;Q8C6K9;B9EK79;Q8C6K9-2	Collagen alpha-6(VI) chain	Col6a6	2.3514e-05	3
Q8R5L1;O35658	Q8R5L1;O35658	Complement component 1 Q subcomponent-binding protein, mitochondrial	C1qbp	0.437057	8
Q62479;Q64735-2;Q64735	Q62479;Q64735-2;Q64735	Complement component receptor 1-like protein	Cr1l	-0.22805	2
Q8BUY5	Q8BUY5	Complex I assembly factor TIMMDC1, mitochondrial	Timmdc1	0.277986	1
A2AQ17;Q9CWX2	A2AQ17;Q9CWX2	Complex I intermediate-associated protein 30, mitochondrial	Ndufaf1	0.183148	5
E9QL65;Q8CI04;Q3USH9	E9QL65;Q8CI04	Conserved oligomeric Golgi complex subunit 3	Cog3	0.266721	3
Q7TSQ9;G3UWH9;Q8R1U1;G3UWX2	Q7TSQ9;G3UWH9;Q8R1U1;G3UWX2	Conserved oligomeric Golgi complex subunit 4	Cog4	-0.119894	4
Q6A0A9;Q3V3S0;Q7TMZ0	Q6A0A9	Constitutive coactivator of PPAR-gamma-like protein 1	FAM120A	0.179687	12
Q3MIA8;B1ATU4;G3UXW9;Q99LD4;Q99LD4-2	Q3MIA8;B1ATU4;G3UXW9;Q99LD4;Q99LD4-2	COP9 signalosome complex subunit 1	Gps1	-0.04884	6
O35864;Q3V0K7	O35864	COP9 signalosome complex subunit 5	Cops5	0.866731	3
Q8BT60;Q3UJS6;B7ZCP8;Q5DTH0;Q8BIJ1;Q8QZU9;Q05D94;Q9D6C8;Q8BRJ6;Q3TVB2;Q3UYN2;P59108;Q9Z140;Q8BLR2;Q0VE82;Q9DC53;Q8JZW4	Q8BT60;Q3UJS6	Copine-3	Cpne3	0.250536	10
O08997	O08997	Copper transport protein ATOX1	Atox1	0.509062	3
B1AQ57;Q64446;B9EJ97;A2AG68;Q64430	B1AQ57;Q64446;B9EJ97;A2AG68;Q64430	Copper-transporting ATPase 2;Copper-transporting ATPase 1	Atp7b;Atp7a	-0.124717	2
Q9QZQ8;Q9QZQ8-2;Q8CA90;Q9CTH9;Q8BP16	Q9QZQ8;Q9QZQ8-2	Core histone macro-H2A,1	H2afy	-0.450991	18
Q3U232;Q3U1N0;O89053;Q3T9L1;Q3U9K3;G3UYK8;D3YW57;G3UX53;D3YXM2	Q3U232;Q3U1N0;O89053;Q3T9L1;Q3U9K3;G3UYK8	Coronin;Coronin-1A	Coro1a	-0.202799	14
A2RS22;Q9WUM3;D3YUG6	A2RS22;Q9WUM3	Coronin;Coronin-1B	Coro1b	0.276752	9
Q5PPQ7;Q499X7;Q3TF74;Q3TEU8;Q9WUM4;Q3U8F0;E9PZJ0;E9PVJ1;E9PX03;A1ILN2;B9EIZ7;Q920M5-3;Q920M5-2;Q920M5;Q920M5-4	Q5PPQ7;Q499X7;Q3TF74;Q3TEU8;Q9WUM4	Coronin;Coronin-1C	Coro1c	0.464065	18
Q3U4G8;B1AVH4;B1AVH5;Q8C0P5;Q8BLN0;Q8R0L6;Q3U8R5;Q6NVB7	Q3U4G8;B1AVH4;B1AVH5;Q8C0P5;Q8BLN0	Coronin;Coronin-2A	Coro2a	0.1803	16
Q9D2V7;Q3TU50;Q8CA54;G3X9L5;E9PYU1;Q8CAT3	Q9D2V7;Q3TU50	Coronin-7;Coronin	Coro7	0.211487	8
E9QMV2;C6EQJ5;Q4KML4	E9QMV2;C6EQJ5;Q4KML4	Costars family protein ABRACL	Abracl	0.734782	2
Q9CVE7;Q9CPZ8	Q9CVE7;Q9CPZ8	COX assembly mitochondrial protein homolog	Cmc1	-0.0759824	3
P97792-2;P97792;Q3TV22;REV__Q3ZAT3;REV__P28649	P97792-2;P97792;Q3TV22	Coxsackievirus and adenovirus receptor homolog	Cxadr	0.0738794	7
Q04447	Q04447	Creatine kinase B-type	Ckb	0.436072	18
Q545N7;P30275;A2ARP5;B0R0E9;B0R0F0;B0R0E8;Q6P8J7	Q545N7;P30275;A2ARP5	Creatine kinase U-type, mitochondrial	Ckmt1	-0.65646	21
P63154	P63154	Crooked neck-like protein 1	Crnkl1	0.185332	3
H3BJ71;H3BL19;H3BJI6;H3BK48;E9Q3S2;H3BKH2;H3BJS0;Q8R311;H3BKL6;Q3TZZ3;H3BK44;E9PY90;H3BJS5;H3BJY7;H3BJ84;H3BJ35	H3BJ71;H3BL19;H3BJI6;H3BK48;E9Q3S2;H3BKH2;H3BJS0;Q8R311;H3BKL6;Q3TZZ3;H3BK44;E9PY90;H3BJS5	cTAGE family member 5	Ctage5	0.0763408	8
O88712-2;O88712;O88712-3	O88712-2;O88712;O88712-3	C-terminal-binding protein 1	Ctbp1	0.40394	6
Q9JLB4	Q9JLB4	Cubilin	Cubn	-1.45699	2
P28659-2;P28659-3;P28659;P28659-4	P28659-2;P28659-3;P28659;P28659-4	CUGBP Elav-like family member 1	Celf1	0.231804	1
Q6ZQ84;Q9JLV5;E9Q4T8;F6R0N8;F6ZZK0;Q9CTE0;F6UY44	Q6ZQ84;Q9JLV5;E9Q4T8	Cullin-3	mKIAA0617;Cul3	0.0481762	6
Q3UD60;Q3TCH7;Q3TLY0;E9PXT5;Q8R1T2;F6UV36	Q3UD60;Q3TCH7;Q3TLY0;E9PXT5	Cullin-4A	Cul4a	0.207114	5
Q6ZQ38;Q3UMI9;D3YWC5	Q6ZQ38	Cullin-associated NEDD8-dissociated protein 1	Cand1	0.161118	32
Q62398	Q62398	Cyclic nucleotide-gated olfactory channel	Cnga2	0.595081	2
Q8R190;A2A9P6;P24788-2;P24788	Q8R190;A2A9P6;P24788-2;P24788	Cyclin-dependent kinase 11B	Cdk11b	-0.239022	3
Q0VDL6;Q04899;Q0VDL5;I6L9D3;Q8K0D0-2;Q8K0D0;Q8C5H7	Q0VDL6;Q04899;Q0VDL5;I6L9D3;Q8K0D0-2;Q8K0D0	Cyclin-dependent kinase 18;Cyclin-dependent kinase 17	Cdk18;Cdk17	-0.021193	4
Q3UIZ0;Q99KY4;Q99KY4-2;Q3UDE5;D6RHK5;F6SLK1;F7BG02	Q3UIZ0;Q99KY4;Q99KY4-2;Q3UDE5	Cyclin-G-associated kinase	Gak	0.130856	15
Q9D1P4	Q9D1P4	Cysteine and histidine-rich domain-containing protein 1	Chordc1	-0.119278	5
Q921V3;Q9Z1J3-2;Q9Z1J3	Q921V3;Q9Z1J3-2;Q9Z1J3	Cysteine desulfurase, mitochondrial	Nfs1	0.110162	1
P60334	P60334	Cysteine dioxygenase type 1	Cdo1	0.455801	1
D3YVS7;Q8K353	D3YVS7;Q8K353	Cysteine-rich and transmembrane domain-containing protein 1	Cystm1	-0.308372	1
P63254;Q8C2N7;Q6P3B4	P63254;Q8C2N7;Q6P3B4	Cysteine-rich protein 1	Crip1	-0.666644	7
Q9CYA0	Q9CYA0	Cysteine-rich with EGF-like domain protein 2	Creld2	0.337327	5
P56389;Q8R219	P56389	Cytidine deaminase	Cda	-0.257217	8
Q3V2T7;B3Y998;Q6VPW4;L0L4R1;L0L4K0;L0L1W8;A8DUS7;A8DUR3;Q9TDS6;Q5WA17;Q5WA16;Q5WA15;Q401Y0;Q401X8;Q401X6;Q401X2;Q401W3;Q401V6;Q401V0;Q401U1;B1P8W3;R9TNV1;Q9TEY3;Q8WA48;Q8W8Y4;Q7JCZ6;Q7JCZ3;Q7HCG8;Q71EK3;Q71EK1;Q71EJ7;Q71EJ5;Q71EJ4;Q71EJ0;Q3V2F9;G3EBA2;A3R3Q8;P00158;Q5VI45;Q9TET3;C4PAV8;B0LAD5;E3VQ38;G9B4I2;G9B4I1;G9B4H2;G9B4G5;G9B4G3;H8Y1I5;E1B2C8;A8DUU6;E3VW67;E3VW63;E3VW62;E3VW59;E3VW57;E3VW53;…	Q3V2T7;B3Y998;Q6VPW4;L0L4R1;L0L4K0;L0L1W8;A8DUS7;A8DUR3;Q9TDS6;Q5WA17;Q5WA16;Q5WA15;Q401Y0;Q401X8;Q401X6;Q401X2;Q401W3;Q401V6;Q401V0;Q401U1;B1P8W3;R9TNV1;Q9TEY3;Q8WA48;Q8W8Y4;Q7JCZ6;Q7JCZ3;Q7HCG8;Q71EK3;Q71EK1;Q71EJ7;Q71EJ5;Q71EJ4;Q71EJ0;Q3V2F9;G3EBA2;A3R3Q8;P00158;Q5VI45;Q9TET3;C4PAV8;B0LAD5;E3VQ38;G9B4I2;G9B4I1;G9B4H2;G9B4G5;G9B4G3;H8Y1I5;E1B2C8;A8DUU6;E3VW67;E3VW63;E3VW62;E3VW59;E3VW57;E3VW53;…	Cytochrome b	mt-Cytb;cytb;CYTB;Cytb;Mt-Cyb	-0.627839	2
G5E850;Q544Z9;P56395;E0CY88	G5E850;Q544Z9;P56395	Cytochrome b5	Cyb5a	-0.264112	5
Q9CQX2;Q3TN44;Q3TH64;Q3TLE8	Q9CQX2;Q3TN44;Q3TH64;Q3TLE8	Cytochrome b5 type B	Cyb5b	-0.29331	7
Q3TIC8;Q9CZ13;Q3THM1;Q8VEJ2;Q8K2S8	Q3TIC8;Q9CZ13;Q3THM1	Cytochrome b-c1 complex subunit 1, mitochondrial	Uqcrc1	-0.13542	17
Q9DB77	Q9DB77	Cytochrome b-c1 complex subunit 2, mitochondrial	Uqcrc2	-0.368361	20
P99028;Q8BMU6	P99028	Cytochrome b-c1 complex subunit 6, mitochondrial	Uqcrh	-0.301179	5
Q9CQB4;Q9D855	Q9CQB4;Q9D855	Cytochrome b-c1 complex subunit 7	Uqcrb	-0.356248	10
Q9CQ69;I7HPX6	Q9CQ69	Cytochrome b-c1 complex subunit 8	Uqcrq	-0.309644	5
Q5NCJ9;Q8R1I1	Q5NCJ9;Q8R1I1	Cytochrome b-c1 complex subunit 9	Uqcr10	-0.398563	4
Q9CR68	Q9CR68	Cytochrome b-c1 complex subunit Rieske, mitochondrial;Cytochrome b-c1 complex subunit 11	Uqcrfs1	-0.250019	14
Q9D2R6;E9Q6W2	Q9D2R6;E9Q6W2	Cytochrome c oxidase assembly factor 3 homolog, mitochondrial	Coa3	0.0452133	2
Q99M07	Q99M07	Cytochrome c oxidase assembly factor 5	Coa5	0.486325	3
Q8BGD8	Q8BGD8	Cytochrome c oxidase assembly factor 6 homolog	Coa6	0.372681	3
Q921H9	Q921H9	Cytochrome c oxidase assembly factor 7	Coa7	0.0756135	4
Q5SRC5;Q6P8I6	Q5SRC5;Q6P8I6	Cytochrome c oxidase assembly protein COX11, mitochondrial	Cox11	0.169549	1
Q8BJ03-2;Q8BJ03	Q8BJ03-2;Q8BJ03	Cytochrome c oxidase assembly protein COX15 homolog	Cox15	0.18993	6
Q9CR63;E9Q5H8;Q497I8;E9Q3U7;G3UWC6;Q9CR63-2	Q9CR63;E9Q5H8;Q497I8;E9Q3U7;G3UWC6;Q9CR63-2	Cytochrome c oxidase assembly protein COX16 homolog, mitochondrial	Cox16	-0.673698	4
Q54AC6;Q3UJM3;P56394	Q54AC6;Q3UJM3;P56394	Cytochrome c oxidase copper chaperone	COX17;Cox17	0.32387	2
Q9D7J4	Q9D7J4	Cytochrome c oxidase protein 20 homolog	Cox20	0.0690704	1
Q3TML7;Q3TRT0;Q3UQ58;Q3UTW3;Q9MD68;Q7JD04;Q70YN3;Q5GA82;A3R454;A3E4A9;P00397	Q3TML7;Q3TRT0;Q3UQ58;Q3UTW3;Q9MD68;Q7JD04;Q70YN3;Q5GA82;A3R454;A3E4A9;P00397	Cytochrome c oxidase subunit 1	mt-Co1;COX1;COI;COXI;Mtco1	0.450169	3
Q7JD03;Q7JCZ1;Q5GA81;K7XKA7;K7XK22;A3R481;A3R455;P00405;A3E4B0	Q7JD03;Q7JCZ1;Q5GA81;K7XKA7;K7XK22;A3R481;A3R455;P00405;A3E4B0	Cytochrome c oxidase subunit 2	COX2;mt-Co2;COXII;Mtco2	-0.261937	7
A2RSV8;P19783;M0QWX7;D6RG40	A2RSV8;P19783	Cytochrome c oxidase subunit 4 isoform 1, mitochondrial	Cox4i1	-0.541345	10
P12787	P12787	Cytochrome c oxidase subunit 5A, mitochondrial	Cox5a	-0.773768	9
Q9D881;P19536	Q9D881;P19536	Cytochrome c oxidase subunit 5B, mitochondrial	Cox5b	-0.38606	8
Q9DCW5;P43024	Q9DCW5;P43024	Cytochrome c oxidase subunit 6A, mitochondrial;Cytochrome c oxidase subunit 6A1, mitochondrial	Cox6a1	-0.403799	2
P56391	P56391	Cytochrome c oxidase subunit 6B1	Cox6b1	-0.290179	7
Q9CPQ1;D3Z6E1	Q9CPQ1	Cytochrome c oxidase subunit 6C	Cox6c	-0.463681	6
Q792A4;P56392	Q792A4;P56392	Cytochrome c oxidase subunit 7A1, mitochondrial	Cox7a1	-1.24258	2
P48771	P48771	Cytochrome c oxidase subunit 7A2, mitochondrial	Cox7a2	-0.244216	2
Q99KD6;Q3UDK5;Q3U7R2;E9PZS8;Q61387;F7B257	Q99KD6;Q3UDK5;Q3U7R2;E9PZS8;Q61387	Cytochrome c oxidase subunit 7A-related protein, mitochondrial	Cox7a2l	0.310102	4
P17665;J3QNB4	P17665;J3QNB4	Cytochrome c oxidase subunit 7C, mitochondrial	Cox7c	-0.207679	2
Q62425	Q62425	Cytochrome c oxidase subunit NDUFA4	Ndufa4	-0.335406	7
Q56A15;G3UWG1;P62897;CON__P62894;P00015;Q6PBG3	Q56A15;G3UWG1;P62897	Cytochrome c, somatic	Cycs;Gm10108	-0.0185745	8
Q9D0M3-2;Q9D0M3	Q9D0M3-2;Q9D0M3	Cytochrome c1, heme protein, mitochondrial	Cyc1	-0.0963191	12
Q8BP79;P53702;G3UXK7	Q8BP79;P53702	Cytochrome c-type heme lyase	Hccs	-0.105469	7
Q9WUD0;G3X8Q9;P12791-2;P12791;Q64460;A6H6J2;O55071;P12790;E9Q593;Q497U6;Q61461;Q6LCL8;Q61460	Q9WUD0;G3X8Q9;P12791-2;P12791	Cytochrome P450 2B10	Cyp2b10	-2.23964	19
Q8VCP4;K7N6C2;E9PXC3;E9Q7C8;P56657;Q569X9;E0CYU2;E0CXY8	Q8VCP4;K7N6C2;E9PXC3;E9Q7C8;P56657;Q569X9	Cytochrome P450 2C40	Cyp2c68;Cyp2c69;Cyp2c40;Cyp2c67	0.0378012	8
Q8CIM7;P24456;L7N463;Q6P8N9;Q5M8Q6;Q3UNW2;P11714	Q8CIM7	Cytochrome P450 2D26	Cyp2d26	-1.02911	21
Q8CC91;O54750;Q3UNV4	Q8CC91;O54750	Cytochrome P450 2J6	Cyp2j6	-0.29817	6
Q9DBX6;D3Z7F1;Q8K027	Q9DBX6;D3Z7F1;Q8K027	Cytochrome P450 2S1	Cyp2s1	-0.946858	10
Q3UEN8;Q64459;Q52L54;Q2KHL4;Q64481;Q9JMA7	Q3UEN8;Q64459;Q52L54	Cytochrome P450 3A11	Cyp3a11	-1.91273	17
Q3UW87;Q64464;G3UX95	Q3UW87;Q64464	Cytochrome P450 3A13	Cyp3a13	-0.0304195	24
Q9QXK4;O09158;D3Z2W7;D6RJM4;D3Z707;D3YYZ0	Q9QXK4;O09158;D3Z2W7	Cytochrome P450 3A25	Cyp3a25;Cyp3a59	-1.74087	11
B0G0Y2;B0G0Y1;A2A974;Q91WL5	B0G0Y2;B0G0Y1;A2A974;Q91WL5	Cytochrome P450 4A12A	Cyp4a12b;Cyp4a12a	-0.422417	1
Q3TNA0;Q64462;F6X6A4	Q3TNA0;Q64462	Cytochrome P450 4B1	Cyp4b1	-2.15079	9
B2RSR0;Q9DBW0;Q3UC74;H9H9R5	B2RSR0;Q9DBW0;Q3UC74	Cytochrome P450 4V2	Cyp4v3;Cyp4v2	-0.664907	19
Q8VDC3;P28271;Q811J3	Q8VDC3;P28271	Cytoplasmic aconitate hydratase	aco1;Aco1	-0.0143721	28
Q9JHU4;Q80U36;Q8C6T5;Q3TAZ3;O08821;Q923F5;F6ZX84;Q3UA73	Q9JHU4	Cytoplasmic dynein 1 heavy chain 1	Dync1h1	-0.104146	150
Q3TWG5;Q8R1Q8;A2VDF8;Q3TVT4	Q3TWG5;Q8R1Q8	Cytoplasmic dynein 1 light intermediate chain 1	Dync1li1	0.250854	11
Q7TMB8;Q7TMB8-2;F6QD74;Q8C8R2;E9PZS0;Q810V4;Q8K118;G3UZI5	Q7TMB8;Q7TMB8-2	Cytoplasmic FMR1-interacting protein 1	Cyfip1	-0.176686	24
Q8BH99;Q99M51	Q8BH99;Q99M51	Cytoplasmic protein NCK1	Nck1	0.194004	1
Q3UPE8;Q3UHZ3;Q7TSJ0;P13864;J3QNW0;P13864-2	Q3UPE8;Q3UHZ3;Q7TSJ0;P13864;J3QNW0;P13864-2	Cytosine-specific methyltransferase;DNA (cytosine-5)-methyltransferase 1	Dnmt1	0.0109486	2
Q8BMK4	Q8BMK4	Cytoskeleton-associated protein 4	Ckap4	1.2715	5
K3W4R5;A2AGT5-2;A2AGT5-3;A2AGT5;Q80U79;Q4V782;Q8K250;Q6PB55	K3W4R5;A2AGT5-2;A2AGT5-3;A2AGT5;Q80U79;Q4V782;Q8K250;Q6PB55	Cytoskeleton-associated protein 5	Ckap5	-0.0728785	4
Q9CPY7;Q9CPY7-2	Q9CPY7;Q9CPY7-2	Cytosol aminopeptidase	Lap3	-0.160973	32
Q91V12-3;E9PYH2;Q91V12-2;Q91V12-4;Q91V12;G8DXN5;G8DXL1;G8DXI1;G8DXH6	Q91V12-3;E9PYH2;Q91V12-2;Q91V12-4;Q91V12	Cytosolic acyl coenzyme A thioester hydrolase	Acot7	-0.705998	4
Q8BX80	Q8BX80	Cytosolic endo-beta-N-acetylglucosaminidase	Engase	-0.525012	2
Q9D1A2;Q6KAT3;Q3TG71	Q9D1A2;Q6KAT3;Q3TG71	Cytosolic non-specific dipeptidase	Cndp2	-0.188765	30
G3X9J6;E9Q9M1;Q3V1L4	G3X9J6;E9Q9M1;Q3V1L4	Cytosolic purine 5-nucleotidase	Nt5c2	0.571132	3
Q5SXY1-2;Q5SXY1-3;Q5SXY1;Q9D6J3	Q5SXY1-2;Q5SXY1-3;Q5SXY1	Cytospin-B	Specc1	0.00636625	3
P18894;Q91WH3	P18894;Q91WH3	D-amino-acid oxidase	Dao	1.13786	5
Q3UGB5;Q9JII5-2;Q9JII5;Q3U878;D3Z4J1	Q3UGB5;Q9JII5-2;Q9JII5;Q3U878;D3Z4J1	DAZ-associated protein 1	Dazap1	0.296524	5
Q80XN0;D3Z2Y8;A1E283	Q80XN0;D3Z2Y8	D-beta-hydroxybutyrate dehydrogenase, mitochondrial	Bdh1	0.417866	16
Q5SS00;B1AU71	Q5SS00;B1AU71	DBF4-type zinc finger-containing protein 2 homolog	Zdbf2	-1.3818	2
Q80WW9	Q80WW9	DDRGK domain-containing protein 1	Ddrgk1	-0.276164	4
Q3UKP8;Q80YE7-2;Q80YE7	Q3UKP8;Q80YE7-2;Q80YE7	Death-associated protein kinase 1	Dapk1	0.344516	1
E9JGN0;Q8VDF3;Q8VDF3-2	E9JGN0;Q8VDF3;Q8VDF3-2	Death-associated protein kinase 2	Dapk2	-0.0773236	1
Q8BUR4-2;Q8BUR4	Q8BUR4-2;Q8BUR4	Dedicator of cytokinesis protein 1	Dock1	-0.204527	6
E9QPN7;Q8VDR9-3;Q8VDR9-2;Q8VDR9	E9QPN7;Q8VDR9-3;Q8VDR9-2;Q8VDR9	Dedicator of cytokinesis protein 6	Dock6	0.329535	1
B9EJ70;Q8C147;Q8CBT1;Q8C147-2	B9EJ70;Q8C147	Dedicator of cytokinesis protein 8	Dock8	0.302265	6
Q99L04;Q3TVU9	Q99L04;Q3TVU9	Dehydrogenase/reductase SDR family member 1	Dhrs1	-0.850393	17
Q3U0B3;F2Z445	Q3U0B3	Dehydrogenase/reductase SDR family member 11	Dhrs11	-0.115668	13
Q3UIB5;Q99LB2;Q9D2U3;Q9DCL1	Q3UIB5;Q99LB2;Q9D2U3	Dehydrogenase/reductase SDR family member 4	Dhrs4	-0.733465	12
Q9CXR1	Q9CXR1	Dehydrogenase/reductase SDR family member 7	Dhrs7	-0.628546	6
I7DM66;Q99J47-2;Q99J47	I7DM66;Q99J47-2;Q99J47	Dehydrogenase/reductase SDR family member 7B	Dhrs7b	-0.423131	10
Q8VBZ0	Q8VBZ0	Dehydrogenase/reductase SDR family member on chromosome X homolog	Dhrsx	0.00802672	1
E9QPG8;Q60997-4;Q60997-3;Q60997-2;Q60997;B6V683	E9QPG8;Q60997-4;Q60997-3;Q60997-2;Q60997;B6V683	Deleted in malig t brain tumors 1 protein	Dmbt1	0.100104	4
E0CYD6;Q9CXP6;E0CX74;Q71KT5	E0CYD6;Q9CXP6;E0CX74;Q71KT5	Delta(14)-sterol reductase	Tm7sf2	-0.795287	1
Q8VCH6	Q8VCH6	Delta(24)-sterol reductase	Dhcr24	0.0266492	5
O35459;F7B227	O35459;F7B227	Delta(3,5)-Delta(2,4)-dienoyl-CoA isomerase, mitochondrial	Ech1	-0.600188	14
Q8CHT0;Q6P9Q7;Q8BU44	Q8CHT0;Q6P9Q7	Delta-1-pyrroline-5-carboxylate dehydrogenase, mitochondrial	Aldh4a1	0.514618	6
Q3TWN8;Q9Z110-2;Q9Z110;Q3UGW8;Q3UZ27;D3Z0B4;H3BKJ8;H3BLE8;H3BKK0	Q3TWN8;Q9Z110-2;Q9Z110;Q3UGW8;Q3UZ27	Delta-1-pyrroline-5-carboxylate synthase;Glutamate 5-kinase;Gamma-glutamyl phosphate reductase	Aldh18a1	-0.227081	31
A2ALU3;Q5DTW3;Q8K382	A2ALU3;Q5DTW3;Q8K382	DENN domain-containing protein 1A	Dennd1a;mKIAA1608	-0.540783	1
F8WJE0;Q60710;Q3TCJ7;F6TVP2;E9Q0K6;Q8C5C0;E9PYG9;Q6ZQM3;Q3UDX7;Q3U754;Q3UBG9;E0CXZ5	F8WJE0;Q60710;Q3TCJ7;F6TVP2;E9Q0K6;Q8C5C0;E9PYG9;Q6ZQM3	Deoxynucleoside triphosphate triphosphohydrolase SAMHD1	Samhd1	0.003708	18
Q8R2M2	Q8R2M2	Deoxynucleotidyltransferase terminal-interacting protein 2	Dnttip2	0.310832	3
Q3UGB8;Q99J56	Q3UGB8;Q99J56	Derlin-1	Derl1	-0.141569	3
Q3U957;Q8BNI4;Q8BNI4-2	Q3U957;Q8BNI4;Q8BNI4-2	Derlin-2	Derl2	-0.165686	2
Q6PEU5;Q544V1;P55292-2;P55292;Q99KH1;F6RM34;Q8C5C8	Q6PEU5;Q544V1;P55292-2;P55292;Q99KH1	Desmocollin-2	Dsc2	0.38162	13
O55111;Q8BK55;Q8VCE3;Q811I1	O55111	Desmoglein-2	Dsg2	0.257242	13
E9Q557;E9PZW0;Q9CV95;Q8BP77	E9Q557;E9PZW0	Desmoplakin	Dsp	0.00876319	107
Q4FK36;Q9R0P5	Q4FK36;Q9R0P5	Destrin	Dstn	0.324845	12
Q8CHR8;Q8BNS0;Q5NBZ3;P32233;F7BQ65	Q8CHR8;Q8BNS0;Q5NBZ3;P32233	Developmentally-regulated GTP-binding protein 1	Drg1	0.523455	7
Q9QXB9	Q9QXB9	Developmentally-regulated GTP-binding protein 2	Drg2	0.0394931	3
Q544T5;P00375	Q544T5;P00375	Dihydrofolate reductase	Dhfr	0.15955	5
O08749;Q3TIE8	O08749;Q3TIE8	Dihydrolipoyl dehydrogenase, mitochondrial;Dihydrolipoyl dehydrogenase	Dld	-0.0841638	17
Q8BMF4;Q99LL2	Q8BMF4	Dihydrolipoyllysine-residue acetyltransferase component of pyruvate dehydrogenase complex, mitochondrial	Dlat	0.126551	14
Q9D2G2;Q9D2G2-2	Q9D2G2;Q9D2G2-2	Dihydrolipoyllysine-residue succinyltransferase component of 2-oxoglutarate dehydrogenase complex, mitochondrial	Dlst	-0.125289	14
O35435;Q8BMJ0;Q3UET5;F6TCT7;E9Q1V3	O35435;Q8BMJ0	Dihydroorotate dehydrogenase (quinone), mitochondrial	Dhodh	0.460683	3
Q8VHG0;Q3KP75;D3YUF0;D3Z2C5	Q8VHG0;Q3KP75	Dimethylaniline monooxygenase [N-oxide-forming] 4;Dimethylaniline monooxygenase [N-oxide-forming]	Fmo4	-0.691453	14
P97872;Q3TRA1;Q3UV28;Q14DT3;Q8C116;Q14DP9	P97872;Q3TRA1;Q3UV28	Dimethylaniline monooxygenase [N-oxide-forming] 5	Fmo5	-0.711709	22
P31428;Q99LA8;Q3V175	P31428;Q99LA8	Dipeptidase 1;Dipeptidase	Dpep1	-0.423525	14
Q3U9B7;Q9DCV1;Q8BQL3;Q3UBY5;Q3UAF5;Q3TIF1;P97821;Q3U8J6;Q8C2L5;D3Z220	Q3U9B7;Q9DCV1;Q8BQL3;Q3UBY5;Q3UAF5;Q3TIF1;P97821;Q3U8J6	Dipeptidyl peptidase 1;Dipeptidyl peptidase 1 exclusion domain chain;Dipeptidyl peptidase 1 heavy chain;Dipeptidyl peptidase 1 light chain	Ctsc	0.0863133	6
P28843;Q3TR43	P28843;Q3TR43	Dipeptidyl peptidase 4;Dipeptidyl peptidase 4 membrane form;Dipeptidyl peptidase 4 soluble form	Dpp4	-1.36928	25
Q8CI75;Q8CI75-2;Q8C0W5	Q8CI75;Q8CI75-2;Q8C0W5	DIS3-like exonuclease 2	Dis3l2	-0.618462	2
P97318-8;P97318;B2RRQ8;P97318-2;F6VRL0;F2Z465;P97318-4;P97318-5;P97318-6;P97318-3	P97318-8;P97318;B2RRQ8;P97318-2;F6VRL0;F2Z465;P97318-4;P97318-5;P97318-6;P97318-3	Disabled homolog 1	Dab1	-0.419124	6
E0CZ53;Q9DCE6;E0CXT5;Q3TRI2;E9PX84;Q3TRE6;Q3TN55;Q3TMQ2;E9QL31;P98078-3;P98078-2;P98078	E0CZ53;Q9DCE6;E0CXT5;Q3TRI2;E9PX84;Q3TRE6;Q3TN55;Q3TMQ2;E9QL31;P98078-3;P98078-2;P98078	Disabled homolog 2	Dab2	0.489578	1
Q66L71;F8WI56;D3Z7D3;Q8BWT5	Q66L71;F8WI56;D3Z7D3;Q8BWT5	Disco-interacting protein 2 homolog A	Dip2a	-0.283737	1
Q6ZQ74;Q8BPM0-2;Q8BPM0	Q6ZQ74;Q8BPM0-2;Q8BPM0	Disheveled-associated activator of morphogenesis 1	Daam1	1.07705	1
O35598;E9PYF2;D3Z1E6;Q6NZC0	O35598;E9PYF2	Disintegrin and metalloproteinase domain-containing protein 10	Adam10	-0.0473807	9
Q3UP61;H7BWY4;E9Q9H0;Q811D0-2;Q811D0;Q811D0-3;D3Z3B8;Q3TPP5;F6UDT8;S4R2T8;Q571K0;D3YWU0;D3YUZ8;E9Q2L2;Q91XM9-3;Q91XM9-6;Q91XM9-8;Q91XM9;Q91XM9-2;Q91XM9-4;Q91XM9-7	Q3UP61;H7BWY4;E9Q9H0;Q811D0-2;Q811D0;Q811D0-3;D3Z3B8;Q3TPP5;F6UDT8;S4R2T8;Q571K0	Disks large homolog 1	Dlg1	-0.101803	4
Q52KF7;A2BEE9;Q80TH1;P70175;A2BEF2	Q52KF7;A2BEE9;Q80TH1;P70175;A2BEF2	Disks large homolog 3	Dlg3	0.16868	4
G3UZF8;G3UZK0;G3UZN5;Q3UWR0;G3UXY2;O88508-2;O88508	G3UZF8;G3UZK0;G3UZN5;Q3UWR0;G3UXY2;O88508-2;O88508	DNA (cytosine-5)-methyltransferase 3A	Dnmt3a	0.861224	1
Q3U1J4;Q91YC8;Q3ULS8	Q3U1J4;Q91YC8	DNA damage-binding protein 1	Ddb1	-0.0873213	16
Q8CA98;Q8C535;O54786-2;O54786	Q8CA98;Q8C535;O54786-2;O54786	DNA fragmentation factor subunit alpha	Dffa	0.296175	2
Q80V79;Q3TZI5;P43247	Q80V79;Q3TZI5;P43247	DNA mismatch repair protein Msh2	Msh2	-0.0432325	2
Q8C2N9;P54276;Q9CRH0	Q8C2N9;P54276	DNA mismatch repair protein MSH6;DNA mismatch repair protein Msh6	Msh6	-0.665111	5
Q5Q9H3;Q3UUL1;Q5Q9H4;Q5Q9G9;Q5Q9H5;Q5Q9H0;Q5Q9H2;Q5Q9H8;Q5Q9H1;Q5Q9H6;Q5Q9H7;Q9QUG2;Q9QUG2-2	Q5Q9H3;Q3UUL1;Q5Q9H4;Q5Q9G9;Q5Q9H5;Q5Q9H0;Q5Q9H2;Q5Q9H8;Q5Q9H1;Q5Q9H6;Q5Q9H7;Q9QUG2;Q9QUG2-2	DNA polymerase kappa	Polk	0.481559	3
Q9QXE2	Q9QXE2	DNA polymerase lambda	Poll	-0.150913	1
Q8BGX7-2;Q8BGX7	Q8BGX7-2;Q8BGX7	DNA repair-scaffolding protein	Spidr	-0.749751	1
Q6ZQJ5-2;Q6ZQJ5	Q6ZQJ5-2;Q6ZQJ5	DNA replication ATP-dependent helicase/nuclease DNA2;DNA replication nuclease DNA2;DNA replication ATP-dependent helicase DNA2	Dna2	-0.24872	1
Q3ULD6;Q3UI57;P25206;Q3UZH2	Q3ULD6;Q3UI57;P25206;Q3UZH2	DNA replication licensing factor MCM3	Mcm3	0.746655	6
Q04750;Q3TSR2;Q3ULF5;Q6LBJ1;Q3TPX7;Q3TUS4;Q9D6H0;B7ZNM9;Q8R4U6	Q04750	DNA topoisomerase 1	Top1	-0.0698689	26
Q01320;Q8CCE5;Q6PET9;Q3TTG4;Q52KI5;Q3UUS6	Q01320;Q8CCE5	DNA topoisomerase 2-alpha	Top2a	0.0665764	11
Q64511;Q8BRY5;Q3TR62;F6V2E8;F6XX57;F6U5K2	Q64511	DNA topoisomerase 2-beta	Top2b	-0.0831125	19
Q6ZQF0	Q6ZQF0	DNA topoisomerase 2-binding protein 1	Topbp1	-0.379378	3
F6QA74;Q544Z7;P28352;D3Z124;D3Z6R9	F6QA74;Q544Z7;P28352;D3Z124	DNA-(apurinic or apyrimidinic site) lyase;DNA-(apurinic or apyrimidinic site) lyase, mitochondrial	Apex1	0.438691	8
Q8CFI7	Q8CFI7	DNA-directed RNA polymerase II subunit RPB2	Polr2b	-0.269003	4
Q9D7M8	Q9D7M8	DNA-directed RNA polymerase II subunit RPB4	Polr2d	0.0745623	1
B2RX77;Q9D483	B2RX77;Q9D483	DNA-directed RNA polymerase III subunit RPC3	Polr3c	0.0289491	1
Q3UZ02;Q3UHI3;O35134	Q3UZ02;Q3UHI3;O35134	DNA-directed RNA polymerase;DNA-directed RNA polymerase I subunit RPA1	Polr1a	-1.16825	1
O08847;P08775;Q3TC95	O08847;P08775;Q3TC95	DNA-directed RNA polymerase;DNA-directed RNA polymerase II subunit RPB1	Polr2a	-0.0657975	4
G3UX92;G3UXX5;D3Z7Q8;A1L3C2;P52432	G3UX92;G3UXX5;D3Z7Q8;A1L3C2;P52432	DNA-directed RNA polymerases I and III subunit RPAC1	Polr1c	0.156078	1
Q5NTY0;Q3TK61;P63037;B1AXY1;B1AXX9;B1AXY0	Q5NTY0;Q3TK61;P63037;B1AXY1;B1AXX9;B1AXY0	DnaJ homolog subfamily A member 1	Dnaja1	0.322416	9
Q9QYJ0;Q3TFF0	Q9QYJ0;Q3TFF0	DnaJ homolog subfamily A member 2	Dnaja2	0.254611	13
Q3TJA9;Q99M87-3;Q99M87-2;Q99M87	Q3TJA9;Q99M87-3;Q99M87-2;Q99M87	DnaJ homolog subfamily A member 3, mitochondrial	Dnaja3	0.290852	6
Q3TYL7;Q3TU79;Q3TIT6;Q9QYJ3	Q3TYL7;Q3TU79;Q3TIT6;Q9QYJ3	DnaJ homolog subfamily B member 1	Dnajb1	1.021	2
Q99KV1	Q99KV1	DnaJ homolog subfamily B member 11	Dnajb11	0.417982	9
Q8C4C9;Q9QYI4;D6RHR9	Q8C4C9;Q9QYI4;D6RHR9	DnaJ homolog subfamily B member 12	Dnajb12	-0.0549573	3
Q5U458;E9Q8B3;A2A8D1	Q5U458;E9Q8B3	DnaJ homolog subfamily C member 11	Dnajc11	0.193167	11
Q80TN4	Q80TN4	DnaJ homolog subfamily C member 16	Dnajc16	0.340516	2
E9Q9H2;E9Q9H3;P54103;Q3TRX6;Q3TTI5;Q3UVT4;Q3TTG9	E9Q9H2;E9Q9H3;P54103;Q3TRX6;Q3TTI5;Q3UVT4;Q3TTG9	DnaJ homolog subfamily C member 2;DnaJ homolog subfamily C member 2, N-terminally processed	Dnajc2	0.230157	2
Q3UFV9;Q91YW3;Q3UKA1	Q3UFV9;Q91YW3;Q3UKA1	DnaJ homolog subfamily C member 3	Dnajc3	0.174356	15
A2AUE1;G5E8T0;Q921J3;P60904	A2AUE1;G5E8T0;Q921J3;P60904	DnaJ homolog subfamily C member 5	Dnajc5	0.183947	2
Q8BRQ6;Q91WN1	Q8BRQ6;Q91WN1	DnaJ homolog subfamily C member 9	Dnajc9	-0.257346	1
Q8R2Y3	Q8R2Y3	Dolichol kinase	Dolk	0.332172	1
O70152;A2BDX2;F8WII3	O70152;A2BDX2	Dolichol-phosphate mannosyltransferase subunit 1	Dpm1	0.18109	7
Q9D1Q4	Q9D1Q4	Dolichol-phosphate mannosyltransferase subunit 3	Dpm3	0.127153	2
Q3UG68;Q3UC51;O54734	Q3UG68;Q3UC51;O54734	Dolichyl-diphosphooligosaccharide--protein glycosyltransferase 48 kDa subunit	Ddost	-0.172723	12
Q5RKP4;Q8BMR3;Q91YQ5;Q3U900;Q99LY0	Q5RKP4;Q8BMR3;Q91YQ5;Q3U900;Q99LY0	Dolichyl-diphosphooligosaccharide--protein glycosyltransferase subunit 1	Rpn1	-0.00394937	32
Q61833;A2ACG7;Q3U505;Q9DBG6	Q61833;A2ACG7;Q3U505;Q9DBG6	Dolichyl-diphosphooligosaccharide--protein glycosyltransferase subunit 2	Rpn2	0.0502334	17
P61804	P61804	Dolichyl-diphosphooligosaccharide--protein glycosyltransferase subunit DAD1	Dad1	-0.064099	3
Q8BMP9;Q5U412;Q3UA28;Q3U9H4;Q3U573;Q3TUR1;Q3TG02;P46978;Q3TVN9;Q3U547;Q8BWT4;D3YZN5;F6YHG5	Q8BMP9;Q5U412;Q3UA28;Q3U9H4;Q3U573;Q3TUR1;Q3TG02;P46978;Q3TVN9;Q3U547	Dolichyl-diphosphooligosaccharide--protein glycosyltransferase subunit STT3A	Stt3a	-0.146378	20
Q3TDQ1	Q3TDQ1	Dolichyl-diphosphooligosaccharide--protein glycosyltransferase subunit STT3B	Stt3b	0.209607	13
Q9CTE8;Q9DB25;Q9D0Q9	Q9CTE8;Q9DB25	Dolichyl-phosphate beta-glucosyltransferase	Alg5	-0.232896	5
Q3TG35;A1L367;A1L366;Q61550;Q6ZQJ6;Q3UTE4	Q3TG35;A1L367;A1L366;Q61550;Q6ZQJ6;Q3UTE4	Double-strand-break repair protein rad21 homolog	Rad21	0.00619701	2
Q62418-3;Q62418-2;Q62418	Q62418-3;Q62418-2;Q62418	Drebrin-like protein	Dbnl	0.516885	9
Q9JJE1;Q3UK05;Q3U3F4;Q3TMJ8;P31938;Q3TMW4	Q9JJE1;Q3UK05;Q3U3F4;Q3TMJ8;P31938;Q3TMW4	Dual specificity mitogen-activated protein kinase kinase 1	Map2k1	0.821326	10
Q91YS7;Q63932;Q3UPM3;M0QWN2;D3Z446;Q8CB46	Q91YS7;Q63932;Q3UPM3;M0QWN2	Dual specificity mitogen-activated protein kinase kinase 2	Map2k2	0.348926	10
Q3TB96;Q3T9V8;E9Q586;E9Q3M3;O08788-2;O08788;Q6NZM3;D3YX34;Q3TRF1;D3Z2M9;D3YYG9	Q3TB96;Q3T9V8;E9Q586;E9Q3M3;O08788-2;O08788;Q6NZM3;D3YX34	Dynactin subunit 1	Dctn1	0.349811	24
Q3TPZ5;Q99KJ8;Q8BW43	Q3TPZ5;Q99KJ8	Dynactin subunit 2	Dctn2	-0.109501	15
P39053-5;P39053-2;P39053-6;P39053-4;P39053;P39053-3;D6RH60;F6W8Z8	P39053-5;P39053-2;P39053-6;P39053-4;P39053;P39053-3	Dynamin-1	Dnm1	0.703333	11
E9PUD2;Q8K1M6-3;Q3U4P3;Q8K1M6-4;Q8K1M6-2;Q8K1M6;Q8K1M6-5	E9PUD2;Q8K1M6-3;Q3U4P3;Q8K1M6-4;Q8K1M6-2;Q8K1M6	Dynamin-1-like protein	Dnm1l	0.310005	30
P39054-2;Q3T9X3;F8WIV5;P39054;G3UZZ3	P39054-2;Q3T9X3;F8WIV5;P39054;G3UZZ3	Dynamin-2	Dnm2	0.206061	22
P58281-2;H7BX01;P58281;Q80TX7;E0CXD1;Q8BK99;F6U775	P58281-2;H7BX01;P58281;Q80TX7;E0CXD1	Dynamin-like 120 kDa protein, mitochondrial;Dynamin-like 120 kDa protein, form S1	Opa1;mKIAA0567	-0.0835642	30
Q91XQ0;Q91XQ0-2;Q3TTQ1;Q91XQ0-3	Q91XQ0;Q91XQ0-2	Dynein heavy chain 8, axonemal	Dnah8	-0.657597	4
Q9D6F6;Q80ZS7;P63168	Q9D6F6;Q80ZS7;P63168	Dynein light chain 1, cytoplasmic	Dynll1;BC048507	0.062487	2
Q9D0M5;D6RIN4	Q9D0M5;D6RIN4	Dynein light chain 2, cytoplasmic	Dynll2	-0.435247	3
Q9DAS3;A1E5T5;P51807;Q9CT63;Q5EBK8	Q9DAS3;A1E5T5;P51807;Q9CT63;Q5EBK8	Dynein light chain Tctex-type 1	Dynlt1	0.180772	2
Q8K135;Q8K135-2	Q8K135;Q8K135-2	Dyslexia-associated protein KIAA0319-like protein	Kiaa0319l	-0.4384	14
E9Q9X1;S4R1P5;E9PXE5;E9QL23;Q91ZU6;Q91ZU6-3;Q91ZU6-4;Q91ZU6-2;S4R2N8;Q91ZU6-5;S4R1U5;Q6ZQ59	E9Q9X1;S4R1P5;E9PXE5;E9QL23;Q91ZU6;Q91ZU6-3;Q91ZU6-4;Q91ZU6-2	Dystonin	Dst	-0.248759	9
D9IFT4;Q8CBE6;Q8BPJ7;Q544G5;Q62165	D9IFT4;Q8CBE6;Q8BPJ7;Q544G5;Q62165	Dystroglycan;Alpha-dystroglycan;Beta-dystroglycan	Dag1	0.0515015	2
Q8CHI8-5;Q8CHI8-3;Q8CHI8-2;Q8CHI8-4;Q8CHI8	Q8CHI8-5;Q8CHI8-3;Q8CHI8-2;Q8CHI8-4;Q8CHI8	E1A-binding protein p400	Ep400	-0.303763	1
Q3V3U5;F8WHS8;G3UWE3;Q8C5D8-3;Q8C5D8-2;Q8C5D8-4;Q8C5D8-5;Q8C5D8	Q3V3U5;F8WHS8;G3UWE3;Q8C5D8-3;Q8C5D8-2;Q8C5D8-4;Q8C5D8-5;Q8C5D8	E3 SUMO-protein ligase PIAS2	Pias2	0.564987	1
D6RGB7;Q3V2D7;Q3ULQ6;Q3UGQ2;Q9JM05	D6RGB7;Q3V2D7;Q3ULQ6;Q3UGQ2;Q9JM05	E3 SUMO-protein ligase PIAS4	Pias4	-0.41756	1
Q9ERU9	Q9ERU9	E3 SUMO-protein ligase RanBP2	Ranbp2	0.0236543	7
Q922N9;Q5SU71;Q3U3X7;Q61510;Q3TU94;Q6PIH1;Q5SU72	Q922N9;Q5SU71;Q3U3X7;Q61510;Q3TU94;Q6PIH1;Q5SU72	E3 ubiquitin/ISG15 ligase TRIM25	Trim25	0.432909	6
Q3UIR3;I6L9G8;Q3UIR3-2;Q8C556	Q3UIR3;I6L9G8;Q3UIR3-2	E3 ubiquitin-protein ligase DTX3L	Dtx3l	-0.583002	14
Q3U487;Q3U487-2	Q3U487	E3 ubiquitin-protein ligase HECTD3	Hectd3	0.135902	10
Q4JG03;A2AFQ0;Q7TMY8-3;Q7TMY8;Q7TMY8-4;Q9CU76;Q7TMY8-2	Q4JG03;A2AFQ0;Q7TMY8-3;Q7TMY8;Q7TMY8-4	E3 ubiquitin-protein ligase HUWE1	Huwe1	-0.246901	5
A2RTC8;Q3KNM2;F6W8T3	A2RTC8;Q3KNM2	E3 ubiquitin-protein ligase MARCH5	March5	-0.338696	5
B2RXW4;Q9R1A8	B2RXW4;Q9R1A8	E3 ubiquitin-protein ligase RFWD2	Rfwd2	-0.39063	1
Q9CQJ4	Q9CQJ4	E3 ubiquitin-protein ligase RING2	Rnf2	-0.322644	1
A2AGL8;Q9D304	A2AGL8;Q9D304	E3 ubiquitin-protein ligase RNF128	Rnf128	0.219434	1
D3YUJ1;Q9CY62-2;Q9CY62	D3YUJ1;Q9CY62-2;Q9CY62	E3 ubiquitin-protein ligase RNF181	Rnf181	-0.534644	1
F7A6H4;E9Q555;Q69ZG7;Q8CI06;O55132;Q0VEC6;Q3U0U2	F7A6H4;E9Q555	E3 ubiquitin-protein ligase RNF213	Rnf213	0.341909	28
Q05D01;Q80Z37	Q05D01;Q80Z37	E3 ubiquitin-protein ligase Topors	Topors	-0.340219	2
Q8BGX0-3;Q8BGX0-2;Q8BGX0	Q8BGX0-3;Q8BGX0-2;Q8BGX0	E3 ubiquitin-protein ligase TRIM23	Trim23	-0.717369	1
Q3UG21;G5E8T2;O88196-5;O88196-4;O88196-3;O88196-6;O88196-2;O88196	Q3UG21;G5E8T2;O88196-5;O88196-4;O88196-3;O88196-6;O88196-2;O88196	E3 ubiquitin-protein ligase TTC3	Ttc3	-0.281247	1
Q8CAW0;B7ZNW2;F6RDS0;F6QC57;Q5U430-3;Q5U430	Q8CAW0;B7ZNW2;F6RDS0;F6QC57;Q5U430-3;Q5U430	E3 ubiquitin-protein ligase UBR3	Ubr3	-0.261574	1
A2AN08-3;A2AN08;A2AN08-5;A2AN08-2;F6SSP6;A2AN08-4;A2VCS3	A2AN08-3;A2AN08;A2AN08-5;A2AN08-2	E3 ubiquitin-protein ligase UBR4	Ubr4	0.400508	10
Q6P289;Q8C863-2;Q8C863;Q571M5	Q6P289;Q8C863-2;Q8C863;Q571M5	E3 ubiquitin-protein ligase;E3 ubiquitin-protein ligase Itchy	Itch	-1.05041	3
B2RSC8;P46935;A0JNZ0;Q3V335;Q3TUU1;Q8BNU7;G3X9H8;Q8CFI0-2	B2RSC8;P46935;A0JNZ0	E3 ubiquitin-protein ligase;E3 ubiquitin-protein ligase NEDD4	Nedd4	-0.209662	6
Q3TXI7;Q3UJU3;I3RSH5;Q9DBH0	Q3TXI7;Q3UJU3;I3RSH5;Q9DBH0	E3 ubiquitin-protein ligase;NEDD4-like E3 ubiquitin-protein ligase WWP2	Wwp2	0.146057	2
Q8CCJ3;Q8CCJ3-1;Q8CCJ3-2	Q8CCJ3;Q8CCJ3-1;Q8CCJ3-2	E3 UFM1-protein ligase 1	Ufl1	-0.399717	8
Q05CS7;Q8BL66;Q3TQY5	Q05CS7;Q8BL66;Q3TQY5	Early endosome antigen 1	Eea1	-0.2108	2
F8WJ93;Q3UMY5-3;Q3UMY5;A7ISP9;Q3UMY5-4;Q3UMY5-2;Q3TGL8	F8WJ93;Q3UMY5-3;Q3UMY5;A7ISP9;Q3UMY5-4;Q3UMY5-2	Echinoderm microtubule-associated protein-like 4	Eml4	-0.613922	6
Q3TQC7;Q9WUZ9	Q3TQC7;Q9WUZ9	Ectonucleoside triphosphate diphosphohydrolase 5	Entpd5	-0.0809261	11
Q6DYE8;Q99K07;Q148B3;Q4FZF8;Q91VZ7	Q6DYE8;Q99K07;Q148B3	Ectonucleotide pyrophosphatase/phosphodiesterase family member 3;Alkaline phosphodiesterase I;Nucleotide pyrophosphatase	Enpp3	-0.623071	26
Q8C845;Q9D8Y0;Q9D4J1	Q8C845;Q9D8Y0	EF-hand domain-containing protein D2	Efhd2	-0.0742055	11
Q80ZZ0;Q3TGS1;Q8K1X5;Q9WVK4;Q3T9A1;Q3TUW9;Q3TIT3;Q3TCK3;Q8R0V6	Q80ZZ0;Q3TGS1;Q8K1X5;Q9WVK4;Q3T9A1;Q3TUW9;Q3TIT3;Q3TCK3	EH domain-containing protein 1	Ehd1	0.145751	23
Q3TWP9;Q3TM70;Q1MWP9;Q9EQP2;Q91VL7;Q1MWP8;Q3TQ74	Q3TWP9;Q3TM70;Q1MWP9;Q9EQP2;Q91VL7;Q1MWP8;Q3TQ74	EH domain-containing protein 4	Ehd4	0.328697	11
Q8BW03;Q8BM84;Q3UFF9;P70372;Q8BTQ1;Q8BVF8;Q3TT05	Q8BW03;Q8BM84;Q3UFF9;P70372;Q8BTQ1;Q8BVF8;Q3TT05	ELAV-like protein 1	Elavl1	0.336544	7
E3VWA1;E1AWU4;A2VDF7;A7E1Z5;E9Q8N8;O88343-2;O88343;D3Z7G8	E3VWA1;E1AWU4;A2VDF7;A7E1Z5;E9Q8N8;O88343-2;O88343	Electrogenic sodium bicarbonate cotransporter 1	Slc4a4	-0.245381	11
Q99LC5	Q99LC5	Electron transfer flavoprotein subunit alpha, mitochondrial	Etfa	-0.0650507	16
Q9DCW4	Q9DCW4	Electron transfer flavoprotein subunit beta	Etfb	-0.205018	13
Q6PF96;Q921G7	Q6PF96;Q921G7	Electron transfer flavoprotein-ubiquinone oxidoreductase, mitochondrial	Etfdh	-0.891325	23
Q58E64;Q3UA81;P10126;Q3UZQ3;Q3TII3;D3YZ68;D3Z3I8;P62631;Q4FZE5	Q58E64;Q3UA81;P10126;Q3UZQ3;Q3TII3;D3YZ68	Elongation factor 1-alpha;Elongation factor 1-alpha 1	Eef1a1	0.320999	27
O70251;G3UX43;G3UZ47;M0QWK5;M0QWH8	O70251	Elongation factor 1-beta	Eef1b	0.705104	8
E9QN08;Q80T06;P57776;P57776-3;Q91VK2;D3YY68;D3YUQ9	E9QN08;Q80T06;P57776;P57776-3;Q91VK2;D3YY68;D3YUQ9	Elongation factor 1-delta	Eef1d	0.511059	8
Q4FZK2;Q9D8N0;Q8R1N8	Q4FZK2;Q9D8N0;Q8R1N8	Elongation factor 1-gamma	Eef1g	0.559915	26
Q3UMI7;Q3UDC8;P58252;Q8BMA8;Q3UZ14;Q3UBL9;Q3TX47;Q3TK17;Q6P9L9;Q3TWX1;Q3TLB1;Q3TJZ1;Q8C153;Q3TW58;Q3TPG2;Q99LT6;Q61509;O89069;O89070;G3UXK8	Q3UMI7;Q3UDC8;P58252;Q8BMA8;Q3UZ14;Q3UBL9;Q3TX47;Q3TK17;Q6P9L9;Q3TWX1;Q3TLB1;Q3TJZ1;Q8C153;Q3TW58;Q3TPG2	Elongation factor 2	Eef2	0.262662	50
Q8K0D5;E0CXN8	Q8K0D5;E0CXN8	Elongation factor G, mitochondrial	Gfm1	0.417965	14
Q8K239;Q9CZR8;Q3TA37;Q80UT3;Q8VDE3;Q9CX33;D3Z4M7	Q8K239;Q9CZR8;Q3TA37;Q80UT3;Q8VDE3;Q9CX33	Elongation factor Ts;Elongation factor Ts, mitochondrial	Tsfm	0.246223	8
Q8BFR5;D3YVN7;Q8BFR5-2	Q8BFR5;D3YVN7;Q8BFR5-2	Elongation factor Tu, mitochondrial;Elongation factor Tu	Tufm;Gm9755	0.242686	27
A2A414;Q9ER73	A2A414;Q9ER73	Elongator complex protein 4	Elp4	-0.414239	1
I7HJS1;Q3UJP3;Q3TIH6;O08579	I7HJS1;Q3UJP3;Q3TIH6;O08579	Emerin	Emd	0.0406312	1
Q9D0P0	Q9D0P0	Emopamil-binding protein-like	Ebpl	-0.933027	1
Q3UN47;O08600	Q3UN47;O08600	Endonuclease G, mitochondrial	Endog	0.669057	9
Q3TYR7;Q9JK48;Q9JK48-2;A2AWI9;B0LDS3;A2AWI7;Q8R3V5-3;Q8R3V5-1;Q8R3V5	Q3TYR7;Q9JK48;Q9JK48-2;A2AWI9;B0LDS3;A2AWI7;Q8R3V5-3;Q8R3V5-1;Q8R3V5	Endophilin-B1;Endophilin-B2	Sh3glb1;Sh3glb2	-0.0793769	2
Q9EQH2;Q8C9W5;Q8C4S7;Q8CA64	Q9EQH2;Q8C9W5	Endoplasmic reticulum aminopeptidase 1	Erap1	-0.669225	26
F6Z458;Q9CWA6;Q8VEH8;Q3TRQ6	F6Z458;Q9CWA6;Q8VEH8;Q3TRQ6	Endoplasmic reticulum lectin 1	Erlec1	-0.167651	2
A2AJ14;Q8BIL8;Q8BTW7;Q923C1;A2AJ15	A2AJ14;Q8BIL8;Q8BTW7;Q923C1;A2AJ15	Endoplasmic reticulum mannosyl-oligosaccharide 1,2-alpha-mannosidase	Man1b1	0.120699	1
Q3UVK0;Q3UVK0-2;G8JL46;Q8K2F9;F6TQS9	Q3UVK0;Q3UVK0-2	Endoplasmic reticulum metallopeptidase 1	Ermp1	0.173288	5
P57759;A8C1V9;F8WJI4;F8WIM7;D6RG87	P57759	Endoplasmic reticulum resident protein 29	Erp29	0.395349	9
Q9D1Q6;Q3URM4	Q9D1Q6;Q3URM4	Endoplasmic reticulum resident protein 44	Erp44	-0.00977188	13
Q4FK22;Q69ZP5;Q9DC16;F6SLP4;F6Z6A5	Q4FK22;Q69ZP5;Q9DC16;F6SLP4	Endoplasmic reticulum-Golgi intermediate compartment protein 1	Ergic1	0.0951744	6
F6RK81;F6UIS1;Q9CQE7;Q9CQE7-2	F6RK81;F6UIS1;Q9CQE7;Q9CQE7-2	Endoplasmic reticulum-Golgi intermediate compartment protein 3	Ergic3	0.00874081	3
Q91V38;Q3UAD6;P08113;Q3UBU0;Q3TUD6;Q8CCY5;F7C312;Q8C2R2;Q9CW12	Q91V38;Q3UAD6;P08113;Q3UBU0;Q3TUD6;Q8CCY5;F7C312	Endoplasmin	Hsp90b1	0.197967	44
Q4FZH7;G3UW85;P84089;Q9DA82;Q9D9P6;Q9D2S9	Q4FZH7;G3UW85;P84089	Enhancer of rudimentary homolog	Erh	-0.0966632	4
Q8C042-3;Q8C042-2;Q8C042	Q8C042-3;Q8C042-2;Q8C042	Enolase-like protein ENO4	Eno4	-0.273475	1
P42125;Q9DBN7	P42125;Q9DBN7	Enoyl-CoA delta isomerase 1, mitochondrial	Eci1	-0.0784815	11
Q3TCD4;Q9WUR2-2;Q9WUR2;E9PYC6;E9Q858;E9PUY9;E9PYA9;E9PVM6;E9Q7A8	Q3TCD4;Q9WUR2-2;Q9WUR2;E9PYC6;E9Q858;E9PUY9;E9PYA9;E9PVM6;E9Q7A8	Enoyl-CoA delta isomerase 2, mitochondrial	Eci2	-0.684135	9
Q3TLP5;E0CYT3;E0CXC8;Q3TLP5-3;Q3TLP5-2	Q3TLP5;E0CYT3;E0CXC8;Q3TLP5-3;Q3TLP5-2	Enoyl-CoA hydratase domain-containing protein 2, mitochondrial	Echdc2	0.363402	2
Q8BH95;F6T930;Q8BU95	Q8BH95;F6T930	Enoyl-CoA hydratase, mitochondrial	Echs1	-0.0416728	13
Q544L9;P52795	Q544L9;P52795	Ephrin-B1	Efnb1	-0.0388113	1
Q3U2Z5;Q08509;Q3UFL4;Q3UGL1;Q3TMV3;D3Z5I5;D3Z7F4	Q3U2Z5;Q08509;Q3UFL4;Q3UGL1;Q3TMV3	Epidermal growth factor receptor kinase substrate 8	Eps8	0.0354418	9
Q99K30;Q99K30-2	Q99K30	Epidermal growth factor receptor kinase substrate 8-like protein 2	Eps8l2	0.290903	22
Q91WL0	Q91WL0	Epidermal growth factor receptor kinase substrate 8-like protein 3	Eps8l3	0.388348	22
Q5M8N4-2;Q5M8N4	Q5M8N4-2;Q5M8N4	Epimerase family protein SDR39U1	Sdr39u1	-0.389629	3
Q8R0W0	Q8R0W0	Epiplakin	Eppk1	0.317116	78
Q99JW5;Q8CG12	Q99JW5	Epithelial cell adhesion molecule	Epcam	-0.330497	12
F6YTS6;Q6PEV0;E9PWK1;Q8K2W5;Q9D379	F6YTS6;Q6PEV0;E9PWK1;Q8K2W5;Q9D379	Epoxide hydrolase 1	Ephx1	-0.853943	2
D3Z4V3;Q80VP1;Q80VP1-2;D3Z550	D3Z4V3;Q80VP1;Q80VP1-2;D3Z550	Epsin-1	Epn1	0.423966	2
D3YU99;Q9CQM2;Q99JH8;Q8R1L4	D3YU99;Q9CQM2;Q99JH8;Q8R1L4	ER lumen protein-retaining receptor;ER lumen protein-retaining receptor 2;ER lumen protein-retaining receptor 1;ER lumen protein-retaining receptor 3	Kdelr1;Kdelr2;Kdelr3	-0.213038	1
Q8C7X2-2;A1L2Z3;Q8C7X2;Q8C7X2-3	Q8C7X2-2;A1L2Z3;Q8C7X2	ER membrane protein complex subunit 1	Emc1	0.251829	11
Q3TAS6-2;Q3TAS6	Q3TAS6-2;Q3TAS6	ER membrane protein complex subunit 10	Emc10	-0.275842	2
Q6A0D1;Q9CRD2	Q6A0D1;Q9CRD2	ER membrane protein complex subunit 2	Emc2	0.311771	9
Q99KI3	Q99KI3	ER membrane protein complex subunit 3	Emc3	0.0863744	4
Q9CZX9	Q9CZX9	ER membrane protein complex subunit 4	Emc4	0.222231	4
Q14C26;Q9EP72	Q14C26;Q9EP72	ER membrane protein complex subunit 7	Emc7	-0.0419284	2
M0QWY0;Q3TPU5;O70378;M0QWP2;Q8C988;Q3TTC9	M0QWY0;Q3TPU5;O70378;M0QWP2;Q8C988;Q3TTC9	ER membrane protein complex subunit 8	Emc8	-0.262408	3
Q91X78	Q91X78	Erlin-1	Erlin1	0.0692013	11
Q8BFZ9;E9PUH5	Q8BFZ9	Erlin-2	Erlin2	-0.358955	16
Q4FK57;Q8R180;Q4FJZ3;Q3TXL0	Q4FK57;Q8R180;Q4FJZ3	ERO1-like protein alpha	Ero1l	0.720169	11
P54116;Q8BPA1;Q99L68	P54116;Q8BPA1	Erythrocyte band 7 integral membrane protein	Stom	1.09789	11
Q9D172	Q9D172	ES1 protein homolog, mitochondrial	D10Jhu81e	0.16352	9
Q9DD12;B1AWP9;B1AWP7;B1AWQ0;B1AWP8;Q9QY28;B1AWQ3;B1AWQ4;Q9ET47-8;Q9ET47-7;Q9ET47-6;Q9ET47-5;Q9ET47-4;Q9ET47-2;Q9ET47-3;Q9ET47;Q9WUH6;B1AWQ1;Q3UM31	Q9DD12;B1AWP9;B1AWP7;B1AWQ0;B1AWP8;Q9QY28;B1AWQ3;B1AWQ4;Q9ET47-8;Q9ET47-7;Q9ET47-6;Q9ET47-5;Q9ET47-4;Q9ET47-2;Q9ET47-3;Q9ET47;Q9WUH6;B1AWQ1;Q3UM31	Espin	Espn	0.40289	4
E0CZF0;Q9DB10	E0CZF0;Q9DB10	Essential MCU regulator, mitochondrial	Smdt1	0.245599	1
Q91V76	Q91V76	Ester hydrolase C11orf54 homolog		-0.917443	13
Q9EQ06;Q9EQ06-2	Q9EQ06;Q9EQ06-2	Estradiol 17-beta-dehydrogenase 11	Hsd17b11	-0.891231	13
Q0VGQ1;O70503;O70503-2;Q9CSR6;Q8BPF1	Q0VGQ1;O70503;O70503-2	Estradiol 17-beta-dehydrogenase 12	Hsd17b12	0.39529	10
P51658	P51658	Estradiol 17-beta-dehydrogenase 2	Hsd17b2	-0.0939837	6
P50171;P50171-2;G3UX44	P50171;P50171-2;G3UX44	Estradiol 17-beta-dehydrogenase 8	Hsd17b8;H2-Ke6	-0.079518	3
Q3TLU0;A2ABY3;Q540F5;Q3USD5;Q922E4;Q9CTB5	Q3TLU0;A2ABY3;Q540F5;Q3USD5;Q922E4	Ethanolamine-phosphate cytidylyltransferase	Pcyt2	0.205565	8
D6RE20;Q8BS27;Q8CET7;Q80TA1	D6RE20;Q8BS27;Q8CET7;Q80TA1	Ethanolaminephosphotransferase 1	Ept1	0.900019	1
Q9D9V3-2;Q9D9V3;E0CXS3	Q9D9V3-2;Q9D9V3	Ethylmalonyl-CoA decarboxylase	Echdc1	-0.154518	6
Q4FZL1;Q5F2A7;Q3TFG3;P60843;Q3TLL6;Q3UXC2;Q3TGK7;Q3U8I0;Q78WR5;Q3TSJ4;Q99LR0	Q4FZL1;Q5F2A7;Q3TFG3;P60843;Q3TLL6;Q3UXC2;Q3TGK7;Q3U8I0;Q78WR5;Q3TSJ4	Eukaryotic initiation factor 4A-I	Eif4a1	0.523296	21
Q91VC3;E9PV04;A2AFK7	Q91VC3;E9PV04;A2AFK7	Eukaryotic initiation factor 4A-III;Eukaryotic initiation factor 4A-III, N-terminally processed	Eif4a3;Gm8994	-0.0378127	16
Q8CCV1;Q8R050-2;Q8R050;Q8BPH0;Q3UL02	Q8CCV1;Q8R050-2;Q8R050;Q8BPH0;Q3UL02	Eukaryotic peptide chain release factor GTP-binding subunit ERF3A	Gspt1	0.273788	15
Q3U6V5;Q3TL10;Q3TF02;Q8BWY3;Q3TDF8;P70199	Q3U6V5;Q3TL10;Q3TF02;Q8BWY3;Q3TDF8;P70199	Eukaryotic peptide chain release factor subunit 1	Etf1	0.319397	14
Q4V9T8;P48024;J3QPZ8;Q9CXU9;J3QN87;Q3UBT8	Q4V9T8;P48024;J3QPZ8;Q9CXU9;J3QN87;Q3UBT8	Eukaryotic translation initiation factor 1;Eukaryotic translation initiation factor 1b	Eif1;Eif1b	0.412285	4
Q8BMJ3	Q8BMJ3	Eukaryotic translation initiation factor 1A, X-chromosomal	Eif1ax	0.399031	4
Q6ZWX6;Q9CV24	Q6ZWX6;Q9CV24	Eukaryotic translation initiation factor 2 subunit 1	Eif2s1	0.297292	17
Q3ULL5;Q99L45;E0CXJ3	Q3ULL5;Q99L45	Eukaryotic translation initiation factor 2 subunit 2	Eif2s2	0.151941	10
Q3UIJ2;Q3TML6;Q9Z0N1;Q9CRE9;Q3U5H6;Q3UDF8;A2AAW9;Q6NY07;Q9CZT2	Q3UIJ2;Q3TML6;Q9Z0N1;Q9CRE9;Q3U5H6;Q3UDF8;A2AAW9	Eukaryotic translation initiation factor 2 subunit 3, X-linked	Eif2s3x	0.197953	13
D3YZZ6;Q8BJW6;Q8BJW6-2	D3YZZ6;Q8BJW6;Q8BJW6-2	Eukaryotic translation initiation factor 2A;Eukaryotic translation initiation factor 2A, N-terminally processed	Eif2a	0.783139	2
P23116;Q3UL99;Q6A0B9;Q3UM46;Q3TKF9;Q3UEK3;Q3TRH1	P23116;Q3UL99;Q6A0B9;Q3UM46;Q3TKF9;Q3UEK3	Eukaryotic translation initiation factor 3 subunit A	Eif3a	0.270804	35
Q8CIJ3;Q8JZQ9	Q8CIJ3;Q8JZQ9	Eukaryotic translation initiation factor 3 subunit B	Eif3b	0.207831	15
Q8R1B4;Q66JU1;P97398;Q9CV26;Q9CSD3;Q3TL08;Q8BVX3	Q8R1B4	Eukaryotic translation initiation factor 3 subunit C	Eif3c	0.271163	17
O70194	O70194	Eukaryotic translation initiation factor 3 subunit D	Eif3d	0.201954	9
Q3UIG0;P60229;Q9CT23;Q6LCK2	Q3UIG0;P60229;Q9CT23	Eukaryotic translation initiation factor 3 subunit E	Eif3e	0.416335	12
Q6IRT4;Q8BTW2;Q3U8X1;Q9DCH4;Q3UVY8;Q8VH52;B0LAD0	Q6IRT4;Q8BTW2;Q3U8X1;Q9DCH4;Q3UVY8	Eukaryotic translation initiation factor 3 subunit F	Eif3f	0.555441	5
Q9QZD9;Q3T9Y8;A2AE03;Q8BTM6	Q9QZD9;Q3T9Y8;A2AE03	Eukaryotic translation initiation factor 3 subunit I	Eif3i	-0.116883	10
Q9DBZ5;Q3TY56;Q9DBZ5-2	Q9DBZ5	Eukaryotic translation initiation factor 3 subunit K	Eif3k	0.106898	5
Q8QZY1	Q8QZY1	Eukaryotic translation initiation factor 3 subunit L	Eif3l	0.315689	16
Q99JX4;A2A702;A2A701	Q99JX4;A2A702	Eukaryotic translation initiation factor 3 subunit M	Eif3m	0.0200809	10
E9PVC6;E9Q9E1;E9PVC5;Q6NZJ6;Q6NZJ6-2;Q6PD42;Q3UZD9;E9Q770;Q8K0J8;Q3UQI5;A0PJB5;Q3UYM6;Q3UTK0;Q8R2V4;Q6EVH9;Q6DI78;A2AMI2;Q80XI3;Q80XI3-3	E9PVC6;E9Q9E1;E9PVC5;Q6NZJ6;Q6NZJ6-2;Q6PD42;Q3UZD9;E9Q770	Eukaryotic translation initiation factor 4 gamma 1	Eif4g1	0.492895	24
F7CBP1;G3XA17;A0JNY7;Q62448-2;Q62448;Q3U9U9;F6TW20;F7DAB1;F6UU81;Q3URI0	F7CBP1;G3XA17;A0JNY7;Q62448-2;Q62448	Eukaryotic translation initiation factor 4 gamma 2	Eif4g2	0.571188	12
Q8C470;Q3TK95;P63073	Q8C470;Q3TK95;P63073	Eukaryotic translation initiation factor 4E	Eif4e	0.646199	2
Q3UUT0;Q9D334;G3X9H1;D3Z729;Q80ZJ3;D3YUV9;Q8BMB3;D3Z730;Q0P688	Q3UUT0;Q9D334;G3X9H1;D3Z729;Q80ZJ3;D3YUV9;Q8BMB3;D3Z730;Q0P688	Eukaryotic translation initiation factor 4E type 2	Eif4e2	0.307284	2
Q3TG58;Q80U88;Q564E5;Q3V244;Q9WUK2-2;Q9WUK2;Q9ET00	Q3TG58;Q80U88;Q564E5;Q3V244;Q9WUK2-2;Q9WUK2	Eukaryotic translation initiation factor 4H	Eif4h;mKIAA0038	0.596491	5
Q3TQR3;P59325;Q8BVV6;Q05CM5;Q3TKY2;Q05CY6;Q3TT65;Q6PHA6;Q05C65;Q05CH7	Q3TQR3;P59325;Q8BVV6;Q05CM5;Q3TKY2;Q05CY6;Q3TT65;Q6PHA6;Q05C65;Q05CH7	Eukaryotic translation initiation factor 5	Eif5	0.416435	8
P63242;Q8BGY2;J3QPS8	P63242;Q8BGY2	Eukaryotic translation initiation factor 5A-1;Eukaryotic translation initiation factor 5A-2	Eif5a;Eif5a2	0.796188	8
Q05D44;Q7TPC0;Q6A002;Q8BYY7;Q8BYX3	Q05D44	Eukaryotic translation initiation factor 5B	Eif5b	0.41981	9
Q545K4;Q3UA13;Q3U818;O55135;Q9R071;Q3UBJ6;Q3U740;A6PWZ2;D6RG53;D6RJJ3;B1AZQ4	Q545K4;Q3UA13;Q3U818;O55135;Q9R071;Q3UBJ6;Q3U740	Eukaryotic translation initiation factor 6	Eif6	0.269148	7
Q9QZH6;J3KMM6	Q9QZH6	Evolutionarily conserved signaling intermediate in Toll pathway, mitochondrial	Ecsit	0.117272	3
Q8JZR4	Q8JZR4	Excitatory amino acid transporter 5	Slc1a7	-0.189619	1
Q6DIA2	Q6DIA2	Exocyst complex component 3-like protein 4	Exoc3l4	-0.134256	16
Q5DU10;Q6PCN5;A6H5Z3-2;A6H5Z3	Q5DU10;Q6PCN5;A6H5Z3-2;A6H5Z3	Exocyst complex component 6B	Exoc6b	0.00223091	1
Q9DAA6	Q9DAA6	Exosome complex component CSL4	Exosc1	-0.669041	1
Q6P5F9;Q921J0;Q8BYY5;F6YA11;A2AKT6	Q6P5F9	Exportin-1	Xpo1	-0.170906	23
Q9ERK4;E9Q1T9;F6ZEW4;E9QAX7;F7D1H9;Q9CSW8	Q9ERK4;E9Q1T9;F6ZEW4;E9QAX7	Exportin-2	Cse1l	0.408938	16
E9PUW7;Q9EPK7-2;Q9EPK7	E9PUW7;Q9EPK7-2;Q9EPK7	Exportin-7	Xpo7	0.156849	3
Q3U7R1-2;Q3U7R1	Q3U7R1-2;Q3U7R1	Extended synaptotagmin-1	Esyt1	0.167102	3
Q3TZZ7;Q3TZZ7-2	Q3TZZ7	Extended synaptotagmin-2	Esyt2	0.431964	7
Q4KML7;Q3UXR4;P26040;Q3UL48;Q3TCP5;Q8CBU4	Q4KML7;Q3UXR4;P26040;Q3UL48;Q3TCP5;Q8CBU4	Ezrin	Ezr	-0.561124	44
G3X956;Q920B9	G3X956;Q920B9	FACT complex subunit SPT16	Supt16;Supt16h	-0.00365818	13
A2AW05;Q05DR5;Q08943;Q08943-2	A2AW05;Q05DR5;Q08943;Q08943-2	FACT complex subunit SSRP1	Ssrp1	0.039106	12
Q5RKN9;Q3UAS2;P47753;Q3UJV2;Q3TLJ0;Q99L12	Q5RKN9;Q3UAS2;P47753;Q3UJV2;Q3TLJ0	F-actin-capping protein subunit alpha-1	Capza1	-0.0627987	11
Q5DQJ3;P47754;Q3UBZ3;Q3UCD2;D6RCW7;Q3U7G3	Q5DQJ3;P47754;Q3UBZ3;Q3UCD2;D6RCW7;Q3U7G3	F-actin-capping protein subunit alpha-2	Capza2	-0.0382653	12
Q3TRH8;A2AMW0;Q923G3;Q3TVK4;P47757-2;P47757-4;P47757;F7CAZ6;F6QJN8;F6YHZ8;P97856	Q3TRH8;A2AMW0;Q923G3;Q3TVK4;P47757-2;P47757-4;P47757;F7CAZ6	F-actin-capping protein subunit beta	Capzb	0.0186615	12
P56213	P56213	FAD-linked sulfhydryl oxidase ALR	Gfer	-0.138897	2
Q3U0V1;Q9R1J3;A2AJ72;Q3ULP9;Q3TIX6	Q3U0V1	Far upstream element-binding protein 2	Khsrp	0.468644	18
Q5M8R9;Q4FJN9;Q3US29;Q920E5;Q3TMB3	Q5M8R9;Q4FJN9;Q3US29;Q920E5;Q3TMB3	Farnesyl pyrophosphate synthase	Fdps	0.648955	10
Q8CD57;Q61160	Q8CD57;Q61160	FAS-associated death domain protein	Fadd	-0.0869048	1
Q3TDN2-2;Q3TDN2;D3YUP4;D3Z2H4	Q3TDN2-2;Q3TDN2	FAS-associated factor 2	Faf2	0.0271965	6
F2Z402;Q7TMV3	F2Z402;Q7TMV3	FAST kinase domain-containing protein 5	Ubox5;Fastkd5	0.673945	1
F2WWK6;F2WWK5;Q9Z0R9	F2WWK6;F2WWK5;Q9Z0R9	Fatty acid desaturase 2	Fads2	0.492348	1
P19096;Q3UHT6;Q3TB22;O89060	P19096;Q3UHT6;Q3TB22	Fatty acid synthase;[Acyl-carrier-protein] S-acetyltransferase;[Acyl-carrier-protein] S-malonyltransferase;3-oxoacyl-[acyl-carrier-protein] synthase;3-oxoacyl-[acyl-carrier-protein] reductase;3-hydroxyacyl-[acyl-carrier-protein] dehydratase;Enoyl-[acyl-carrier-protein] reductase;Oleoyl-[acyl-carrier-protein] hydrolase	Fasn	0.334785	42
Q3TLH6;Q497I3;Q05816	Q3TLH6;Q497I3;Q05816	Fatty acid-binding protein, epidermal	Fabp5	-0.699653	1
Q53YP5;P55050	Q53YP5;P55050	Fatty acid-binding protein, intestinal	Fabp2	-2.07261	9
Q3V2F7;P12710	Q3V2F7;P12710	Fatty acid-binding protein, liver	Fabp1	-0.163121	10
Q3UUF0;O08914;Q8C541	Q3UUF0;O08914;Q8C541	Fatty-acid amide hydrolase 1	Faah	-0.190265	15
Q3TLA8;Q3TJW2;Q9QZN0	Q3TLA8;Q3TJW2;Q9QZN0	F-box only protein 15	Fbxo15	-0.385353	2
Q8BG80	Q8BG80	F-box only protein 46	Fbxo46	-1.46338	1
Q921R9;Q8BP70;Q9QZN3	Q921R9;Q8BP70;Q9QZN3	F-box only protein 8	Fbxo8	0.0270735	1
G3X9Y3;Q8BFZ4;Q8BFZ4-2	G3X9Y3;Q8BFZ4;Q8BFZ4-2	F-box/LRR-repeat protein 21	Fbxl21	-0.689942	3
Q5SRY7;Q5SRY7-2;Q5SRY7-4;Q5SRY7-3;Q8CHD5	Q5SRY7;Q5SRY7-2;Q5SRY7-4;Q5SRY7-3	F-box/WD repeat-containing protein 11	Fbxw11	-0.712156	3
Q3USJ8;Q3USJ8-2;Q3U0A9;Q3USJ8-3	Q3USJ8;Q3USJ8-2;Q3U0A9;Q3USJ8-3	FCH and double SH3 domains protein 2	Fchsd2	-0.272842	2
Q05CX7;J3QPQ1;F6RG68;Q3UQN2-2;Q3UQN2-3;Q3UQN2	Q05CX7;J3QPQ1;F6RG68;Q3UQN2-2;Q3UQN2-3;Q3UQN2	FCH domain only protein 2	Fcho2	0.126185	3
B2RXV4;Q0P6A9;B2RXV4-2	B2RXV4	Feline leukemia virus subgroup C receptor-related protein 1	Flvcr1	-0.556226	3
Q8BHD4-2;Q8BHD4;Q8BV94;Q8BHD4-3	Q8BHD4-2;Q8BHD4	FERM domain-containing protein 3	Frmd3	-0.343523	3
D3Z4C0;Q91VS8	D3Z4C0;Q91VS8	FERM, RhoGEF and pleckstrin domain-containing protein 2	Farp2	-0.352225	3
Q3TLE2;Q8CIB5;Q3UMA4;A6X941	Q3TLE2;Q8CIB5;Q3UMA4	Fermitin family homolog 2	Fermt2	0.375365	5
Q91W09;Q8C3V7;Q544X6;Q3UC49;P22315;Q4QRK2	Q91W09;Q8C3V7;Q544X6;Q3UC49;P22315;Q4QRK2	Ferrochelatase;Ferrochelatase, mitochondrial	Fech	-0.570522	4
F6TLV3;Q8BX90	F6TLV3;Q8BX90	Fibronectin type-III domain-containing protein 3A	Fndc3a	0.136839	1
B9EKP5;B7FAU9;Q8BTM8;B7FAV1;Q6KAM8;Q3U7N9;F6XC15;Q8BTM8-2;Q4FZG4;J3JS91;Q9JJ37;I7HPX4;F6Z2C0	B9EKP5;B7FAU9;Q8BTM8;B7FAV1;Q6KAM8	Filamin-A	Flna	0.0933933	48
Q80X90;Q3T9V9;Q3UXJ8	Q80X90	Filamin-B	Flnb	0.294386	97
Q9DC36;Q8CDE0;Q5SS83;Q3UEG9;Q60634-3;Q60634-2;Q60634	Q9DC36;Q8CDE0;Q5SS83;Q3UEG9;Q60634-3;Q60634-2;Q60634	Flotillin-2	Flot2	0.22429	2
E9QAS9;Q547R0;E9QAT0;D3Z6U8;E9QNF5;Q6AXB7;E9QAS8;P35922-9;P35922-8;P35922-3;P35922-7;P35922-2;P35922;Q8BPN5;Q8BPK8;P35922-11;P35922-10;P35922-5;P35922-4;P35922-12;P35922-6	E9QAS9;Q547R0;E9QAT0;D3Z6U8;E9QNF5;Q6AXB7;E9QAS8;P35922-9;P35922-8;P35922-3;P35922-7;P35922-2;P35922;Q8BPN5;Q8BPK8;P35922-11;P35922-10;P35922-5;P35922-4;P35922-12;P35922-6	Fragile X mental retardation protein 1 homolog	Fmr1	0.15383	4
Q61584-2;Q61584-5;Q61584-6;Q61584-4;Q61584-7;Q61584-3;Q61584;Q8C7U4;Q3TA75;Q6P5B5;Q9WVR4	Q61584-2;Q61584-5;Q61584-6;Q61584-4;Q61584-7;Q61584-3;Q61584;Q8C7U4;Q3TA75;Q6P5B5	Fragile X mental retardation syndrome-related protein 1	Fxr1;Fxr2	0.116472	4
F8WHZ0;Q5H8B9	F8WHZ0;Q5H8B9	FRAS1-related extracellular matrix protein 3	Frem3	-0.191075	1
Q9QXD6;F6YS63;Q9QXC5;Q9QXA9;Q9QXB1;Q9QXB3;E9Q0T7;Q9QXA8;P97323;Q9QXC3;Q9QXC4;Q9JHT7;Q9QXB0;Q9QXC2	Q9QXD6	Fructose-1,6-bisphosphatase 1	Fbp1	0.290799	12
Q3TKP4;Q3TH92;P70695	Q3TKP4;Q3TH92;P70695	Fructose-1,6-bisphosphatase isozyme 2	Fbp2	0.0182165	12
Q5FWB7;P05064;Q6NY00;A6ZI44;D3YWI1;D3Z510;D3YV98;A6ZI47	Q5FWB7;P05064;Q6NY00;A6ZI44;D3YWI1;D3Z510	Fructose-bisphosphate aldolase A	Aldoa	0.650914	19
Q3UER1;Q3TJ66;Q91Y97	Q3UER1;Q3TJ66;Q91Y97	Fructose-bisphosphate aldolase B	Aldob	0.292144	25
D3YWS7;F6SJM7;Q8R2K1-5;Q8R2K1-4;Q8R2K1-2;Q8R2K1;F6X9P4;Q8R2K1-3	D3YWS7;F6SJM7;Q8R2K1-5;Q8R2K1-4;Q8R2K1-2;Q8R2K1;F6X9P4;Q8R2K1-3	Fucose mutarotase	Fuom	-0.307459	2
P97807-2;P97807;H3BKG7	P97807-2;P97807	Fumarate hydratase, mitochondrial	Fh	-0.17797	20
H3BJ77;Q9DB70	H3BJ77;Q9DB70	FUN14 domain-containing protein 1	Fundc1	-0.128738	1
E0CZ69;Q3UY56;F8WGX0;Q91ZT5-4;Q91ZT5-3;Q91ZT5-2;Q91ZT5	E0CZ69;Q3UY56;F8WGX0;Q91ZT5-4;Q91ZT5-3;Q91ZT5-2;Q91ZT5	FYVE, RhoGEF and PH domain-containing protein 4	Fgd4	-0.045253	1
Q56A08	Q56A08	G patch domain and KOW motifs-containing protein	Gpkow	0.0242125	1
Q9CXZ9;Q9CWW5;Q80UL3;Q9R0N0	Q9CXZ9;Q9CWW5;Q80UL3;Q9R0N0	Galactokinase	Galk1	1.06337	6
Q3UN22;J3QMJ1;A2RTS9;Q6XQH0;Q3ULK5	Q3UN22;J3QMJ1;A2RTS9;Q6XQH0;Q3ULK5	Galactose-3-O-sulfotransferase 2	Gm9994;Gal3st2;Gm6086	-0.0250895	6
Q8K1I1;Q9CQW5	Q8K1I1;Q9CQW5	Galectin;Galectin-2	Lgals2	-0.173853	12
Q3V471;Q8C253;P16110;Q61357	Q3V471;Q8C253;P16110;Q61357	Galectin;Galectin-3	Lgals3	0.120825	8
Q52LA0;Q3UL35;A5XZ79;A5XZ78;Q8K419;A8DEK1;A8DEJ7;A8DEH6;A8DEG8	Q52LA0;Q3UL35;A5XZ79;A5XZ78;Q8K419	Galectin;Galectin-4	Lgals4	-0.0883057	19
Q99L83;B1AQR8;G3X9T7;O08573-2;O08573	Q99L83;B1AQR8;G3X9T7;O08573-2;O08573	Galectin;Galectin-9	Lgals9	0.0138848	8
P16045	P16045	Galectin-1	Lgals1	0.753455	3
Q07797;E9Q5X5	Q07797	Galectin-3-binding protein	Lgals3bp	-0.104323	6
Q8BM29;Q05DT0;Q3UNK1;Q05C56;Q9QYB5-2;Q9QYB5;Q8BJH2;Q9JLE2	Q8BM29;Q05DT0;Q3UNK1;Q05C56;Q9QYB5-2;Q9QYB5;Q8BJH2	Gamma-adducin	Add3	0.0172014	6
O88963;Q3TRC7;Q3URE7;Q543Z0;Q3USX9;Q9D6F4	O88963;Q3TRC7;Q3URE7;Q543Z0;Q3USX9;Q9D6F4	Gamma-aminobutyric acid receptor subunit alpha-4	Gabra4	-0.3244	1
Q8VBV6;Q14AH9;P22933	Q8VBV6;Q14AH9;P22933	Gamma-aminobutyric acid receptor subunit delta	Gabrd	0.767225	1
Q8C7N0;Q3UVW2;Q8C8H5;P22723-2;P22723	Q8C7N0;Q3UVW2;Q8C8H5;P22723-2;P22723	Gamma-aminobutyric acid receptor subunit gamma-2	Gabrg2	-0.564957	2
P60521;B1AR50;Q9DCD6;Q8R3R8	P60521;B1AR50;Q9DCD6;Q8R3R8	Gamma-aminobutyric acid receptor-associated protein-like 2;Gamma-aminobutyric acid receptor-associated protein;Gamma-aminobutyric acid receptor-associated protein-like 1	Gabarapl2;Gabarap;Gabarapl1	0.359724	2
Q4FK56;Q60928;F6WUX1;D3Z4Q6;D3YVY4;D3Z266;D3YY79;D3YWW2;D3YWW4;F6V328;D3YYH6;D3YXV6;D3Z2C6;D3YVX1	Q4FK56;Q60928;F6WUX1	Gamma-glutamyltranspeptidase 1;Gamma-glutamyltranspeptidase 1 heavy chain;Gamma-glutamyltranspeptidase 1 light chain	Ggt1	-0.600019	17
Q9ESY9	Q9ESY9	Gamma-interferon-inducible lysosomal thiol reductase	Ifi30	0.172959	4
Q3TCV3;Q3TCV3-3;Q3TCV3-2	Q3TCV3;Q3TCV3-3;Q3TCV3-2	Gamma-secretase-activating protein;Gamma-secretase-activating protein 16 kDa C-terminal form	Gsap	0.545065	2
Q8C1T5;D3Z4B2;Q9CWZ7	Q8C1T5;D3Z4B2;Q9CWZ7	Gamma-soluble NSF attachment protein	Napg	-0.0310336	5
Q9D8T2	Q9D8T2	Gasdermin-D	Gsdmdc1	-0.62979	17
Q9CVF1;P48756;Q3SXG6	Q9CVF1;P48756;Q3SXG6	Gastric inhibitory polypeptide	Gip	-0.312033	4
E9PZ15;E9Q686;Q5DU44;Q3UXG7;Q91ZW2;A2AMC3	E9PZ15;E9Q686;Q5DU44;Q3UXG7;Q91ZW2;A2AMC3	GDP-fucose protein O-fucosyltransferase 1	Pofut1	0.41044	2
Q8BZX8;Q8R2I1;Q8C0J3;Q8BLX4;Q8BYD4	Q8BZX8;Q8R2I1;Q8C0J3;Q8BLX4;Q8BYD4	GDP-fucose transporter 1	Slc35c1	0.155238	2
Q8K0C9;J3QMC6	Q8K0C9	GDP-mannose 4,6 dehydratase	Gmds	0.62682	15
Q6PAC1;Q3U9Q8;P13020-2;P13020;Q3UCW8;Q3TGJ9	Q6PAC1;Q3U9Q8;P13020-2;P13020;Q3UCW8;Q3TGJ9	Gelsolin	Gsn	0.385667	10
G3UYD0;Q3UHU8;Q9ESZ8-5;Q9ESZ8-4;Q9ESZ8-3;Q9ESZ8-6;Q9ESZ8-2;Q9ESZ8;G3UYJ6	G3UYD0;Q3UHU8;Q9ESZ8-5;Q9ESZ8-4;Q9ESZ8-3;Q9ESZ8-6;Q9ESZ8-2;Q9ESZ8;G3UYJ6	General transcription factor II-I	Gtf2i	0.582937	2
Q9Z1Z0;Q9Z1Z0-2;Q9Z1Z0-4;Q9Z1Z0-3	Q9Z1Z0;Q9Z1Z0-2;Q9Z1Z0-4	General vesicular transport factor p115	Uso1	0.268961	29
Q5SNZ0-3;Q5SNZ0-2;Q5SNZ0;F6R1B7	Q5SNZ0-3;Q5SNZ0-2;Q5SNZ0;F6R1B7	Girdin	Ccdc88a	0.0859443	2
I6L9A5;Q8CAA7;E0CX81	I6L9A5;Q8CAA7;E0CX81	Glucose 1,6-bisphosphate synthase	Pgm2l1	-0.0778913	2
P35576	P35576	Glucose-6-phosphatase	G6pc	0.294176	4
Q790Y8;Q3TNL1;Q00612;A3KG36;G3UWD6;A0FF38;P97324;REV__Q3TIW4;REV__P46662	Q790Y8;Q3TNL1;Q00612;A3KG36	Glucose-6-phosphate 1-dehydrogenase;Glucose-6-phosphate 1-dehydrogenase X	G6pdx	0.0219392	16
P06745	P06745	Glucose-6-phosphate isomerase	Gpi	0.325573	21
F6SAC3	F6SAC3	Glucose-6-phosphate isomerase	Gm1840	0.261137	16
Q3U518;O08795;O08795-2;Q3TWG2	Q3U518;O08795;O08795-2;Q3TWG2	Glucosidase 2 subunit beta	Prkcsh	-0.183936	14
P17439	P17439	Glucosylceramidase	Gba	0.114721	4
P26443;Q3TSQ7;F7CFA5	P26443;Q3TSQ7	Glutamate dehydrogenase 1, mitochondrial	Glud1	-0.792488	29
Q8K335;Q8BIF7;Q5XJZ3;Q810D6	Q8K335;Q8BIF7;Q5XJZ3;Q810D6	Glutamate-rich WD repeat-containing protein 1	Grwd1	0.157907	1
D3Z7P3-2;F6RDM4	D3Z7P3-2	Glutaminase kidney isoform, mitochondrial	Gls	-0.165604	17
D3Z7P3;D3Z7P4;F7B327;F6U529;D3Z7P5	D3Z7P3;D3Z7P4	Glutaminase kidney isoform, mitochondrial	Gls	-0.500099	21
P47856-2;P47856;Q3V0X4;Q9Z2Z9;D3YYD9;D3YYE0	P47856-2;P47856	Glutamine--fructose-6-phosphate aminotransferase [isomerizing] 1	Gfpt1	0.240546	24
Q52JJ6;P16406;Q8CD51;F7B9G4;Q6P3C1;F6YHW2	Q52JJ6;P16406;Q8CD51	Glutamyl aminopeptidase	Enpep	-1.34554	49
Q3U6L3;Q9QUH0;Q9D6F8	Q3U6L3;Q9QUH0	Glutaredoxin-1	Glrx	-0.516087	5
Q9CQM9	Q9CQM9	Glutaredoxin-3	Glrx3	0.739698	8
Q80Y14;Q3UF85	Q80Y14;Q3UF85	Glutaredoxin-related protein 5, mitochondrial	Glrx5	-0.348407	3
Q60759;Q8BVD4;D3Z4I2;Q8BV83	Q60759;Q8BVD4	Glutaryl-CoA dehydrogenase, mitochondrial	Gcdh	0.44268	5
P11352	P11352	Glutathione peroxidase 1	Gpx1	-0.0652121	11
Q9JHC0	Q9JHC0	Glutathione peroxidase 2	Gpx2	-0.0635981	10
S4R1E5;Q3TI34;Q5XJZ8;Q76LV0;O70325-2;O70325;Q3TIF2;Q91XR9;Q8K4U7	S4R1E5;Q3TI34;Q5XJZ8;Q76LV0;O70325-2;O70325;Q3TIF2;Q91XR9;Q8K4U7	Glutathione peroxidase;Phospholipid hydroperoxide glutathione peroxidase, mitochondrial;Phospholipid hydroperoxide glutathione peroxidase, nuclear	Gpx4;PHGPx	-0.309315	9
Q91Z57;Q3U9R7;Q3UB84;Q3UAS7;Q3TXK9;Q3TWI5;P47791-2;P47791	Q91Z57;Q3U9R7;Q3UB84;Q3UAS7;Q3TXK9;Q3TWI5;P47791-2;P47791	Glutathione reductase, mitochondrial	Gsr	-0.122677	3
Q6P8Q0;Q8K0V9;E9Q6L7	Q6P8Q0;Q8K0V9;E9Q6L7	Glutathione S-transferase	Gsta1;Gm10639	0.89383	12
P13745;P10648;D3Z6A6;D3YZV3;Q7M0B9	P13745;P10648;D3Z6A6;D3YZV3	Glutathione S-transferase A1;Glutathione S-transferase A1, N-terminally processed;Glutathione S-transferase A2;Glutathione S-transferase	Gsta1;Gsta2	0.758354	13
P24472	P24472	Glutathione S-transferase A4	Gsta4	0.931378	8
Q9DCM2	Q9DCM2	Glutathione S-transferase kappa 1	Gstk1	-1.81573	12
P10649;A2AE89;F6WHQ7	P10649;A2AE89;F6WHQ7	Glutathione S-transferase Mu 1	Gstm1	0.0928267	14
P19639	P19639	Glutathione S-transferase Mu 3	Gstm3	-0.454717	16
O09131	O09131	Glutathione S-transferase omega-1	Gsto1	-0.00448218	21
P19157;K9JA74;P46425;Q8VC73;F6RWR5	P19157;K9JA74;P46425	Glutathione S-transferase P 1;Glutathione S-transferase P 2	Gstp1;Gstp2	0.263155	9
Q64471;Q9DCY6;D3Z3X5;D3Z5W7	Q64471;Q9DCY6;D3Z3X5	Glutathione S-transferase theta-1	Gstt1	-0.0543494	6
D2KHZ9;P16858;S4R1W1;S4R257;D3Z0Z9;D3YYI5;Q3TUZ9;Q4VBD1;Q8CEV2;S4R1W8;Q6IWE3;Q3V2I5;S4R2G5;Q64467;Q2VWQ4;S4R1N5;Q8BJ40	D2KHZ9;P16858;S4R1W1;S4R257;D3Z0Z9;D3YYI5;Q3TUZ9	Glyceraldehyde-3-phosphate dehydrogenase	GAPDH;Gapdh;Gm3839;Gm5069;Gm7293;Gm10481	0.522809	16
Q3TEN9;Q64516-1;B1ASZ3;Q64516-2;Q64516;Q3TET2;Q9CVH5;Q8BW08;Q9WU65;Q9WU64;Q8C635;Q0VDQ2	Q3TEN9;Q64516-1;B1ASZ3;Q64516-2;Q64516;Q3TET2;Q9CVH5	Glycerol kinase	Gyk;Gk	-0.673686	18
Q8C0N2;O35259;Q6PEU9;Q3TSI4;Q5QHR4;Q3TIF6;Q8K2C8	Q8C0N2	Glycerol-3-phosphate acyltransferase 3	Agpat9	-0.30008	13
E0CXN5;P13707	E0CXN5;P13707	Glycerol-3-phosphate dehydrogenase [NAD(+)], cytoplasmic	Gpd1	0.237417	24
B2RSR7;Q3ULJ0;Q3ULJ0-2;D3Z0L6	B2RSR7;Q3ULJ0;Q3ULJ0-2	Glycerol-3-phosphate dehydrogenase 1-like protein	Gpd1l	0.204344	15
Q64521;A2AQR0	Q64521;A2AQR0	Glycerol-3-phosphate dehydrogenase, mitochondrial	Gpd2	-0.271564	46
Q9CRY7	Q9CRY7	Glycerophosphodiester phosphodiesterase domain-containing protein 1	Gdpd1	0.319967	12
Q91WK5;Q9CV53	Q91WK5;Q9CV53	Glycine cleavage system H protein, mitochondrial	Gcsh	0.354175	2
Q9CZD3;Q9DBT1	Q9CZD3	Glycine--tRNA ligase	Gars	0.308649	15
Q7TMS6;Q3U011;Q9JL62;D3Z1H9;D3Z1H8	Q7TMS6;Q3U011;Q9JL62;D3Z1H9;D3Z1H8	Glycolipid transfer protein	Gltp	-0.221837	6
Q9JJ06	Q9JJ06	Glycoprotein-N-acetylgalactosamine 3-beta-galactosyltransferase 1	C1galt1	0.153362	2
Q8VCS3	Q8VCS3	Glycosaminoglycan xylosylkinase	Fam20b	-0.265114	4
E9QA52;F6T7Y8;E9PW03;Q9WTK3	E9QA52;F6T7Y8;E9PW03;Q9WTK3	Glycosylphosphatidylinositol anchor attachment 1 protein	Gpaa1	-0.188113	1
Q3UJC3;O70310;Q8CFK1;A2AJH3;Q3THR4;O70311	Q3UJC3;O70310	Glycylpeptide N-tetradecanoyltransferase;Glycylpeptide N-tetradecanoyltransferase 1	Nmt1	0.302559	10
E9Q197;Q9CPV4-2;Q9CPV4;F6ZTG3;Q9CPV4-3;E9Q055;E9Q2R6;F7BB55;Q7TMP4	E9Q197;Q9CPV4-2;Q9CPV4;F6ZTG3;Q9CPV4-3	Glyoxalase domain-containing protein 4	Glod4	-0.14252	14
Q9D8I3	Q9D8I3	Glyoxalase domain-containing protein 5	Glod5	-0.506472	8
D6REG4;Q3T9Z2;Q91Z53;B1AXQ0	D6REG4;Q3T9Z2;Q91Z53	Glyoxylate reductase/hydroxypyruvate reductase	Grhpr	0.0965051	5
Q3V1C9;Q3TP69;Q8R3X6;Q9R087	Q3V1C9;Q3TP69;Q8R3X6;Q9R087	Glypican-6;Secreted glypican-6	Gpc6	-0.291805	1
B2RRH9;Q3THK7	B2RRH9;Q3THK7	GMP synthase [glutamine-hydrolyzing]	Gmps	1.17749	12
F8WHM5;Q53WR6;Q61543;F6RSH1;Q8BQH1;E9PWD8;Q3TMG0	F8WHM5;Q53WR6;Q61543	Golgi apparatus protein 1	Glg1	0.00725862	25
Q4KMM5;Q3TIZ8;Q91XA2;Q3UZG0	Q4KMM5;Q3TIZ8;Q91XA2;Q3UZG0	Golgi membrane protein 1	Golm1	0.446256	8
Q8BS95	Q8BS95	Golgi pH regulator	Gpr89a	-0.0589001	3
Q9CRA5;Q05BZ0;Q3UWP6;Q3TIL4;Q9CRA5-2	Q9CRA5;Q05BZ0;Q3UWP6;Q3TIL4	Golgi phosphoprotein 3	Golph3	0.313112	4
A2ATI8;A2ATI6;Q3TG07;A2ATI9;Q3TIK1;Q99JX3;Q3V458;Q3TX06;Q99JX3-2;Q3TCN5;Q91X51	A2ATI8;A2ATI6;Q3TG07;A2ATI9;Q3TIK1;Q99JX3;Q3V458;Q3TX06;Q99JX3-2	Golgi reassembly-stacking protein 2	Gorasp2	-0.199583	6
Q3TJW1;Q6P9T6;Q8BMP6	Q3TJW1;Q6P9T6;Q8BMP6	Golgi resident protein GCP60	Acbd3	0.0220889	4
Q80UU0;O88630	Q80UU0;O88630	Golgi SNAP receptor complex member 1	Gosr1	-0.132946	4
A2A9I0;O35166	A2A9I0;O35166	Golgi SNAP receptor complex member 2	Gosr2	-0.736249	2
Q5DTL1;E9PUQ5;Q921M4-2;Q921M4;A2AN44;A2AN48;A2AN46	Q5DTL1;E9PUQ5;Q921M4-2;Q921M4	Golgin subfamily A member 2	Golga2	0.100397	7
Q91VW5;Q3UYD1;Q4VAB1;A4IF57;Q8C0A4;Q3TT57;Q05CM2	Q91VW5	Golgin subfamily A member 4	Golga4	-0.654511	9
Q3UUQ7	Q3UUQ7	GPI inositol-deacylase	Pgap1	1.33188	10
Q8C2R7	Q8C2R7	GPI mannosyltransferase 1	Pigm	-0.218969	1
B7ZC19;Q3U047;Q3U5R2;Q8BXQ2;F6U4X6	B7ZC19;Q3U047;Q3U5R2;Q8BXQ2	GPI transamidase component PIG-T	Pigt	0.0988452	3
E9Q421;Q8BXX3;Q3TGN0;Q8BL63;Q9CXY9;Q80V43;Q3TUE9	E9Q421;Q8BXX3;Q3TGN0;Q8BL63;Q9CXY9;Q80V43	GPI-anchor transamidase	Pigk	0.000928223	4
G5E8P3;Q91ZS2;B8JJE0;Q8VHN7-2;Q8VHN7	G5E8P3;Q91ZS2;B8JJE0;Q8VHN7-2;Q8VHN7	G-protein coupled receptor 98	Gpr98	-3.58832	1
F7BFL8;D3YWR0;Q80TI0-2;Q80TI0-3;Q80TI0;Q80TI0-4	F7BFL8;D3YWR0;Q80TI0-2;Q80TI0-3;Q80TI0;Q80TI0-4	GRAM domain-containing protein 1B	Gramd1b	0.35332	2
Q9D2W5;Q9D318;Q6PEM6;Q3TTJ8;Q8CAP5	Q9D2W5;Q9D318;Q6PEM6;Q3TTJ8;Q8CAP5	GRAM domain-containing protein 3	Gramd3	0.127977	6
Q3UDD6;Q544Y8;Q3UC19;Q3TX66;Q3TWT4;Q3TVQ3;Q3U9K2;Q9D2V3;Q3UD85;Q3UAJ3;Q3U9N4;Q3U8W3;Q3U5Q6;Q3TW77;P28798	Q3UDD6;Q544Y8;Q3UC19;Q3TX66;Q3TWT4;Q3TVQ3;Q3U9K2;Q9D2V3;Q3UD85;Q3UAJ3;Q3U9N4;Q3U8W3;Q3U5Q6;Q3TW77;P28798	Granulins;Acrogranin;Granulin-1;Granulin-2;Granulin-3;Granulin-4;Granulin-5;Granulin-6;Granulin-7	Grn	0.689868	2
Q3U0N0;P11032-2;P11032;Q3UK79	Q3U0N0;P11032-2;P11032;Q3UK79	Granzyme A	Gzma	-0.866611	14
Q3TZH4;Q3TIP3;P04187;Q4FJY0;Q0VB76;P08882;P26262	Q3TZH4;Q3TIP3;P04187;Q4FJY0	Granzyme B(G,H)	Gzmb	-1.08793	12
D3Z594;Q9R0K0;A4FUV8;O35205	D3Z594;Q9R0K0;A4FUV8;O35205	Granzyme K	Gzmk	0.029856	1
D3YVC9;Q8C0K5	D3YVC9;Q8C0K5	Graves disease carrier protein homolog	Slc25a16	-0.146558	2
E9PWI6;B2RSU7;Q8CHG3;E0CYI9;Q3UFV3;Q6P0A4;E0CY89	E9PWI6;B2RSU7;Q8CHG3;E0CYI9;Q3UFV3	GRIP and coiled-coil domain-containing protein 2	Gcc2	0.316819	5
Q3TYT9;Q3T9Q3;Q9WVF6-2;Q9WVF6	Q3TYT9;Q3T9Q3;Q9WVF6-2;Q9WVF6	Group IID secretory phospholipase A2	Pla2g2d	-0.256111	1
Q8VC81;Q99P27;F6UTM6	Q8VC81;Q99P27;F6UTM6	Group XIIB secretory phospholipase A2-like protein	Pla2g12b	-0.514953	4
Q9CR59	Q9CR59	Growth arrest and DNA damage-inducible proteins-interacting protein 1	Gadd45gip1	-0.244368	3
Q3U5I5;Q3U1Q4;Q60631;B1AT92;Q60631-2;B1AT95	Q3U5I5;Q3U1Q4;Q60631;B1AT92;Q60631-2	Growth factor receptor-bound protein 2	Grb2	-0.0902944	5
Q91VC9	Q91VC9	Growth hormone-inducible transmembrane protein	Ghitm	0.137666	4
Q9D3N8-4;Q9D3N8-3;Q9D3N8-2;Q9D3N8	Q9D3N8-4;Q9D3N8-3;Q9D3N8-2;Q9D3N8	Growth hormone-regulated TBC protein 1	Grtp1	-0.131557	4
Q9WV56	Q9WV56	Growth/differentiation factor 2	Gdf2	-1.33812	1
Q99LP6;Q3UTB8	Q99LP6;Q3UTB8	GrpE protein homolog 1, mitochondrial;GrpE protein homolog	Grpel1	0.887157	8
Q9WTP7;Q9D8W6;F6RP11	Q9WTP7;Q9D8W6	GTP:AMP phosphotransferase AK3, mitochondrial	Ak3	0.0180704	17
Q3TFI6;P70224	Q3TFI6;P70224	GTPase IMAP family member 1	Gimap1	-0.552327	1
E9PW74	E9PW74	GTPase IMAP family member GIMD1	Gimd1	0.206844	2
Q0VDV7;P32883;Q5J7N1;P32883-2;Q3U2W7;Q9D091;Q3UCX0;Q3TMF4;Q4FJP3;P08556;Q71SW8;P97870;C0H5X4;Q61411-2;Q61411;F7BIB2;B2KGV5;Q53WZ3;Q675B0;E9Q8V2;E9PVD5	Q0VDV7;P32883;Q5J7N1;P32883-2;Q3U2W7;Q9D091;Q3UCX0;Q3TMF4;Q4FJP3;P08556	GTPase KRas;GTPase KRas, N-terminally processed;GTPase NRas	Kras;Nras	0.00719988	5
Q3ULW0;P62827;Q14AA6;A6H622;Q61820	Q3ULW0;P62827;Q14AA6	GTP-binding nuclear protein Ran	Ran;1700009N14Rik	0.242961	7
Q99JZ4;Q3TXJ4;P36536	Q99JZ4;Q3TXJ4;P36536	GTP-binding protein SAR1a	Sar1a	0.239342	8
Q0VGU0;Q9CQC9;Q3U281	Q0VGU0;Q9CQC9;Q3U281	GTP-binding protein SAR1b	Sar1b	0.104872	8
Q71RH6;Q71RH5;Q548F2;Q69ZN0;Q9R111;Q3U0C4;D3YU09;Q6DFY1;Q8BRJ7	Q71RH6;Q71RH5;Q548F2;Q69ZN0;Q9R111;Q3U0C4;D3YU09;Q6DFY1	Guanine deaminase	Gda	-0.599017	21
P08752;B2RSH2;Q8JZT4;P18872-2;Q61018;A2AE32;Q9D7B3;B2RVZ3;A2AE33;Q3V3I2;P50149;Q922Y6;Q9JJ21;A2A610;A2AE31;Q8C040;Q8BSY7;Q9WUC0;Q8BHK8;F6QPU5;Q543S2;Q3TY78;Q66L47;P18872;Q8CGK7	P08752	Guanine nucleotide-binding protein G(i) subunit alpha-2	Gnai2	0.320514	15
Q9DAS9	Q9DAS9	Guanine nucleotide-binding protein G(I)/G(S)/G(O) subunit gamma-12	Gng12	-0.192963	4
Q3TQ70;P62874;Q3U1B1;H3BKR2;H3BLF7;Q61621;Q54AE3;Q61011	Q3TQ70;P62874;Q3U1B1;H3BKR2	Guanine nucleotide-binding protein G(I)/G(S)/G(T) subunit beta-1	Gnb1	-0.160314	14
Q3U9V4;E9QKR0;P62880;D3YZX3;D3Z1M1;D3Z1T4;E9PWM7;Q8BMQ1	Q3U9V4;E9QKR0;P62880;D3YZX3;D3Z1M1;D3Z1T4	Guanine nucleotide-binding protein G(I)/G(S)/G(T) subunit beta-2	Gnb2	-0.0290494	13
Q9DC51;Q3TJH1	Q9DC51;Q3TJH1	Guanine nucleotide-binding protein G(k) subunit alpha	Gnai3	-0.0166402	14
Q3UHH5;P21279	Q3UHH5;P21279	Guanine nucleotide-binding protein G(q) subunit alpha	Gnaq	0.244325	8
P63094-2;P63094;Q6R0H7-4;Q6R0H7;P63094-3	P63094-2;P63094;Q6R0H7-4;Q6R0H7;P63094-3	Guanine nucleotide-binding protein G(s) subunit alpha isoforms short;Guanine nucleotide-binding protein G(s) subunit alpha isoforms XLas	Gnas	0.331844	6
Q61012	Q61012	Guanine nucleotide-binding protein G(T) subunit gamma-T1	Gngt1	-0.0684841	1
Q3UPA1;P21278;Q91X95;Q8CBT5	Q3UPA1;P21278;Q91X95	Guanine nucleotide-binding protein subunit alpha-11	Gna11	-0.24851	17
Q3UE40;P27601;Q9D034;Q8C5L2;Q2NKI3;Q542R8;Q3UYF9;O70443;P27600	Q3UE40;P27601	Guanine nucleotide-binding protein subunit alpha-13	Gna13	-0.362061	13
P68040	P68040	Guanine nucleotide-binding protein subunit beta-2-like 1;Guanine nucleotide-binding protein subunit beta-2-like 1, N-terminally processed	Gnb2l1	0.577736	17
Q3UKC8;Q80SZ7;J3QPM9	Q3UKC8;Q80SZ7;J3QPM9	Guanine nucleotide-binding protein subunit gamma;Guanine nucleotide-binding protein G(I)/G(S)/G(O) subunit gamma-5	Gng5	1.04084	2
Q3TK27;Q8CI11-2;Q8CI11	Q3TK27;Q8CI11-2;Q8CI11	Guanine nucleotide-binding protein-like 3	Gnl3	0.0356436	1
Q9QUQ3;O09051;A2AA35	Q9QUQ3;O09051;A2AA35	Guanylate cyclase activator 2B;Uroguanylin	Guca2b	-0.561984	4
Q564F2;E9Q7K1;Q564G0;Q64520	Q564F2;E9Q7K1;Q564G0;Q64520	Guanylate kinase	Guk1	-0.63806	7
Q8BQG0;Q3LRV6;Q99JZ2;Q8CI67;Q3UL16;Q8CBL5;Q790S0;Q8K4W8;Q6PGA5;B1ATV0;Q9WVD4;Q61418;P51791-2;P51791	Q8BQG0;Q3LRV6;Q99JZ2;Q8CI67;Q3UL16;Q8CBL5;Q790S0;Q8K4W8;Q6PGA5;B1ATV0;Q9WVD4;Q61418;P51791-2;P51791	H(+)/Cl(-) exchange transporter 5;H(+)/Cl(-) exchange transporter 4;H(+)/Cl(-) exchange transporter 3	Clcn4-2;Clcn5;Clcn3;Clcn4	0.0782205	1
D3YZ09;Q3TKG5;Q9CY66-3;Q9CY66-2;Q9CY66;F6SL78	D3YZ09;Q3TKG5;Q9CY66-3;Q9CY66-2;Q9CY66	H/ACA ribonucleoprotein complex subunit 1	Gar1	0.170402	5
Q9CRB2	Q9CRB2	H/ACA ribonucleoprotein complex subunit 2	Nhp2	0.158959	5
Q499D4;Q3TM67;Q3TI79;Q9ESX5;B7ZCL7;A2AN81;F6YUI5;F6S1S5	Q499D4;Q3TM67;Q3TI79;Q9ESX5	H/ACA ribonucleoprotein complex subunit 4	Dkc1	0.00191778	10
O98032;Q9TQB1;Q3V014;P06339;Q9XR35;Q9TQL9;Q9XR36;Q9TQM0;Q4FZH9;A7VMS5;Q7YPG8;Q7YPF4;Q7YPF3;Q9TQM1;Q31166;Q8MHM0;Q31093	O98032;Q9TQB1;Q3V014;P06339;Q9XR35;Q9TQL9;Q9XR36;Q9TQM0	H-2 class I histocompatibility antigen, D-37 alpha chain	H2-T23	-0.480222	7
K7W4D1;P01900;P01895-2;P01895;Q31154;P79569;Q66JU6;Q0WXH4;F2WVG9;F2WVG7;F2WVG6;Q31216;Q3UWA5	K7W4D1;P01900;P01895-2;P01895	H-2 class I histocompatibility antigen, D-D alpha chain;H-2 class I histocompatibility antigen, alpha chain	H2-D;H2-D1	-0.490765	10
Q3TH01;Q7JJ15;Q3TVI9;P01901;Q3UBW0;G3UXW2;Q31189;G3XA74;E9PWT4;E9QJR9;P79568;Q52PG7;P14429;Q31190;Q95555;Q31193;Q31153	Q3TH01;Q7JJ15;Q3TVI9;P01901;Q3UBW0;G3UXW2	H-2 class I histocompatibility antigen, K-B alpha chain	H2-K1	-1.28079	13
Q6RJ37;Q5KTQ2;Q31634;Q31614;Q31148;O35641;P01902;Q5KTQ1;Q31290;Q31191;Q1XIR8;Q31156	Q6RJ37;Q5KTQ2;Q31634;Q31614;Q31148;O35641;P01902;Q5KTQ1;Q31290;Q31191	H-2 class I histocompatibility antigen, K-D alpha chain	H2-K1;mCG_129835;H2-K	-0.183092	9
Q31173;P04223-2;P04223;K7WBQ4;O19449	Q31173;P04223-2;P04223;K7WBQ4	H-2 class I histocompatibility antigen, K-K alpha chain	H2-K1;H2-K	-0.443336	12
Q8R3Y0;P01897;K7X379;Q61643;Q31151	Q8R3Y0;P01897;K7X379;Q61643;Q31151	H-2 class I histocompatibility antigen, L-D alpha chain	H2-D1;H2-L	-1.31998	15
Q8HWB4;Q60678;Q05A75;P14432;F6TIX5;G3UZL7;G3UZR8;S4R1D6;Q4KN83	Q8HWB4;Q60678;Q05A75;P14432;F6TIX5;G3UZL7	H-2 class I histocompatibility antigen, TLA(B) alpha chain	H2-T3	-1.11986	12
Q545Y5;Q3U4Q8;P04441-2;P04441	Q545Y5;Q3U4Q8;P04441-2;P04441	H-2 class II histocompatibility antigen gamma chain	Cd74	-1.85617	4
O19455;Q9TP17;Q8BPA0;Q3TD53;P14483;Q7YQ01;Q7YQ02;Q9GIQ6;Q9TP16;O62867;O78197;Q31187;Q31184;P06346;P06345;P06344;Q5XQK7;Q5XQK4;Q5XQK1;Q5XQJ6;Q5XQJ0;O19470;Q9TNN5;Q95I79;P06343;P01921;Q5XQL4;Q5XQL3;Q5XQL1;Q5XQK9;Q5XQK6;Q5XQK3;Q5XQK0;Q5XQJ8;Q5XQJ5;Q5XQJ1;Q5XQJ9;Q5XQJ4;Q5XQJ3;O19461;Q31182;O19464;Q31134;Q9GIQ7;Q9TP15;Q6SR47;Q3TBE1;Q3TBD6;Q31135	O19455;Q9TP17;Q8BPA0;Q3TD53;P14483;Q7YQ01;Q7YQ02;Q9GIQ6;Q9TP16;O62867;O78197;Q31187;Q31184;P06346;P06345;P06344	H-2 class II histocompatibility antigen, A beta chain;H-2 class II histocompatibility antigen, A-F beta chain;H-2 class II histocompatibility antigen, A-S beta chain;H-2 class II histocompatibility antigen, A-U beta chain	Rmcs1;H2-Ab1;Rmcs2	-1.80186	5
Q8K2X0;P04227;Q549Q3;Q3TB90;Q9TQ72;Q9TQ71;Q860C1;Q6SR48;P14437;P14436;P14435;P23150;P04228	Q8K2X0;P04227;Q549Q3;Q3TB90;Q9TQ72;Q9TQ71;Q860C1;Q6SR48;P14437;P14436;P14435;P23150;P04228	H-2 class II histocompatibility antigen, A-Q alpha chain;H-2 class II histocompatibility antigen, A-S alpha chain;H-2 class II histocompatibility antigen, A-R alpha chain;H-2 class II histocompatibility antigen, A-F alpha chain;H-2 class II histocompatibility antigen, I-E alpha chain;H-2 class II histocompatibility antigen, A-D alpha chain	H2-Aa	-1.82391	3
P14438;P14434;G3UWR9;P01910	P14438;P14434;G3UWR9;P01910	H-2 class II histocompatibility antigen, A-U alpha chain;H-2 class II histocompatibility antigen, A-B alpha chain;H-2 class II histocompatibility antigen, A-K alpha chain	H2-Aa	-1.23308	2
Q9CYW4	Q9CYW4	Haloacid dehalogenase-like hydrolase domain-containing protein 3	Hdhd3	-0.109693	10
Q9ES64-3	Q9ES64-3	Harmonin	Ush1c	-0.184516	22
Q5U477;L7N209;J3KMK0;Q3TGM7;Q69ZS7-3;Q69ZS7-2;Q69ZS7	Q5U477;L7N209;J3KMK0;Q3TGM7;Q69ZS7-3;Q69ZS7-2;Q69ZS7	HBS1-like protein	Hbs1l;Gm9923	-0.152024	2
Q5PRF0;Q5PRF0-2	Q5PRF0	HEAT repeat-containing protein 5A	Heatr5a	-0.309807	6
Q3TU85;Q3TAI8;A1E2B8;Q61696;P17879;Q61698;Q91ZU4;O88688	Q3TU85;Q3TAI8;A1E2B8;Q61696;P17879	Heat shock 70 kDa protein 1A;Heat shock 70 kDa protein 1B	Hspa1b;Hspa1a	-0.214649	13
Q571M2;Q3U2G2;Q99L75;Q61316;Q8C6R3	Q571M2;Q3U2G2;Q99L75;Q61316	Heat shock 70 kDa protein 4	Hspa4	0.197245	42
P48722-2;P48722;E0CY23;Q3TTD4;F6SMW7	P48722-2;P48722;E0CY23	Heat shock 70 kDa protein 4L	Hspa4l	0.00932983	6
Q3UBA6;P63017;Q3U9L2;Q3TRH3;Q3TQ13;Q3TH56;Q3ULM1;Q504P4;Q3TZJ3;Q3TF16;Q3TEK2;Q3UDS0;Q3KQJ4;Q3TB63;Q3TH04;Q3UXU1;Q3UBR0;D3Z5E2;D3YW43;Q9QZ38;Q9R2A1;O88687;Q91ZU5	Q3UBA6;P63017;Q3U9L2;Q3TRH3;Q3TQ13;Q3TH56;Q3ULM1;Q504P4;Q3TZJ3;Q3TF16;Q3TEK2;Q3UDS0;Q3KQJ4;Q3TB63;Q3TH04;Q3UXU1	Heat shock cognate 71 kDa protein	Hspa8	0.198096	40
Q61699-2;Q61699;E9Q0U7;Q8C6H1;D3Z3I9;D3Z027	Q61699-2;Q61699;E9Q0U7	Heat shock protein 105 kDa	Hsph1	0.32875	19
Q922Z3;Q3UPJ8;Q3TK29;Q9CQN1;Q3TSG8;Q922R9	Q922Z3;Q3UPJ8;Q3TK29;Q9CQN1;Q3TSG8;Q922R9	Heat shock protein 75 kDa, mitochondrial	Trap1	0.440192	28
Q80Y52;P07901;Q3TKA2;Q3UIF3;Q3TJU7;A0PJ91;Q3TKB9;Q3TKG0;Q8C5U3;Q8C2A9;B7ZC50;A2A6A2;B7ZC49	Q80Y52;P07901;Q3TKA2;Q3UIF3;Q3TJU7;A0PJ91;Q3TKB9;Q3TKG0;Q8C5U3	Heat shock protein HSP 90-alpha	Hsp90aa1	0.269558	40
Q71LX8;P11499;Q811H6;E9Q3D6;E9PX27;D3Z1R1	Q71LX8;P11499;Q811H6	Heat shock protein HSP 90-beta	Hsp90ab1	0.866724	45
Q3UWA6-2;Q3UWA6;Q61150;Q3V2J4;Q8R1P8;Q3UY30;F6YT88;Q3TZ08;Q6XE41;B7ZN37;E9Q6H0;B2RQD5;Q8BXH3;Q91X04;Q2TAY4;Q6VVW5-2;Q6VVW5;P18293;Q5SDA5;P52785	Q3UWA6-2;Q3UWA6	Heat-stable enterotoxin receptor	Gucy2c	-0.167448	15
D3YX62;Q544R7;Q3U6W4;O70252;D3YXN4;D3Z4A2	D3YX62;Q544R7;Q3U6W4;O70252	Heme oxygenase 2	Hmox2	0.122193	8
Q9R257	Q9R257	Heme-binding protein 1	Hebp1	1.38672	3
Q91VB8;Q8BPF4;Q9QWJ3;Q9CY06;Q9CWS5;A8DUV3;P01942;Q9CY10;Q61649	Q91VB8;Q8BPF4;Q9QWJ3;Q9CY06;Q9CWS5;A8DUV3;P01942;Q9CY10;Q61649	Hemoglobin subunit alpha	Hba-a2;Hbat1;Hba	1.32374	8
D0U270;A8DUK0;P02088;D0U269;A8DUP7;A8DUP5;D4N6V9;A8DUL5;A8DUP3;Q61650;Q61348;CON__Q3SX09;CON__P02070;P02104	D0U270;A8DUK0;P02088;D0U269;A8DUP7;A8DUP5;D4N6V9;A8DUL5;A8DUP3	Hemoglobin subunit beta-1	Hbbt1;Hbb-b1	-1.03266	10
Q54AH9;Q549D9;D0U285;A8DV41;P02089;Q9QUN8;D4N6N9;D4N6N2;D4N6M2;D0U293;D0U284;A8DV59	Q54AH9;Q549D9;D0U285;A8DV41;P02089;Q9QUN8;D4N6N9;D4N6N2;D4N6M2;D0U293;D0U284;A8DV59	Hemoglobin subunit beta-2	Hbb-b2;Hbbt2	1.1166	10
Q8R3H7	Q8R3H7	Heparan sulfate 2-O-sulfotransferase 1	Hs2st1	0.0412971	1
A2ICG8;B9VVT7;B9VVT5;B9VVT6;P49698-2;P49698;A2A5I6	A2ICG8;B9VVT7;B9VVT5;B9VVT6;P49698-2;P49698	Hepatocyte nuclear factor 4-alpha	Hnf4a	-0.276701	6
Q3UP48;Q059V1;E9QPS1;Q9WUU6;O54845;A2A5I4	Q3UP48;Q059V1;E9QPS1;Q9WUU6	Hepatocyte nuclear factor 4-gamma	Hnf4g	-0.369402	6
P51859;F6RB63;Q3TR90;Q9JMG7;Q9JMG7-2;Q3UMU9-4;Q3UMU9-2;Q3UMU9;Q3UMU9-3	P51859	Hepatoma-derived growth factor	Hdgf	-0.0796907	9
Q9Z0Z4-2;Q9Z0Z4;A2AI62;Q3V2W4	Q9Z0Z4-2;Q9Z0Z4;A2AI62	Hephaestin	Heph	-0.0966132	22
Q3TEA8-2;Q3TEA8;Q3TEA8-3;Q3B7C1;A2AM65;A2AM70;A2AM63;A2AM62;A2AM69	Q3TEA8-2;Q3TEA8;Q3TEA8-3	Heterochromatin protein 1-binding protein 3	Hp1bp3	-0.373909	11
Q544Z3;Q99020;Q9D6G1;Q80XR6;Q3TMZ8;Q20BD0;Q8CIR3	Q544Z3;Q99020;Q9D6G1;Q80XR6;Q3TMZ8;Q20BD0	Heterogeneous nuclear ribonucleoprotein A/B	Hnrnpab	0.0497422	13
Q9CX86	Q9CX86	Heterogeneous nuclear ribonucleoprotein A0	Hnrnpa0	0.152307	7
Q3U7F3;Q3TIK8;Q5EBP8;Q3UK83;P49312;J3QK72;Q3TFB1;P49312-2;B7ZWG9	Q3U7F3;Q3TIK8;Q5EBP8;Q3UK83;P49312;J3QK72;Q3TFB1;P49312-2	Heterogeneous nuclear ribonucleoprotein A1;Heterogeneous nuclear ribonucleoprotein A1, N-terminally processed	Hnrnpa1	0.0332992	11
Q6P6I7;A2AL12;Q5FB19;Q3UZG3;Q8BG05;Q58E39;A2AL13	Q6P6I7;A2AL12;Q5FB19;Q3UZG3;Q8BG05	Heterogeneous nuclear ribonucleoprotein A3	Hnrnpa3	0.0797609	13
G5E8G0;G3X9W0;F6ZV59;Q60668-4;Q60668-3;Q60668-2;Q60668;E9Q5B6;F6SHF3;Q3UXC8;F7A465;Q9D3U4	G5E8G0;G3X9W0;F6ZV59;Q60668-4;Q60668-3;Q60668-2;Q60668;E9Q5B6;F6SHF3	Heterogeneous nuclear ribonucleoprotein D0	Hnrnpd	0.0756745	12
F6VQH5;D3YTQ3;Q9Z130	F6VQH5;D3YTQ3;Q9Z130	Heterogeneous nuclear ribonucleoprotein D-like	Hnrnpdl	0.571412	4
Q9Z2X1;Q9Z2X1-2;J3QMQ5;J3QM80;J3QMT0;Q8R582;J3QP45	Q9Z2X1;Q9Z2X1-2;J3QMQ5;J3QM80;J3QMT0	Heterogeneous nuclear ribonucleoprotein F;Heterogeneous nuclear ribonucleoprotein F, N-terminally processed	Hnrnpf	0.24406	12
Q811L7;Q8C2Q7;O35737;Q3TNG9;D3Z6Y3	Q811L7;Q8C2Q7;O35737	Heterogeneous nuclear ribonucleoprotein H;Heterogeneous nuclear ribonucleoprotein H, N-terminally processed	Hnrnph1	0.367939	8
P70333;Q3UR26;J3QPH6	P70333;Q3UR26;J3QPH6	Heterogeneous nuclear ribonucleoprotein H2;Heterogeneous nuclear ribonucleoprotein H2, N-terminally processed	Hnrnph2;Gm8775	0.338703	8
Q3TUA1;Q5FWJ5;P61979;P61979-2;B2M1R6;Q3TJ38;Q3TL71;P61979-3;Q3U9Q3;Q3U6X2;Q3TG17;H3BLL4;D3YWG1;D3Z5X4;H3BKD0;H3BK96;H3BKI8;H3BLP7;Q8BT23;H3BJ43;H3BJS9	Q3TUA1;Q5FWJ5;P61979;P61979-2;B2M1R6;Q3TJ38;Q3TL71;P61979-3;Q3U9Q3;Q3U6X2;Q3TG17;H3BLL4;D3YWG1;D3Z5X4;H3BKD0;H3BK96	Heterogeneous nuclear ribonucleoprotein K	Hnrnpk;Gm7964	0.284784	17
Q3UMT7;G5E924;Q8R081;G3UY38;Q8BI42;Q9CVU5;G3UY56;G3UYY3	Q3UMT7;G5E924;Q8R081;G3UY38	Heterogeneous nuclear ribonucleoprotein L	Hnrnpl	0.10271	16
Q9CSH0;Q921F4;Q921F4-4;Q3TBR4;Q3UXJ3;Q921F4-5	Q9CSH0;Q921F4	Heterogeneous nuclear ribonucleoprotein L-like	Hnrnpll	0.305164	5
Q3THB3;Q570Z0;Q9D0E1-2;Q9D0E1;Q3TW40;B8JK33;Q3TL61;B8JK32;Q3TQ66;F6W322;F7C9U3;Q3UCL9;G3X924;Q91VC4	Q3THB3;Q570Z0;Q9D0E1-2;Q9D0E1;Q3TW40;B8JK33;Q3TL61;B8JK32;Q3TQ66	Heterogeneous nuclear ribonucleoprotein M	Hnrnpm	0.335639	28
Q7TMK9-2;Q7TMK9;G3UZI2;G3V018;G3UZ48;G3UXJ6;G3UWM1;Q3TRV3;G3XA76	Q7TMK9-2;Q7TMK9;G3UZI2;G3V018;G3UZ48;G3UXJ6	Heterogeneous nuclear ribonucleoprotein Q	Syncrip	0.218997	14
Q3TXW2;Q3TVV6;Q8VEK3;G3XA10;O88568;Q8C290;Q3ULH5;Q3TWN5;Q3TGN5;Q3TS50;Q9R205	Q3TXW2;Q3TVV6;Q8VEK3;G3XA10;O88568;Q8C290;Q3ULH5;Q3TWN5;Q3TGN5;Q3TS50	Heterogeneous nuclear ribonucleoprotein U	Hnrnpu	0.245306	33
Q8VDM6-2;Q8VDM6;Q8VDM6-3	Q8VDM6-2;Q8VDM6	Heterogeneous nuclear ribonucleoprotein U-like protein 1	Hnrnpul1	0.228813	5
Q00PI9;Q8BIQ7;Q8BIY6	Q00PI9	Heterogeneous nuclear ribonucleoprotein U-like protein 2	Hnrnpul2	-0.213225	20
O88569;O88569-3;O88569-2;B7ZP22	O88569;O88569-3;O88569-2;B7ZP22	Heterogeneous nuclear ribonucleoproteins A2/B1	Hnrnpa2b1	0.117049	17
Q9Z204-2;Q3U6P5;Q9Z204-4;Q9Z204-3;Q9Z204;Q9Z204-5	Q9Z204-2;Q3U6P5;Q9Z204-4;Q9Z204-3;Q9Z204;Q9Z204-5	Heterogeneous nuclear ribonucleoproteins C1/C2	Hnrnpc	-0.00393948	16
E9Q5B5;O08528	E9Q5B5;O08528	Hexokinase-2	Hk2	0.196259	6
Q8BIA0;E9PUL4;Q8BI47;E9PYP0;E9Q7S6;E9Q8J6;E9Q4S1	Q8BIA0;E9PUL4;Q8BI47;E9PYP0;E9Q7S6;E9Q8J6;E9Q4S1	High affinity cAMP-specific and IBMX-insensitive 3,5-cyclic phosphodiesterase 8B	Pde8b	-0.639475	1
Q3TQZ8;E9Q3N1;Q3UTL4;Q3UGD6;G3MV68;G3MV66;Q09143;D3Z161;Q8R2J2;G3MV65;P18581-2	Q3TQZ8;E9Q3N1;Q3UTL4;Q3UGD6;G3MV68;G3MV66;Q09143;D3Z161;Q8R2J2;G3MV65;P18581-2	High affinity cationic amino acid transporter 1	Slc7a1;SLC7A1;Atrc2	-0.160305	2
Q9JL35	Q9JL35	High mobility group nucleosome-binding domain-containing protein 5	Hmgn5	-0.290013	8
Q8C7C4;Q8BNM0;Q58EV5;Q497Z6;Q3UBK2;P63158;Q8BQ02;Q6P202;Q3UJK0;D3YZ18;D3YVC6;Q80YZ1;Q7TPS2	Q8C7C4;Q8BNM0;Q58EV5;Q497Z6;Q3UBK2;P63158;Q8BQ02;Q6P202;Q3UJK0;D3YZ18	High mobility group protein B1	Hmgb1	-0.602996	12
Q3U566;P30681;Q3UAZ7;Q9CT19	Q3U566;P30681;Q3UAZ7;Q9CT19	High mobility group protein B2	Hmgb2	-0.998129	14
Q3TVP0;Q3TE85;Q566K0;P17095-1;P17095	Q3TVP0;Q3TE85;Q566K0;P17095-1;P17095	High mobility group protein HMG-I/HMG-Y	mCG_120563;Hmga1	0.500374	4
P62748;A2A7R5;D3Z2Z8;D3YVA2;E9PV73;Q91X97;P84075;D3Z1M0;A2A7R6	P62748;A2A7R5;D3Z2Z8;D3YVA2;E9PV73;Q91X97;P84075	Hippocalcin-like protein 1;Neurocalcin-delta;Neuron-specific calcium-binding protein hippocalcin	Hpcal1;Hpca;Ncald	0.204161	6
P70349;B0R1E3	P70349;B0R1E3	Histidine triad nucleotide-binding protein 1	Hint1	-0.391829	5
Q5M9J2;Q9D0S9	Q5M9J2;Q9D0S9	Histidine triad nucleotide-binding protein 2, mitochondrial	Hint2	-0.334202	6
Q8BQ10;P70288;Q3UXH8;Q9JM08;Q9JLX5;Q3UM33;O88895	Q8BQ10;P70288	Histone deacetylase 2	Hdac2	-0.45694	5
Q4FZH3;E9Q317;O55128;D3Z2N9;D3YY73;D3YY55	Q4FZH3;E9Q317;O55128;D3Z2N9	Histone deacetylase complex subunit SAP18	Sap18;Gm10094	-0.129282	7
Q3U4Y0;P10922;Q8C1Y3	Q3U4Y0;P10922;Q8C1Y3	Histone H1,0;Histone H1,0, N-terminally processed	H1f0	-0.165217	8
P43275	P43275	Histone H1,1	Hist1h1a	-0.366766	6
Q5SZA3;P15864;Q3UXH2	Q5SZA3;P15864;Q3UXH2	Histone H1,2	Hist1h1c	-0.530112	16
Q149Z9;P43277	Q149Z9;P43277	Histone H1,3	Hist1h1d	-0.64644	20
P43274;I7HFT9;Q07133	P43274	Histone H1,4	Hist1h1e	-0.648843	19
Q1WWK3;P43276	Q1WWK3;P43276	Histone H1,5	Hist1h1b	-0.729225	18
Q9CTR1;Q8CCK0	Q9CTR1;Q8CCK0	Histone H2A;Core histone macro-H2A,2	H2afy2	-0.589128	3
A0AUV1;A3KPD0;B2RVF0;A2AB79;Q8CGP6;Q8CGP7;Q8CGP5;Q8BFU2;P22752;Q8CGP4;Q61668;G3UWL7	A0AUV1;A3KPD0;B2RVF0;A2AB79;Q8CGP6;Q8CGP7;Q8CGP5;Q8BFU2;P22752;Q8CGP4	Histone H2A;Histone H2A type 1-H;Histone H2A type 1-K;Histone H2A type 1-F;Histone H2A type 3;Histone H2A type 1	Hist1h2ah;Hist1h2ad;Hist3h2a;Hist1h2ak;Hist1h2af;Hist1h2ab;Hist1h2aa	-1.19215	6
Q64426;F8WIX8;Q149V4;B2RWH3;Q64523;Q6GSS7	Q64426;F8WIX8;Q149V4;B2RWH3;Q64523;Q6GSS7	Histone H2A;Histone H2A type 2-C;Histone H2A type 2-A	H2A;Hist1h2al;Hist2h2ac;Hist2h2aa1	-0.750146	7
B2RVP5;Q3THW5;P0C0S6;Q8R029;Q3TFU6;Q3UA95	B2RVP5;Q3THW5;P0C0S6;Q8R029;Q3TFU6;Q3UA95	Histone H2A;Histone H2A,V;Histone H2A,Z	H2afv;H2afz	-0.377584	4
P27661	P27661	Histone H2AX	H2afx	-0.221923	7
Q64475	Q64475	Histone H2B type 1-B	Hist1h2bb	-1.68517	12
Q6ZWY9;B2RTK3;Q64478;P10854;Q64525	Q6ZWY9;B2RTK3;Q64478;P10854;Q64525	Histone H2B type 1-C/E/G;Histone H2B;Histone H2B type 1-H;Histone H2B type 1-M;Histone H2B type 2-B	Hist1h2bc;Hist1h2bm;Hist1h2bh;Hist2h2bb	-0.359696	13
P10853;A0JLV3;B2RVD5;Q8CBB6;Q921L4;Q8CGP1;Q8CGP2;Q8CGP2-2;Q8CGP0;A0JNS9;Q9D2U9;Q8VEE3;G3X9D5;Q8C622	P10853;A0JLV3;B2RVD5;Q8CBB6;Q921L4;Q8CGP1;Q8CGP2;Q8CGP2-2;Q8CGP0;A0JNS9;Q9D2U9	Histone H2B type 1-F/J/L;Histone H2B;Histone H2B type 1-K;Histone H2B type 1-P;Histone H2B type 3-B;Histone H2B type 3-A	Hist1h2bf;Hist1h2bj;Hist1h2bk;Hist1h2br;LOC665622;Hist1h2bp;Hist3h2bb;Hist1h2ba;Hist3h2ba	-0.90379	13
P84244;E0CZ27;F8WI35;P02301;E0CYN1;E0CYR7	P84244;E0CZ27;F8WI35;P02301	Histone H3,3;Histone H3;Histone H3,3C	H3f3a;H3f3c	-0.718654	13
A1L0V4;P68433	A1L0V4;P68433	Histone H3;Histone H3,1	Hist1h3i;Hist1h3a	-0.80384	14
A1L0U3;B9EI85;P84228	A1L0U3;B9EI85;P84228	Histone H3;Histone H3,2	Hist1h3e;Hist2h3b;Hist1h3b	-0.386701	14
Q61667	Q61667	Histone H4		-0.703443	8
B2RTM0;P62806;Q6B822	B2RTM0;P62806	Histone H4	Hist2h4;Hist1h4a	-0.724272	16
A2AFI9;Q8C5H3;Q3UJI2;Q60973;A2AFJ1;Q3UX53;F6ZLC6;F6U539	A2AFI9;Q8C5H3;Q3UJI2;Q60973;A2AFJ1;Q3UX53;F6ZLC6	Histone-binding protein RBBP7	Rbbp7	-0.593557	7
F8WJ40;O08550	F8WJ40;O08550	Histone-lysine N-methyltransferase 2B	Kmt2b	-0.297648	1
M4KB43;Q3UG20-2;Q3UG20	M4KB43;Q3UG20-2;Q3UG20	Histone-lysine N-methyltransferase 2E	Kmt2e	-0.340866	1
Q91WC0;Q91WC0-2;D6RCY6;F2Z438;F2Z420;Q91WC0-3	Q91WC0;Q91WC0-2	Histone-lysine N-methyltransferase setd3	Setd3	1.18342	3
E9Q4M2;P54310;P54310-2;Q9CTW2	E9Q4M2;P54310;P54310-2;Q9CTW2	Hormone-sensitive lipase	Lipe	-0.35475	13
Q3U8D2;Q99L47;Q3U9V1;Q3U3N7;F8WJK8;E9Q1V0;E9Q1X9;Q3TGW8	Q3U8D2;Q99L47;Q3U9V1;Q3U3N7;F8WJK8;E9Q1V0	Hsc70-interacting protein	St13	0.623004	10
Q61081;REV__O35245-3;REV__O35245	Q61081	Hsp90 co-chaperone Cdc37;Hsp90 co-chaperone Cdc37, N-terminally processed	Cdc37	0.0280805	11
Q9D689;Q6P1F5;Q6ZQ77;Q9JKY5;Q80UP1;E9Q3C5;Q8BPA2	Q9D689;Q6P1F5;Q6ZQ77;Q9JKY5;Q80UP1	Huntingtin-interacting protein 1-related protein	Hip1r	0.409338	15
Q9D4E9;Q8CDQ9	Q9D4E9;Q8CDQ9	Hyaluronidase	Hyal6	-1.96035	2
Q61425	Q61425	Hydroxyacyl-coenzyme A dehydrogenase, mitochondrial	Hadh	-0.394993	17
E9PYA3;G5E8T9;Q99KB8-2;Q99KB8;E9Q2H8;D3YWI0;D3YUX8	E9PYA3;G5E8T9;Q99KB8-2;Q99KB8;E9Q2H8;D3YWI0	Hydroxyacylglutathione hydrolase, mitochondrial	Hagh	0.510764	6
Q3UMP2;P38060;D3YVU9;Q3TPS7;Q8JZS7	Q3UMP2;P38060	Hydroxymethylglutaryl-CoA lyase, mitochondrial	Hmgcl	0.200428	11
Q2TPA8;Q99JH2;B1AX78;Q9D015;B1AX77	Q2TPA8;Q99JH2;B1AX78	Hydroxysteroid dehydrogenase-like protein 2	Hsdl2	-0.798068	6
Q99KF5;P00493;Q6TDG6	Q99KF5;P00493	Hypoxanthine-guanine phosphoribosyltransferase	Hprt;Hprt1	-0.0670854	9
Q9JKR6;Q8VCI2;F6TRP3;E0CYZ2	Q9JKR6;Q8VCI2	Hypoxia up-regulated protein 1	Hyou1	0.121529	40
Q0VBL6	Q0VBL6	Hypoxia-inducible factor 3-alpha	Hif3a	1.14613	1
Q65ZC0;A2P1G9;A2NHM3;I6L971;I6L991;I6L978;I6L958;Q5XFY8;I6L9E2;Q7TS98;Q52L95;I6L9E1;A0A5E3;Q66JS7;Q58EU8;Q52L64;P01837	Q65ZC0;A2P1G9;A2NHM3;I6L971;I6L991;I6L978;I6L958;Q5XFY8;I6L9E2;Q7TS98;Q52L95;I6L9E1;A0A5E3;Q66JS7;Q58EU8;Q52L64;P01837	Ig kappa chain C region	Igkc;Igkj1;Igk;LOC100046793;Igkv8-30	-0.510797	3
Q6PKB0;Q61559	Q6PKB0;Q61559	IgG receptor FcRn large subunit p51	Fcgrt	-0.114356	4
D6RI20;Q9CR20	D6RI20;Q9CR20	Immediate early response 3-interacting protein 1	Hdhd2;Ier3ip1	-0.184177	1
J7NUP1;Q60766-2;Q60766;Q5NCB5	J7NUP1;Q60766-2;Q60766;Q5NCB5	Immunity-related GTPase family M protein 1	Irgm1	-0.703246	4
P01592;E9PWK4	P01592;E9PWK4	Immunoglobulin J chain	Igj	-0.198858	2
Q4FJX1;Q3UGH8;O35343;D3YTN1	Q4FJX1;Q3UGH8;O35343	Importin subunit alpha;Importin subunit alpha-3	Kpna4	-0.290941	7
Q3TFE8;Q7TSZ6;P70168;Q3UHW8	Q3TFE8;Q7TSZ6;P70168;Q3UHW8	Importin subunit beta-1	Kpnb1	0.358096	26
Q5U4C5;Q8VI75	Q5U4C5;Q8VI75	Importin-4	Ipo4	0.907736	4
Q8BKC5;Q8BKC5-2;Q3TT04;Q7TN23;Q6NZC1;Q9CYG6;A3KMD2;Q8BIV3	Q8BKC5;Q8BKC5-2;Q3TT04;Q7TN23	Importin-5	Ipo5	0.595887	20
Q9EPL8;Q7TMY7-2;Q7TMY7	Q9EPL8	Importin-7	Ipo7	0.284973	14
Q3UGL9;A2ADS6;A2ADL9;Q63ZW7;A2ADS8;Q63ZW7-4;Q63ZW7-5;Q63ZW7-3;Q63ZW7-6;Q63ZW7-2	Q3UGL9;A2ADS6;A2ADL9;Q63ZW7;A2ADS8;Q63ZW7-4;Q63ZW7-5;Q63ZW7-3;Q63ZW7-6;Q63ZW7-2	InaD-like protein	Inadl	-0.992526	2
D3YXV1;P28776	D3YXV1;P28776	Indoleamine 2,3-dioxygenase 1	Ido1	-0.0861028	2
Q8CI55;E9PYL6;Q3U6P9;Q9R0T8	Q8CI55;E9PYL6;Q3U6P9;Q9R0T8	Inhibitor of nuclear factor kappa-B kinase subunit epsilon	Ikbke	0.174472	1
Q4FK49;Q9D819;Q8BTY3;Q3UA53	Q4FK49;Q9D819;Q8BTY3;Q3UA53	Inorganic pyrophosphatase	Ppa1	-0.262159	20
Q91VM9;Q91VM9-2	Q91VM9;Q91VM9-2	Inorganic pyrophosphatase 2, mitochondrial	Ppa2	0.313439	12
P70227;Q0IJ80;Q9Z329-2;Q922U9;Q8C8N0;Q8CED6;Q8BNX2;Q6NV80;Q497U9;Q3UWL5	P70227	Inositol 1,4,5-trisphosphate receptor type 3	Itpr3	0.479141	34
E9Q9J4;Q6ZQB6-3;Q6ZQB6;Q6ZQB6-2;Q80V47;Q8BWK5;B9EHS3;A2ARP1-6;A2ARP1-7;A2ARP1-3;A2ARP1-2;A2ARP1	E9Q9J4;Q6ZQB6-3;Q6ZQB6;Q6ZQB6-2;Q80V47	Inositol hexakisphosphate and diphosphoinositol-pentakisphosphate kinase 2	Ppip5k2	0.118803	8
Q9D066;Q924B0;Q3U5R8;Q3TME6;O55023;Q80ZJ2;D3Z703	Q9D066;Q924B0;Q3U5R8;Q3TME6;O55023;Q80ZJ2	Inositol monophosphatase 1	Impa1	0.0490502	9
Q80V26	Q80V26	Inositol monophosphatase 3	Impad1	-0.288223	5
Q05DI2;Q5ND43;Q8C5L6	Q05DI2;Q5ND43;Q8C5L6	Inositol polyphosphate 5-phosphatase K	Inpp5k	0.237164	1
Q9JHU9	Q9JHU9	Inositol-3-phosphate synthase 1	Isyna1	1.05676	2
F6RPJ9;Q8CGB9;Q9JHR7	F6RPJ9;Q8CGB9;Q9JHR7	Insulin-degrading enzyme	Ide	0.186099	9
Q5SF07;A6X8Z3;Q5SF07-2	Q5SF07;A6X8Z3;Q5SF07-2	Insulin-like growth factor 2 mRNA-binding protein 2	Igf2bp2	0.522184	6
Q9CPN8	Q9CPN8	Insulin-like growth factor 2 mRNA-binding protein 3	Igf2bp3	1.24068	4
Q9JME4;Q3UCT9;Q3TVJ0;O89051;Q9D1Q3	Q9JME4;Q3UCT9;Q3TVJ0;O89051;Q9D1Q3	Integral membrane protein 2B;BRI2, membrane form;BRI2 intracellular domain;BRI2C, soluble form;Bri23 peptide	Itm2b	-0.260685	3
Q7TPD0;A0A4X7;Q7TPD0-2	Q7TPD0;A0A4X7	Integrator complex subunit 3	Ints3	0.046122	4
Q8CIM8	Q8CIM8	Integrator complex subunit 4	Ints4	-0.285784	1
Q62469;Q8CB84	Q62469;Q8CB84	Integrin alpha-2	Itga2	0.360814	6
Q62470-3;Q62470;Q62470-2;Q8C8X8	Q62470-3;Q62470;Q62470-2	Integrin alpha-3;Integrin alpha-3 heavy chain;Integrin alpha-3 light chain	Itga3	-0.0520073	7
Q8CC06;Q6PEE8;Q80ZI8;Q61739-2;Q61739;Q3TWK2;F6VSK8;Q8BR82;Q8BNH0	Q8CC06;Q6PEE8;Q80ZI8;Q61739-2;Q61739;Q3TWK2;F6VSK8;Q8BR82	Integrin alpha-6;Integrin alpha-6 heavy chain;Integrin alpha-6 light chain	Itga6	-0.430831	15
A2AKI5;P43406	A2AKI5;P43406	Integrin alpha-V;Integrin alpha-V heavy chain;Integrin alpha-V light chain	Itgav	-0.0233397	1
A2A864;A2A863-2;A2A863-3;A2A863;Q3UNP2;Q3ULT5;Q66JU8;Q3USM4	A2A864;A2A863-2;A2A863-3;A2A863	Integrin beta;Integrin beta-4	Itgb4	0.0338917	22
P09055;Q8BUD1	P09055	Integrin beta-1	Itgb1	-0.031848	16
O55222;F6Q5Z1	O55222	Integrin-linked protein kinase	Ilk	0.223555	5
D9J349;B9EK97;O88310;D9J343;B2RWY7;F6YSS8;B7ZNQ5;D9J346;D9J348;F6XM55	D9J349;B9EK97;O88310;D9J343	Intelectin-1a	Itln1;Itln6	-1.58901	13
Q8VC49	Q8VC49	Interferon alpha-inducible protein 27-like protein 2B	Ifi27l2b	-1.03489	5
D2CGM5;D2CGM4;Q8R5F7-2;Q8R5F7;Q3TGP5;Q3UE16;Q3U0Y5	D2CGM5;D2CGM4;Q8R5F7-2;Q8R5F7;Q3TGP5	Interferon-induced helicase C domain-containing protein 1	Ifih1	-0.503052	7
Q91YN2;Q03963;Q78E06	Q91YN2;Q03963;Q78E06	Interferon-induced, double-stranded RNA-activated protein kinase	Eif2ak2	0.521031	2
Q9WTX2	Q9WTX2	Interferon-inducible double-stranded RNA-dependent protein kinase activator A	Prkra	0.678262	3
Q3UXI9;Q9CXY6	Q3UXI9;Q9CXY6	Interleukin enhancer-binding factor 2	Ilf2	0.294256	6
Q45VK5;Q45VK6;Q9Z1X4-2;Q9Z1X4;Q9Z1X4-3;Q3UD30	Q45VK5;Q45VK6;Q9Z1X4-2;Q9Z1X4;Q9Z1X4-3;Q3UD30	Interleukin enhancer-binding factor 3	Ilf3	0.0869168	7
F6XX07;Q3TU35;Q8VHM7;Q61190;E9Q083	F6XX07;Q3TU35;Q8VHM7;Q61190;E9Q083	Interleukin-10 receptor subunit beta	Gm21970;Il10rb	-0.113986	2
Q3ZAX5;P43432	Q3ZAX5;P43432	Interleukin-12 subunit beta	Il12b	-0.756706	1
Q8R1W8-3;Q8R1W8-2;Q8R1W8	Q8R1W8-3;Q8R1W8-2;Q8R1W8	Interphotoreceptor matrix proteoglycan 1	Impg1	0.280867	1
Q80TG5;E9QNG1;B2RR82;Q9Z0R6;Q9Z0R6-2	Q80TG5;E9QNG1;B2RR82;Q9Z0R6	Intersectin-2	mKIAA1256;Itsn2	0.0864169	5
Q9DCX8	Q9DCX8	Iodotyrosine dehalogenase 1	Iyd	-1.07618	1
Q80W32;F8WHQ8	Q80W32;F8WHQ8	IQ domain-containing protein G	Iqcg	-0.0146575	2
Q9DCB8	Q9DCB8	Iron-sulfur cluster assembly 2 homolog, mitochondrial	Isca2	-0.0585003	2
Q9D7P6;D3Z0K9;D3Z7W0	Q9D7P6;D3Z0K9;D3Z7W0	Iron-sulfur cluster assembly enzyme ISCU, mitochondrial	Iscu	0.0318734	3
Q9D7B6;D3YTT4	Q9D7B6;D3YTT4	Isobutyryl-CoA dehydrogenase, mitochondrial	Acad8	0.15419	6
B2RY90;P85094	B2RY90;P85094	Isochorismatase domain-containing protein 2A, mitochondrial	Isoc2a	-0.356431	7
Q9D6R2;Q9D6R2-2	Q9D6R2;Q9D6R2-2	Isocitrate dehydrogenase [NAD] subunit alpha, mitochondrial	Idh3a	-0.102471	16
Q3TKM5;Q3TGZ3;P70404;Q684I8;Q9CW65	Q3TKM5;Q3TGZ3;P70404;Q684I8	Isocitrate dehydrogenase [NAD] subunit gamma 1, mitochondrial	Idh3g	-0.187417	12
P54071;D6RIL6	P54071	Isocitrate dehydrogenase [NADP], mitochondrial	Idh2	0.354555	20
Q5HZJ8;Q8C338;O88844;Q3TJ51;Q0QER9;D3YVY3	Q5HZJ8;Q8C338;O88844;Q3TJ51;Q0QER9	Isocitrate dehydrogenase [NADP];Isocitrate dehydrogenase [NADP] cytoplasmic	Idh1	-0.00719896	30
Q8BU30;Q3UWS7;Q99LT1;E9Q866;F6Q6R1	Q8BU30;Q3UWS7	Isoleucine--tRNA ligase, cytoplasmic	Iars	0.685943	12
Q8BIJ6;Q8R2M5;E9PWN2;Q810V2;Q8BIL6;E9PWN3	Q8BIJ6;Q8R2M5;E9PWN2	Isoleucine--tRNA ligase, mitochondrial	Iars2	0.180371	11
G3XA48;P58044;H3BLF8;H3BLP1;H3BKD7	G3XA48;P58044;H3BLF8	Isopentenyl-diphosphate Delta-isomerase 1	Idi1	0.195286	4
Q8BHC2;Q9CX00	Q8BHC2;Q9CX00	IST1 homolog	Ist1	-0.288868	7
Q02257	Q02257	Junction plakoglobin	Jup	0.218208	33
O88792	O88792	Junctional adhesion molecule A	F11r	-0.0630173	6
F6QYT9;A2CG49-2;A2CG49;A2CG49-7;D3Z534;D3Z532;D3Z535;D3Z560;D3Z559;D3Z4R2;B1B1A7;A2CG49-4;A2CG49-6;A2CG49-5;A2CG49-9;A2CG49-8	F6QYT9;A2CG49-2;A2CG49;A2CG49-7;D3Z534;D3Z532;D3Z535;D3Z560;D3Z559;D3Z4R2;B1B1A7;A2CG49-4;A2CG49-6;A2CG49-5;A2CG49-9;A2CG49-8	Kalirin	Kalrn	-0.00986537	6
E9QKG2;E9PZI6;Q9WV86;G3UX83	E9QKG2;E9PZI6;Q9WV86;G3UX83	Katanin p60 ATPase-containing subunit A1	Katna1	-0.89853	2
D6RGM7;D3Z4J2;Q9D3R6-3;Q9D3R6;D3Z0U5;B7ZNK9;Q3UMC0	D6RGM7;D3Z4J2;Q9D3R6-3;Q9D3R6;D3Z0U5;B7ZNK9;Q3UMC0	Katanin p60 ATPase-containing subunit A-like 2;Spermatogenesis-associated protein 5	Katnal2;Spata5	-0.243529	2
Q3UV17	Q3UV17	Keratin, type II cytoskeletal 2 oral	Krt76	0.52019	6
Q60749;Q9WU01-2;Q9R226;Q9WU01	Q60749	KH domain-containing, RNA-binding, signal transduction-associated protein 1	Khdrbs1	0.288354	7
F8VQC7;Q61595-2;Q61595-12;Q61595-16;Q61595-3;Q61595-14;Q61595-6;Q61595-4;Q61595-9;Q61595-8;Q61595-13;Q61595-5;Q61595-15;Q61595-10;Q61595-7;Q61595-11;Q61595;Q6A0E9	F8VQC7;Q61595-2;Q61595-12;Q61595-16;Q61595-3;Q61595-14;Q61595-6;Q61595-4;Q61595-9;Q61595-8;Q61595-13;Q61595-5;Q61595-15;Q61595-10;Q61595-7;Q61595-11;Q61595	Kinectin	Ktn1	-0.0842875	7
Q61768;E9QAK5;Q3UWI9;Q8CFE7;Q6NSS5;Q05CG8;Q3TY51;Q8CHF1;P28738;P33175;Q3US62;Q05CD7;O70402;A2ARD4	Q61768;E9QAK5	Kinesin-1 heavy chain	Kif5b	0.101724	38
E0CZ72;P28740-2;P28740;P28740-1;F8VQ42;F6SUU5	E0CZ72;P28740-2;P28740;P28740-1;F8VQ42;F6SUU5	Kinesin-like protein KIF2A	Kif2a	0.141	4
Q99P69	Q99P69	Kinetochore protein Nuf2	Nuf2	-0.177068	1
Q3V260;G3UXN4;Q9Z1P7	Q3V260;G3UXN4;Q9Z1P7	KN motif and ankyrin repeat domain-containing protein 3	Kank3	0.206203	1
Q9D3K4;Q9R097	Q9D3K4;Q9R097	Kunitz-type protease inhibitor 1	Spint1	0.422724	6
Q9D8Q8;Q9WU03-2;Q9WU03	Q9D8Q8;Q9WU03-2;Q9WU03	Kunitz-type protease inhibitor 2	Spint2	0.0308138	3
Q91YP0	Q91YP0	L-2-hydroxyglutarate dehydrogenase, mitochondrial	L2hgdh	-0.0776008	3
D6RI22;Q8K1F9	D6RI22;Q8K1F9	Lactase-like protein	Lctl	-1.51388	1
Q3V384;Q8K3Z2;E9Q4K2;F6VT60	Q3V384;Q8K3Z2;E9Q4K2	Lactation elevated protein 1	Lace1	-0.308962	3
Q3UF00;Q3TRS1;Q67BJ4	Q3UF00;Q3TRS1;Q67BJ4	Lactosylceramide 4-alpha-galactosyltransferase	A4galt	0.224141	1
A5GZX3;Q9CPU0	A5GZX3;Q9CPU0	Lactoylglutathione lyase	Glo1	-0.121955	8
Q8R3D5;P57016;REV__Q5SUV2-2;REV__Q8CDK4;REV__Q5SUV2	Q8R3D5;P57016	Ladinin-1	Lad1	-0.0140491	20
A7VMV2;Q99KP3;Q9D221	A7VMV2;Q99KP3	Lambda-crystallin homolog	Cryl1	-0.493591	12
Q3TNH0;Q3UR33;Q61029-3;Q61029;Q3U955;Q3U7B3;Q61029-2;Q78WP6	Q3TNH0;Q3UR33;Q61029-3;Q61029;Q3U955;Q3U7B3;Q61029-2	Lamina-associated polypeptide 2, isoforms beta/delta/epsilon/gamma	Tmpo	-0.304083	13
Q3U9G9;Q811V7	Q3U9G9	Lamin-B receptor	Lbr	-0.349302	15
P14733;Q8C553	P14733;Q8C553	Lamin-B1	Lmnb1	-0.0872136	38
P21619;Q3V159;P21619-2	P21619;Q3V159;P21619-2	Lamin-B2	Lmnb2	-0.0367813	26
Q8K0C4	Q8K0C4	Lanosterol 14-alpha demethylase	Cyp51a1	0.69341	8
Q8BLN5	Q8BLN5	Lanosterol synthase	Lss	-0.28056	2
Q6ZQ58;J3QNB1	Q6ZQ58;J3QNB1	La-related protein 1	Larp1	0.119514	1
Q3UT02;E9Q066;G3X9Q6;Q8BWW4	Q3UT02;E9Q066;G3X9Q6;Q8BWW4	La-related protein 4	Larp4	0.515538	2
Q6A0A2-2;Q6A0A2-3;Q6A0A2	Q6A0A2-2;Q6A0A2-3;Q6A0A2	La-related protein 4B	Larp4b	0.212718	1
Q9QXW9	Q9QXW9	Large neutral amino acids transporter small subunit 2	Slc7a8	-1.02196	6
Q8CGA3;Q3TYQ1;Q5ND25;Q5ND24;Q5ND23	Q8CGA3	Large neutral amino acids transporter small subunit 4	Slc43a2	-0.685967	8
F7AMG0;Q3UM18-2;Q3UM18	F7AMG0;Q3UM18-2;Q3UM18	Large subunit GTPase 1 homolog	Lsg1	0.378226	2
Q9ERE7;D3YVR4	Q9ERE7;D3YVR4	LDLR chaperone MESD	Mesdc2	0.063595	2
Q3UE99;A2RTI3;O89017	Q3UE99;A2RTI3;O89017	Legumain	Lgmn	0.142111	2
J3QJU5;Q3TJ91;G3UXS2;B1ATA7;B1ATA8;G3UXR0;B1ATA9;Q8BVC8	J3QJU5;Q3TJ91	Lethal(2) giant larvae protein homolog 2	Llgl2	0.455829	5
Q9Z2I0	Q9Z2I0	LETM1 and EF-hand domain-containing protein 1, mitochondrial	Letm1	-0.0436035	28
Q6PB66;F6V2A3	Q6PB66	Leucine-rich PPR motif-containing protein, mitochondrial	Lrpprc	0.426359	63
D3Z1J9;Q0P5X1-2;Q0P5X1	D3Z1J9;Q0P5X1-2;Q0P5X1	Leucine-rich repeat and IQ domain-containing protein 1	Lrriq1	0.0288762	1
E9QN52;Q91WK0-2;Q91WK0;Q8C062	E9QN52;Q91WK0-2;Q91WK0;Q8C062	Leucine-rich repeat flightless-interacting protein 2	Lrrfip2	-0.418475	7
Q3UHC2-3;Q3UHC2	Q3UHC2-3;Q3UHC2	Leucine-rich repeat serine/threonine-protein kinase 1	Lrrk1	-0.19621	1
Q571M3;Q80VQ1;Q80VQ1-3;G3X9W3;Q80VQ1-2;Q8QZU1	Q571M3;Q80VQ1;Q80VQ1-3;G3X9W3;Q80VQ1-2	Leucine-rich repeat-containing protein 1	Lrrc1	0.124826	7
D3Z030;Q6EDY6-3;Q6EDY6;Q6EDY6-2;E9Q4H6;F7AI27	D3Z030;Q6EDY6-3;Q6EDY6;Q6EDY6-2	Leucine-rich repeat-containing protein 16A	Lrrc16a	0.43085	4
B1AX98;E9PV22;Q505F5;F6Z4L9	B1AX98;E9PV22;Q505F5	Leucine-rich repeat-containing protein 47	Lrrc47	0.281729	5
Q922Q8;Q3TF84;Q3UBL0	Q922Q8;Q3TF84	Leucine-rich repeat-containing protein 59	Lrrc59	0.332781	16
Q9D3W5	Q9D3W5	Leucine-rich repeat-containing protein 71	Lrrc71	-0.297388	2
Q7TSZ3;Q6ZPT2;Q8BMJ2;Q99JK2;Q9CQM4	Q7TSZ3;Q6ZPT2;Q8BMJ2	Leucine--tRNA ligase, cytoplasmic	Lars	0.151967	17
Q3TTA8;Q8C129;Q6NY09;Q8BZ14	Q3TTA8;Q8C129;Q6NY09;Q8BZ14	Leucyl-cystinyl aminopeptidase	Lnpep	0.182503	2
Q9D154;Q8BK60;Q5SV42;Q8VHP7	Q9D154;Q8BK60	Leukocyte elastase inhibitor A	Serpinb1a	0.0422503	23
Q3U967;E5Q371;Q61735;Q61735-2	Q3U967;E5Q371;Q61735;Q61735-2	Leukocyte surface antigen CD47	Cd47	-0.576973	2
P24527	P24527	Leukotriene A-4 hydrolase	Lta4h	0.0844557	25
Q9EP75;Q8VCA4;Q99N18;Q99N16	Q9EP75	Leukotriene-B4 omega-hydroxylase 3	Cyp4f14	-0.479808	18
Q543N3;Q61792;A2A6H0;A2A6G9;A2A6G7;A2A6G8;A2A6G6;A2A6H1;A2A6G5;E9Q0N6;A2A6G0;A2A6G4;Q9DC07	Q543N3;Q61792;A2A6H0;A2A6G9	LIM and SH3 domain protein 1	Lasp1	-0.0764838	14
Q9ERG0;Q8C7S2;Q8CD09;Q9ERG0-2;Q8BT15;Q8C3R7;B2BBR6;B2BBR7;B2BBR8;B2BBR9;Q8BGB5	Q9ERG0;Q8C7S2;Q8CD09;Q9ERG0-2;Q8BT15;Q8C3R7	LIM domain and actin-binding protein 1	Lima1	-0.181988	35
Q6LCK0;Q3UR47;P53668	Q6LCK0;Q3UR47;P53668	LIM domain kinase 1	Limk1	-0.375372	1
Q8C3X8	Q8C3X8	Lipase maturation factor 2	Lmf2	-0.501966	2
Q3TEL5;Q9Z0M5;Q6PDR1	Q3TEL5;Q9Z0M5;Q6PDR1	Lipase;Lysosomal acid lipase/cholesteryl ester hydrolase	Lipa	0.220084	6
Q61469	Q61469	Lipid phosphate phosphohydrolase 1	Ppap2a	-0.446223	1
Q5U4G4;Q05DC4;Q9DAX2;G3XA61;Q9DAX2-2	Q5U4G4;Q05DC4;Q9DAX2;G3XA61;Q9DAX2-2	Lipid phosphate phosphohydrolase 2	Ppap2c	0.0298679	4
Q7TND9;P53395	Q7TND9;P53395	Lipoamide acyltransferase component of branched-chain alpha-keto acid dehydrogenase complex, mitochondrial	Dbt	-0.041919	9
Q99KG5-3;Q99KG5-2;Q99KG5;D3YYU9	Q99KG5-3;Q99KG5-2;Q99KG5;D3YYU9	Lipolysis-stimulated lipoprotein receptor	Lsr	0.313262	7
Q8BFW7;Q8BFW7-4;Q8BFW7-2;Q8BFW7-5	Q8BFW7;Q8BFW7-4	Lipoma-preferred partner homolog	Lpp	0.397114	6
Q9JLJ0	Q9JLJ0	Lipopolysaccharide-induced tumor necrosis factor-alpha factor homolog	Litaf	0.0469078	1
Q3TV26;P43137;Q8C6F9	Q3TV26;P43137;Q8C6F9	Lithostathine-1	Reg1	-0.128783	4
Q3UW56;Q8VCC2;D3Z5G7	Q3UW56;Q8VCC2;D3Z5G7	Liver carboxylesterase 1	Ces1g;Ces1;Ces1b	-0.841257	6
Q564E2;P06151;Q3TI99;Q3TCI7;Q3UDU4;D3Z736;Q6NXW3	Q564E2;P06151;Q3TI99;Q3TCI7;Q3UDU4;D3Z736	L-lactate dehydrogenase;L-lactate dehydrogenase A chain	Ldha	0.433806	19
Q9DBN5;Q9DBN5-2;Q9DBN5-3;Q8BK80;Q9D1A6	Q9DBN5;Q9DBN5-2;Q9DBN5-3	Lon protease homolog 2, peroxisomal	Lonp2	-0.0418652	7
Q8CGK3;Q3V2D0;Q56A16	Q8CGK3;Q3V2D0	Lon protease homolog, mitochondrial	Lonp1	0.239698	23
Q91VE0;Q3TD48;Q9CV67;Q3TN26;Q3TP13;Q544D7;Q60714	Q91VE0;Q3TD48;Q9CV67	Long-chain fatty acid transport protein 4	Slc27a4	-0.0340264	36
P51174	P51174	Long-chain specific acyl-CoA dehydrogenase, mitochondrial	Acadl	0.46792	17
D3Z041;P41216;D3Z457;F6WNZ2;D3YVF6	D3Z041;P41216	Long-chain-fatty-acid--CoA ligase 1	Acsl1	0.293232	26
Q3UC67;Q8JZR0;Q3UKS0	Q3UC67;Q8JZR0;Q3UKS0	Long-chain-fatty-acid--CoA ligase 5	Acsl5	-0.585637	32
G5E836;Q9ET37	G5E836;Q9ET37	Low affinity sodium-glucose cotransporter	Slc5a4a	0.207588	1
Q8VCT0;Q3U8R7;Q3TVR4;P35951;Q3TDD1;Q91ZJ1;B1AXJ6;F6YZZ8;B1AXJ3;B1AXJ5;B1AXJ4;Q924X6-2;Q924X6	Q8VCT0;Q3U8R7;Q3TVR4;P35951;Q3TDD1;Q91ZJ1	Low-density lipoprotein receptor	Ldlr	0.615903	4
Q5SUF2;Q5SUF2-3;Q5SUF2-2	Q5SUF2;Q5SUF2-3;Q5SUF2-2	Luc7-like protein 3	Luc7l3	-0.244364	4
Q8BTU4;Q564E6;P32067;Q3TG93;Q9CYB9;A2AR07;D6RI87;F6SXM5	Q8BTU4;Q564E6;P32067;Q3TG93;Q9CYB9;A2AR07	Lupus La protein homolog	Ssb	0.100154	15
Q8R0H4;Q9D7S0	Q8R0H4;Q9D7S0	Ly6/PLAUR domain-containing protein 8	Lypd8	0.968419	1
A2AW86;Q60767;Q3UMG1;Q3TZE4	A2AW86;Q60767;Q3UMG1	Lymphocyte antigen 75	Ly75	-0.453819	11
Q8C292;Q8C1V4;Q3TIV6;Q8CFK5;Q8R2P8;Q99MN1	Q8C292;Q8C1V4;Q3TIV6;Q8CFK5;Q8R2P8;Q99MN1	Lysine--tRNA ligase	Kars	0.0214605	18
B0V2Q7;Q3UN02;B0V2Q9	B0V2Q7;Q3UN02	Lysocardiolipin acyltransferase 1	Lclat1	-0.0229408	8
Q8BP40;Q8BP40-2	Q8BP40	Lysophosphatidic acid phosphatase type 6	Acp6	-0.61747	12
Q91V01;D6RGA3	Q91V01	Lysophospholipid acyltransferase 5	Lpcat3	-0.193044	7
Q8CHK3;D3YU33	Q8CHK3;D3YU33	Lysophospholipid acyltransferase 7	Mboat7	0.222476	5
Q497J1	Q497J1	Lysoplasmalogenase	Tmem86b	-1.05722	1
B7ZCF5;Q3U4F3;P24638	B7ZCF5;Q3U4F3;P24638	Lysosomal acid phosphatase	Acp2	0.675907	1
G5E8Q0;P97412;Q8BN38;P97412-2	G5E8Q0;P97412	Lysosomal-trafficking regulator	Lyst	-0.208363	3
O35114;Q3TCS7	O35114	Lysosome membrane protein 2	Scarb2	-0.22435	3
Q8VH34;Q3TX84;Q3TA96;Q9DC13;P11438;Q922T9	Q8VH34;Q3TX84;Q3TA96;Q9DC13;P11438;Q922T9	Lysosome-associated membrane glycoprotein 1	Lamp1	0.129894	3
Q9CZU7;Q8C876;Q3UIW3;Q3TWE1;Q8C5K0;P17047-3;P17047;P17047-2	Q9CZU7;Q8C876;Q3UIW3;Q3TWE1;Q8C5K0;P17047-3;P17047;P17047-2	Lysosome-associated membrane glycoprotein 2	Lamp2	0.450466	5
P17897;P08905	P17897	Lysozyme C-1	Lyz1	-1.63988	7
Q545F0;P34884	Q545F0;P34884	Macrophage migration inhibitory factor	Mif	1.23036	3
Q7M6Y6	Q7M6Y6	Maestro heat-like repeat-containing protein family member 2B	Mroh2b	0.73774	1
Q5NCE8	Q5NCE8	Magnesium transporter MRS2 homolog, mitochondrial	Mrs2	-0.0221469	1
F6TBV1;F6WHL0;A2ADH1;Q9CQY5-2;Q9CQY5-3;Q9CQY5;Q8BMU5;Q8BTV1	F6TBV1;F6WHL0;A2ADH1;Q9CQY5-2;Q9CQY5-3;Q9CQY5	Magnesium transporter protein 1	Magt1	0.0360051	7
Q3THX5;E9Q3X0;Q8C2S9;Q9EQK5;Q3U7S9;D3Z2N7	Q3THX5;E9Q3X0;Q8C2S9;Q9EQK5;Q3U7S9	Major vault protein	Mvp	0.480187	34
P14152;B1ATQ3	P14152	Malate dehydrogenase, cytoplasmic	Mdh1	-0.534634	15
P08249	P08249	Malate dehydrogenase, mitochondrial	Mdh2	-0.0411399	25
Q6ZQI3;D3Z1M3	Q6ZQI3;D3Z1M3	Malectin	Mlec	-0.094515	15
Q9WVL0;Q9JJA0	Q9WVL0;Q9JJA0	Maleylacetoacetate isomerase	Gstz1	-0.510271	6
Q99LF5;Q921S3;P06801;Q61829	Q99LF5;Q921S3;P06801	Malic enzyme;NADP-dependent malic enzyme	Me1	0.0197543	11
Q99J39-2;Q99J39;Q569V6;Q9QXE6	Q99J39-2;Q99J39;Q569V6	Malonyl-CoA decarboxylase, mitochondrial	Mlycd	0.0850214	11
Q8R3F5	Q8R3F5	Malonyl-CoA-acyl carrier protein transacylase, mitochondrial	Mcat	-0.092422	1
Q9EPE9;Q69Z96	Q9EPE9;Q69Z96	Manganese-transporting ATPase 13A1	Atp13a1;mKIAA1825	0.196723	20
Q8BTZ7	Q8BTZ7	Mannose-1-phosphate guanyltransferase beta	Gmppb	0.447907	5
Q3V100;Q924M7;Q921Z9;F6Q3K8	Q3V100;Q924M7;Q921Z9;F6Q3K8	Mannose-6-phosphate isomerase	Mpi	-0.065812	6
Q3UEK1;P41317	Q3UEK1;P41317	Mannose-binding protein C	Mbl2	0.795961	4
E9PVP3;Q5F2B1;F6XX36;Q8C9V6;Q8R0J2;Q9R0Q9;F6ZGG4	E9PVP3;Q5F2B1;F6XX36;Q8C9V6;Q8R0J2;Q9R0Q9;F6ZGG4	Mannose-P-dolichol utilization defect 1 protein	Mpdu1	-0.470851	3
Q544T7;P45700	Q544T7;P45700	Mannosyl-oligosaccharide 1,2-alpha-mannosidase IA	Man1a;Man1a1	0.322176	4
P39098-2;P39098	P39098-2;P39098	Mannosyl-oligosaccharide 1,2-alpha-mannosidase IB	Man1a2	0.232044	1
Q3UME9;Q3U026;Q80UM7;Q3U950;Q3U8P9	Q3UME9;Q3U026;Q80UM7;Q3U950;Q3U8P9	Mannosyl-oligosaccharide glucosidase	Mogs	-0.387433	10
P28667	P28667	MARCKS-related protein	Marcksl1	2.58338	1
Q6ZQ61;Q5BL18;Q4FJT0;Q3TTX0;Q8K310;Q3TZN1;Q3UFN8;Q9R0U5	Q6ZQ61;Q5BL18;Q4FJT0;Q3TTX0;Q8K310;Q3TZN1;Q3UFN8	Matrin-3	Matr3	-0.0164024	16
Q5SWE2;Q3UGG9;O08789	Q5SWE2;Q3UGG9;O08789	Max-binding protein MNT	Mnt	0.117097	2
A2BFB2;Q3UQB4;A2BFB1;Q8K0H8;A2BFB0;O08609-2;O08609-3;O08609	A2BFB2;Q3UQB4;A2BFB1;Q8K0H8;A2BFB0;O08609-2;O08609-3;O08609	Max-like protein X	Mlx	0.118986	1
Q925J9-3;B1AQH6;Q925J9-2;Q925J9	Q925J9-3;B1AQH6;Q925J9-2;Q925J9	Mediator of RNA polymerase II transcription subunit 1	Med1	-0.228125	2
Q91WS8;P45952;Q8BJT5;Q3V2I9;D6RFD7	Q91WS8;P45952;Q8BJT5	Medium-chain specific acyl-CoA dehydrogenase, mitochondrial	Acadm	0.141905	15
Q91ZV0	Q91ZV0	Melanoma inhibitory activity protein 2	Mia2	0.0100037	2
J3KMH5;Q8BI84-3;Q8BI84;J3KMG3	J3KMH5;Q8BI84-3;Q8BI84;J3KMG3	Melanoma inhibitory activity protein 3	Mia3	0.178241	9
Q8K273	Q8K273	Membrane magnesium transporter 1	Mmgt1	-0.173596	1
Q3TFP8;Q3TXU8;Q3TH84;O55022	Q3TFP8;Q3TXU8;Q3TH84;O55022	Membrane-associated progesterone receptor component 1	Pgrmc1	-0.625705	11
Q80UU9	Q80UU9	Membrane-associated progesterone receptor component 2	Pgrmc2	-0.171467	8
B7ZN09;B2RWS0;Q99N03-2;Q99N03	B7ZN09;B2RWS0;Q99N03-2;Q99N03	Membrane-spanning 4-domains subfamily A member 10	Ms4a10	-0.679347	1
P28825;Q3TP44;Q3UWD0	P28825;Q3TP44	Meprin A subunit alpha;Metalloendopeptidase	Mep1a	-0.802095	4
Q61847;Q61847-2	Q61847;Q61847-2	Meprin A subunit beta	Mep1b	-0.588465	18
Q80ZP8;Q3TMX5;A8C1V1;Q9CXI5;F6USD5;F6T4L3;E0CXA8;F7C1S6	Q80ZP8;Q3TMX5;A8C1V1;Q9CXI5;F6USD5;F6T4L3;E0CXA8	Mesencephalic astrocyte-derived neurotrophic factor	Manf	0.0889607	7
P97772-2;P97772	P97772-2;P97772	Metabotropic glutamate receptor 1	Grm1	0.207451	1
Q69ZF7;D3Y2F8;Q3TWN3-2;Q3TWN3;C6KI93	Q69ZF7;D3Y2F8	Metal transporter CNNM4	Cnnm4	0.0734556	18
P02802	P02802	Metallothionein-1	Mt1	2.851	2
P02798	P02798	Metallothionein-2	Mt2	1.68073	2
Q02395-2;Q02395;E9QAD3	Q02395-2;Q02395;E9QAD3	Metal-response element-binding transcription factor 2	Mtf2	-0.193644	2
Q5IK08;I0J0X7;Q6Y4S4-2;Q6Y4S4	Q5IK08;I0J0X7;Q6Y4S4-2;Q6Y4S4	Metastasis-suppressor KiSS-1;Metastin;Kisspeptin-10	Kiss1	1.17143	1
Q8R5C0;F7C846;G3XA66;D3Z3F4;P47802;G3UXX9;D3YVW0;G3XA75;G3UYJ5;G3UXB5	Q8R5C0;F7C846;G3XA66;D3Z3F4;P47802;G3UXX9;D3YVW0;G3XA75	Metaxin-1	Mtx1	0.134622	9
Q8C454;Q3TI40;Q3TI19;O88441;Q2M4G1	Q8C454;Q3TI40;Q3TI19;O88441;Q2M4G1	Metaxin-2	Mtx2	-0.332378	5
Q3TMN1;Q58E65;Q3UI33;O08663;M0QW69;M0QW48;M0QWM9;Q3TMZ6;M0QWX0	Q3TMN1;Q58E65;Q3UI33;O08663;M0QW69;M0QW48;M0QWM9	Methionine aminopeptidase 2;Methionine aminopeptidase	Metap2	0.498188	8
A2RT28;Q499X9	A2RT28;Q499X9	Methionine--tRNA ligase, mitochondrial	2002-03-01	0.757194	1
Q9Z2E1;Q9Z2E1-2;Q8BUR7	Q9Z2E1;Q9Z2E1-2	Methyl-CpG-binding domain protein 2	Mbd2	-0.0526474	3
B2RUK5;Q3ULD5;Q8K1L7;Q9D2F6;Q6PD20	B2RUK5;Q3ULD5;Q8K1L7	Methylcrotonoyl-CoA carboxylase beta chain, mitochondrial	Mccc2	-0.257631	4
Q99MR8;Q3TVD9;D6RI29	Q99MR8;Q3TVD9	Methylcrotonoyl-CoA carboxylase subunit alpha, mitochondrial	Mccc1	-0.199228	8
Q9JLZ3;F6R307;F6RT60;Q9JLZ3-3;Q3TEG5;E9Q6L3;E9QMT1;Q9JLZ3-2	Q9JLZ3;F6R307;F6RT60	Methylglutaconyl-CoA hydratase, mitochondrial	Auh	-0.420478	5
Q9EQ20;Q8K0L1;Q1LZK2	Q9EQ20;Q8K0L1	Methylmalonate-semialdehyde dehydrogenase [acylating], mitochondrial	Aldh6a1	-0.334876	13
Q8VED0;P16332	Q8VED0;P16332	Methylmalonyl-CoA mutase, mitochondrial	Mut	-0.22432	8
Q9DD20	Q9DD20	Methyltransferase-like protein 7B	Mettl7b	0.0562084	6
Q9CRB9;Q91VG6;Q9D9P1;D3Z0L4;S4R238;F6QFL0	Q9CRB9;Q91VG6;Q9D9P1;D3Z0L4	MICOS complex subunit Mic19	Chchd3	-0.0192292	11
Q9CZB4;Q78IK4;B1AV14	Q9CZB4;Q78IK4;B1AV14	MICOS complex subunit Mic27	Apool	-0.158595	7
Q8CAQ8-2;Q8CAQ8;Q8CAQ8-5;Q3TQL4;Q3TVZ5;Q3U7N2;E9Q800;Q3TEY5;E9QAY6;Q2YDW0;Q6P8Y5;A6H604;Q8CAQ8-4	Q8CAQ8-2;Q8CAQ8;Q8CAQ8-5;Q3TQL4;Q3TVZ5;Q3U7N2;E9Q800;Q3TEY5;E9QAY6;Q2YDW0	MICOS complex subunit Mic60	Immt	-0.0319171	43
Q8CAQ8-3;Q3TZK4;E9PVS5	Q8CAQ8-3	MICOS complex subunit Mic60	Immt	-0.0853985	40
Q9CQU1	Q9CQU1	Microfibrillar-associated protein 1	Mfap1	-0.125441	1
Q9D3X9-2;Q9D3X9	Q9D3X9-2;Q9D3X9	Microfibrillar-associated protein 3-like	Mfap3l	-0.348158	1
Q53ZD4;E9QJW0;Q91VS7;D3YU60;D3YVR3	Q53ZD4;E9QJW0;Q91VS7;D3YU60	Microsomal glutathione S-transferase 1	Mgst1	-0.238845	4
Q9CPU4	Q9CPU4	Microsomal glutathione S-transferase 3	Mgst3	-0.285148	5
O08601;O08601-2;Q3UWK4;Q3TVF2;Q8CGW4	O08601;O08601-2;Q3UWK4	Microsomal triglyceride transfer protein large subunit	Mttp	-0.488582	51
Q9QXZ0;E9QA63;B1ARU4;E9PVY8;B1ARU1;Q9QXZ0-3;Q9QXZ0-2;Q9QXZ0-4;F6Q750;F7ACR9;E9QNP1;Q3TRV6;Q8C8N4;Q3UPG9;Q80TZ5;F6XCT0;Q5DTZ2;F6SHS0	Q9QXZ0;E9QA63;B1ARU4;E9PVY8;B1ARU1;Q9QXZ0-3;Q9QXZ0-2;Q9QXZ0-4;F6Q750;F7ACR9;E9QNP1	Microtubule-actin cross-linking factor 1	Macf1	-0.981102	8
E9QPW8;P27546-3;P27546-2;P27546;E9PZ43;E9PWC0;F7CK47;P27546-4;Q78TF3	E9QPW8;P27546-3;P27546-2;P27546;E9PZ43	Microtubule-associated protein 4;Microtubule-associated protein	Map4	1.11198	9
Q3U4H0;Q61166	Q3U4H0;Q61166	Microtubule-associated protein RP/EB family member 1	Mapre1	0.613943	6
D3YYK8;E9Q6X0;Q8R001-2;Q8R001;Q3TG90	D3YYK8;E9Q6X0;Q8R001-2;Q8R001;Q3TG90	Microtubule-associated protein RP/EB family member 2	Mapre2	-0.0612988	5
Q59J78;Q3TLI6	Q59J78;Q3TLI6	Mimitin, mitochondrial	Ndufaf2	-0.104789	5
Q9D8V0;A3KGR9;Q9D8V0-3;Q9D8V0-4;Q6PGJ8;Q8HWB1;Q9D8V0-2	Q9D8V0;A3KGR9;Q9D8V0-3;Q9D8V0-4	Minor histocompatibility antigen H13	Hm13;H13	0.0699098	7
Q5SX53;Q9CR62;Q9CTC7;Q5SX46;Q5SX48	Q5SX53;Q9CR62;Q9CTC7;Q5SX46	Mitochondrial 2-oxoglutarate/malate carrier protein	Slc25a11	-0.156706	14
Q922Q1;F6UB20;F7DFG6;E0CZH6;D3YZZ3;Q9CW42	Q922Q1;F6UB20	Mitochondrial amidoxime reducing component 2	Marc2	-0.391953	16
Q8VCF0;Q3U5B1	Q8VCF0;Q3U5B1	Mitochondrial antiviral-signaling protein	Mavs	-0.265168	6
Q9CXD6-3;Q9CXD6-2;Q9CXD6	Q9CXD6-3;Q9CXD6-2;Q9CXD6	Mitochondrial calcium uniporter regulator 1	Mcur1	-0.209975	4
Q7TPW6;Q9Z2Z6	Q7TPW6;Q9Z2Z6	Mitochondrial carnitine/acylcarnitine carrier protein	Slc25a20	-0.57746	14
Q8CEY5;Q791T5-2;Q791T5;D3YXC2	Q8CEY5;Q791T5-2;Q791T5;D3YXC2	Mitochondrial carrier homolog 1	Mtch1	0.0381179	2
Q3UA17;Q791V5;A2AFW6;Q9D050;Q05C68	Q3UA17;Q791V5;A2AFW6;Q9D050;Q05C68	Mitochondrial carrier homolog 2	Mtch2	-0.159902	11
Q9CZP5	Q9CZP5	Mitochondrial chaperone BCS1	Bcs1l	0.0847997	2
Q9QZD8	Q9QZD8	Mitochondrial dicarboxylate carrier	Slc25a10	-0.00365859	13
G3X9U9;Q9CQ92;D3YZ32	G3X9U9;Q9CQ92	Mitochondrial fission 1 protein	Fis1	-0.556133	5
E0CYB9;Q6PCP5;F7BC60;F7CTF8;E0CYI3;Q6PCP5-4;Q6PCP5-3	E0CYB9;Q6PCP5;F7BC60;F7CTF8;E0CYI3;Q6PCP5-4;Q6PCP5-3	Mitochondrial fission factor	Mff	-0.200736	2
Q3TI65;Q9CRB8	Q3TI65;Q9CRB8	Mitochondrial fission process protein 1	Mtfp1	0.153546	2
Q9D6M3;E9PV90;E9PY45;E9Q6M6;Q80X52;E9Q579;Q9DB41-2;Q9DB41;G3UY41;G3UX09	Q9D6M3;E9PV90;E9PY45;E9Q6M6;Q80X52;E9Q579	Mitochondrial glutamate carrier 1	Slc25a22	-0.684101	9
P62073	P62073	Mitochondrial import inner membrane translocase subunit Tim10	Timm10	-0.173004	1
P62075	P62075	Mitochondrial import inner membrane translocase subunit Tim13	Timm13	0.591484	5
Q9CQV1;D6RI93	Q9CQV1	Mitochondrial import inner membrane translocase subunit TIM16	Pam16	0.0891294	5
D3Z1K5;Q545U2;Q9Z0V8	D3Z1K5;Q545U2;Q9Z0V8	Mitochondrial import inner membrane translocase subunit Tim17-A	Timm17a	0.893619	1
Q3UAF0;A2AES1;Q545H3;Q3UBR8;Q9Z0V7	Q3UAF0;A2AES1;Q545H3;Q3UBR8;Q9Z0V7	Mitochondrial import inner membrane translocase subunit Tim17-B	Timm17b	-0.165338	1
Q9CXU4;Q8JZQ1;Q9WTQ8	Q9CXU4;Q8JZQ1;Q9WTQ8	Mitochondrial import inner membrane translocase subunit Tim23	Timm23	0.246151	3
Q8R3X4;O35857;F7C189;A2VCP9	Q8R3X4;O35857	Mitochondrial import inner membrane translocase subunit TIM44	Timm44	0.216699	17
Q9D880	Q9D880	Mitochondrial import inner membrane translocase subunit TIM50	Timm50	0.29733	8
Q9WVA2;Q4FZG7	Q9WVA2	Mitochondrial import inner membrane translocase subunit Tim8 A	Timm8a1	-0.808499	5
P62077	P62077	Mitochondrial import inner membrane translocase subunit Tim8 B	Timm8b	0.601942	4
Q9WV98	Q9WV98	Mitochondrial import inner membrane translocase subunit Tim9	Timm9	-0.300324	3
Q4KL41;Q9DCC8	Q4KL41;Q9DCC8	Mitochondrial import receptor subunit TOM20 homolog	Tomm20	0.491415	3
Q9CPQ3;Q3UBW3	Q9CPQ3;Q3UBW3	Mitochondrial import receptor subunit TOM22 homolog	Tomm22	0.430182	4
Q9QYA2;Q3UQD0;G3UY77	Q9QYA2;Q3UQD0	Mitochondrial import receptor subunit TOM40 homolog	Tomm40	0.360099	9
B1AXP6-2;B1AXP6;B1AXP6-3;B1AXP6-4	B1AXP6-2;B1AXP6;B1AXP6-3;B1AXP6-4	Mitochondrial import receptor subunit TOM5 homolog	Tomm5	0.286669	3
Q9CQN3	Q9CQN3	Mitochondrial import receptor subunit TOM6 homolog	Tomm6	0.0558205	1
Q3TSX8;Q80TT4;Q9CZW5	Q3TSX8;Q80TT4;Q9CZW5	Mitochondrial import receptor subunit TOM70	Tomm70a	0.0080106	21
G5E8U6;B7ZNW4;Q8VC74;D6RHB9	G5E8U6;B7ZNW4;Q8VC74	Mitochondrial inner membrane protein COX18	Cox18	-0.144733	3
Q3UTE7;Q3U3X8;Q3TC56;Q8BGA9	Q3UTE7;Q3U3X8;Q3TC56;Q8BGA9	Mitochondrial inner membrane protein OXA1L	Oxa1l	0.195991	2
Q8BLL4;A6H611	Q8BLL4;A6H611	Mitochondrial intermediate peptidase	Mipep	0.0583139	3
Q8VEA4	Q8VEA4	Mitochondrial intermembrane space import and assembly protein 40	Chchd4	0.144956	3
Q543E2;Q9WVD5;Q6P8P5	Q543E2;Q9WVD5;Q6P8P5	Mitochondrial ornithine transporter 1	Slc25a15	-0.101561	15
Q9D6Y7-3;Q9D6Y7-2;Q9D6Y7;Q9D6Y7-4	Q9D6Y7-3;Q9D6Y7-2;Q9D6Y7;Q9D6Y7-4	Mitochondrial peptide methionine sulfoxide reductase	Msra	-1.39108	9
D3YWY6;D3Z5S0;Q3UX28;Q3TCV4;Q9D6B6;E9Q0V4;P63030	D3YWY6;D3Z5S0;Q3UX28;Q3TCV4;Q9D6B6;E9Q0V4;P63030	Mitochondrial pyruvate carrier 1	Mpc1	-0.200555	1
Q9D023	Q9D023	Mitochondrial pyruvate carrier 2	Mpc2	-0.080799	5
Q8BG51;Q8BG51-2;Q8BG51-3;Q8BG51-4;Q7TPW0;F7ASU3	Q8BG51;Q8BG51-2;Q8BG51-3;Q8BG51-4	Mitochondrial Rho GTPase 1	Rhot1	-0.0304067	4
Q8JZN7;H3BKL2;H3BKJ1;H3BL14;Q8R581	Q8JZN7	Mitochondrial Rho GTPase 2	Rhot2	-0.384537	5
Q9DAT5	Q9DAT5	Mitochondrial tRNA-specific 2-thiouridylase 1	Trmu	-0.527244	1
Q8VCM5-2;Q8VCM5	Q8VCM5-2;Q8VCM5	Mitochondrial ubiquitin ligase activator of NFKB 1	Mul1	0.110823	1
Q3TY06;Q9DC61;Q3TTM6;Q8BK51;A2AIW9;Q3UDE0	Q3TY06;Q9DC61;Q3TTM6;Q8BK51;A2AIW9;Q3UDE0	Mitochondrial-processing peptidase subunit alpha	Pmpca	0.419462	8
Q3TET5;Q9CXT8	Q3TET5;Q9CXT8	Mitochondrial-processing peptidase subunit beta	Pmpcb	-0.14599	4
Q571M0;Q811U4;F6XRI9	Q571M0;Q811U4	Mitofusin-1	Mfn1	0.19138	3
Q3UGM1;Q3TEX7;Q80U63;Q80U63-2;A2A7Y8;A8Y5E5	Q3UGM1;Q3TEX7;Q80U63;Q80U63-2	Mitofusin-2	Mfn2	-0.101567	4
Q3UIB2;Q9Z1B7;D6RG58;O08911	Q3UIB2;Q9Z1B7	Mitogen-activated protein kinase 13	Mapk13	0.375355	8
Q80Y86	Q80Y86	Mitogen-activated protein kinase 15	Mapk15	-0.017248	1
Q63844;D3Z3G6;Q3U2H3;D3Z6D8	Q63844;D3Z3G6;Q3U2H3;D3Z6D8	Mitogen-activated protein kinase 3;Mitogen-activated protein kinase	Mapk3	0.121436	15
D3YXM8;Q66L42	D3YXM8;Q66L42	Mitogen-activated protein kinase kinase kinase 10	Map3k10	0.32507	1
E9Q3S4	E9Q3S4	Mitogen-activated protein kinase kinase kinase 19	Map3k19	0.951313	2
Q9ESL4;Q3TRG2;Q9ESL4-3;Q9ESL4-2;A2ASW6	Q9ESL4;Q3TRG2;Q9ESL4-3;Q9ESL4-2	Mitogen-activated protein kinase kinase kinase MLT	Zak	0.265703	3
Q3UF82;P63085;O35558;Q922X7;F6VEI7	Q3UF82;P63085;O35558	Mitogen-activated protein kinase;Mitogen-activated protein kinase 1	Mapk1;Erk2	0.015891	15
Q9WVA3;Q8BH42;Q9CSI6	Q9WVA3	Mitotic checkpoint protein BUB3	Bub3	0.139471	5
Q9D279	Q9D279	Mitotic interactor and substrate of PLK1	Misp	-0.159205	30
Q3T9U1;Q3UDM0;Q921Y0;Q8BPB0;Q921Y0-2	Q3T9U1;Q3UDM0;Q921Y0;Q8BPB0;Q921Y0-2	MOB kinase activator 1A;MOB kinase activator 1B	Mob1b;Mob1a	0.022906	2
Q3UGM5;Q6PEB6;E0CYJ0;E0CXA9	Q3UGM5;Q6PEB6;E0CYJ0;E0CXA9	MOB-like protein phocein	Mob4	0.170077	2
Q5RKZ7-2;Q5RKZ7;G3UWH1;G3UYX9;Q9CXP1;G3UZD4	Q5RKZ7-2;Q5RKZ7	Molybdenum cofactor biosynthesis protein 1;Cyclic pyranopterin monophosphate synthase;Cyclic pyranopterin monophosphate synthase accessory protein	Mocs1	0.229955	5
D6RFU2;Q99LR1;F7BHM8	D6RFU2;Q99LR1	Monoacylglycerol lipase ABHD12	Abhd12	-0.644867	5
Q9D375;Q8R2Y0-2;Q8R2Y0	Q9D375;Q8R2Y0-2;Q8R2Y0	Monoacylglycerol lipase ABHD6	Abhd6	-0.496223	11
Q8BPS5;Q8C2E6;Q544N9;Q3TRK9;P53986;Q8C571;Q3UWP4	Q8BPS5;Q8C2E6;Q544N9;Q3TRK9;P53986;Q8C571	Monocarboxylate transporter 1	Slc16a1	-0.0863627	8
Q3U9N9;Q7TPW2;Q3U9N9-2;Q9CSW3	Q3U9N9;Q7TPW2;Q3U9N9-2	Monocarboxylate transporter 10	Slc16a10	-0.522626	6
B1ATM1;B1ATM2;Q3UDP9;Q3TMA0;P57787	B1ATM1;B1ATM2;Q3UDP9;Q3TMA0;P57787	Monocarboxylate transporter 4	Slc16a3	0.317999	2
H9KUY0;H9KV19;B1AT66-2;B1AT66	H9KUY0;H9KV19;B1AT66-2;B1AT66	Monocarboxylate transporter 7	Slc16a6	-0.163089	1
Q3V3R1	Q3V3R1	Monofunctional C1-tetrahydrofolate synthase, mitochondrial	Mthfd1l	0.111038	7
Q9QYY3;A2AMU9;Q9D0I8;A2AMV1	Q9QYY3;A2AMU9;Q9D0I8;A2AMV1	mRNA turnover protein 4 homolog	mg684;Mrto4	0.454522	2
B9EIX0;Q3U564-2;Q3U564	B9EIX0;Q3U564-2;Q3U564	mRNA-decapping enzyme 1B	Dcp1b	-0.894454	1
Q3V1S6;P19467	Q3V1S6;P19467	Mucin-13	Muc13	0.461822	11
Q80Z19;Q8CIA2;Q0P622;Q0P623;Q17S18;O88711;Q9R1L0;Q9WVG0;F6QGV1	Q80Z19	Mucin-2	Muc2	-1.22969	55
Q8R1M8	Q8R1M8	Mucosal pentraxin	Mptx1	0.504182	3
P21447;P21440;B5X0E3;Q3UT27;B5X0E4	P21447	Multidrug resistance protein 1A	Abcb1a	-0.297679	29
B2RUR3;P06795;Q9QX25;F6SGP4;Q9JJ59	B2RUR3;P06795	Multidrug resistance protein 1B	Abcb1b	0.110034	17
Q6DIB5	Q6DIB5	Multiple epidermal growth factor-like domains protein 10	Megf10	-0.132541	1
Q9Z2L6;Q8C9C2	Q9Z2L6;Q8C9C2	Multiple inositol polyphosphate phosphatase 1	Minpp1	0.0760658	3
D3YUX2;B2RQR2;Q8VBX6-2;Q8VBX6;Q8VBX6-4;Q8VBX6-3	D3YUX2;B2RQR2;Q8VBX6-2;Q8VBX6;Q8VBX6-4;Q8VBX6-3	Multiple PDZ domain protein	Mpdz	-0.126794	2
Q3U2W2;Q7TPV4;A0JLT5;Q3TLF6	Q3U2W2;Q7TPV4;A0JLT5;Q3TLF6	Myb-binding protein 1A	Mybbp1a	0.709792	23
B1B1A8;Q6PDN3-3;Q6PDN3;Q6PDN3-2;Q6PDN3-4;Q8CIY6;Q8CIY5	B1B1A8;Q6PDN3-3;Q6PDN3;Q6PDN3-2	Myosin light chain kinase, smooth muscle;Myosin light chain kinase, smooth muscle, deglutamylated form	Mylk	0.152542	26
Q642K0;Q60605-2;Q60605;Q3TIG9;B0LAC7;Q8CI43	Q642K0;Q60605-2;Q60605;Q3TIG9	Myosin light polypeptide 6	Myl6	-0.263054	9
Q3THE2;D3YV37;D3Z249	Q3THE2	Myosin regulatory light chain 12B	Myl12b	-0.234401	11
Q9CQ19	Q9CQ19	Myosin regulatory light polypeptide 9	Myl9	-0.247955	9
E9QPE7;Q69ZX3;Q8R384;O08638-2;O08638;Q6PB65;B2RY26;B2RXX9;B2RWW8;B1AR69;Q91Z83;P13542;A2AQP0;Q8BLW0;Q3UUB1	E9QPE7;Q69ZX3;Q8R384;O08638-2;O08638	Myosin-11	Myh11	-0.144642	102
Q6URW6;K3W4R2;Q6URW6-2;Q6URW6-3;Q7TQH2;D3Z5V8	Q6URW6;K3W4R2;Q6URW6-2;Q6URW6-3	Myosin-14	Myh14	-0.266445	120
Q8VDD5;Q811J9;Q99JJ3;Q7TQJ6;A2VCK0;Q8BIE2;Q8BIM8;Q14B05;F2Z494	Q8VDD5	Myosin-9	Myh9	0.0880256	114
P26645;Q05BL6	P26645;Q05BL6	Myristoylated alanine-rich C-kinase substrate	Marcks	1.61001	3
Q3TG37;P70441;Q9R1A1;P70441-2	Q3TG37;P70441	Na(+)/H(+) exchange regulatory cofactor NHE-RF1	Slc9a3r1	-0.587145	22
Q9JIL4;D3YZS9;D3YW13;D3Z114	Q9JIL4	Na(+)/H(+) exchange regulatory cofactor NHE-RF3	Pdzk1	-0.89838	21
Q7M758	Q7M758	N-acetylated-alpha-linked acidic dipeptidase-like protein	Naaladl1	-1.20967	16
Q80VA0-2;Q80VA0;Q3U9K4;Q3U8I4;Q80VA0-3	Q80VA0-2;Q80VA0;Q3U9K4;Q3U8I4	N-acetylgalactosaminyltransferase 7	Galnt7	0.116197	12
Q8BFR4;Q3UDX9;Q3UBB0;Q6PCZ1	Q8BFR4;Q3UDX9;Q3UBB0	N-acetylglucosamine-6-sulfatase	Gns	-0.285199	4
Q9DCJ9	Q9DCJ9	N-acetylneuraminate lyase	Npl	1.1065	5
Q8K224	Q8K224	N-acetyltransferase 10	Nat10	0.307352	6
Q9JIY7;E9PUL7;Q9JIZ0;E0CYC6;Q8CHQ9	Q9JIY7	N-acetyltransferase 8	Nat8	-0.389116	3
C9W978;E9QNS0;F8UKQ6;Q91WS2;Q91WS2-2	C9W978;E9QNS0;F8UKQ6;Q91WS2;Q91WS2-2	NACHT, LRR and PYD domains-containing protein 6	Nlrp6	-0.615025	19
Q99KK2;Q99KK2-2	Q99KK2;Q99KK2-2	N-acylneuraminate cytidylyltransferase	Cmas	0.331116	13
Q9CUB4;Q14BL1;Q8C5H8-2;Q8C5H8-4;Q8C5H8-3;Q8C5H8	Q9CUB4;Q14BL1;Q8C5H8-2;Q8C5H8-4;Q8C5H8-3;Q8C5H8	NAD kinase 2, mitochondrial	Nadk2	-0.0714561	7
Q922E1;Q8C1W8;Q61941;Q3TWH2;Q8C9V5;Q8BGK0;Q8C3H2;Q3TGH1;E9Q8F4;Q8C337	Q922E1;Q8C1W8;Q61941;Q3TWH2;Q8C9V5;Q8BGK0;Q8C3H2;Q3TGH1;E9Q8F4	NAD(P) transhydrogenase, mitochondrial	Nnt	-0.0132216	25
Q8K4Z3	Q8K4Z3	NAD(P)H-hydrate epimerase	Apoa1bp	0.0407007	4
Q99KE1;Q3TSD4;Q3V2Y4;Q3UZW5	Q99KE1;Q3TSD4	NAD-dependent malic enzyme, mitochondrial;Malic enzyme	Me2	-0.711419	27
A2AIL4	A2AIL4	NADH dehydrogenase (ubiquinone) complex I, assembly factor 6	Ndufaf6	0.83241	1
Q9D1H6;A2AJX3	Q9D1H6;A2AJX3	NADH dehydrogenase [ubiquinone] 1 alpha subcomplex assembly factor 4	Ndufaf4	-0.0702811	2
Q545K0;O35683	Q545K0;O35683	NADH dehydrogenase [ubiquinone] 1 alpha subcomplex subunit 1	Ndufa1	-0.318166	1
Q99LC3	Q99LC3	NADH dehydrogenase [ubiquinone] 1 alpha subcomplex subunit 10, mitochondrial	Ndufa10	-0.322082	17
G5E814;Q9D8B4	G5E814;Q9D8B4	NADH dehydrogenase [ubiquinone] 1 alpha subcomplex subunit 11	Ndufa11	-0.367077	2
Q8BME2;Q7TMF3;Q5M9K5	Q8BME2;Q7TMF3;Q5M9K5	NADH dehydrogenase [ubiquinone] 1 alpha subcomplex subunit 12	Ndufa12	-0.402196	9
Q9ERS2	Q9ERS2	NADH dehydrogenase [ubiquinone] 1 alpha subcomplex subunit 13	Ndufa13	-0.240352	6
Q9CQ75	Q9CQ75	NADH dehydrogenase [ubiquinone] 1 alpha subcomplex subunit 2	Ndufa2	-0.334362	5
Q9CQ91;D3Z670	Q9CQ91;D3Z670	NADH dehydrogenase [ubiquinone] 1 alpha subcomplex subunit 3	Ndufa3	0.0107131	3
Q9CPP6;Q9CX78	Q9CPP6;Q9CX78	NADH dehydrogenase [ubiquinone] 1 alpha subcomplex subunit 5	Ndufa5	-0.459486	8
Q9CQZ5	Q9CQZ5	NADH dehydrogenase [ubiquinone] 1 alpha subcomplex subunit 6	Ndufa6	-0.383862	5
Q9Z1P6	Q9Z1P6	NADH dehydrogenase [ubiquinone] 1 alpha subcomplex subunit 7	Ndufa7	-0.232348	6
Q9DCJ5	Q9DCJ5	NADH dehydrogenase [ubiquinone] 1 alpha subcomplex subunit 8	Ndufa8	-0.319834	8
Q9DC69	Q9DC69	NADH dehydrogenase [ubiquinone] 1 alpha subcomplex subunit 9, mitochondrial	Ndufa9	-0.32279	20
Q9DCS9;D3YUK4	Q9DCS9;D3YUK4	NADH dehydrogenase [ubiquinone] 1 beta subcomplex subunit 10	Ndufb10	-0.325881	10
Q4VBC9;O09111	Q4VBC9;O09111	NADH dehydrogenase [ubiquinone] 1 beta subcomplex subunit 11, mitochondrial	Ndufb11	-0.12115	4
Q9D6H6;Q9CQZ6	Q9D6H6;Q9CQZ6	NADH dehydrogenase [ubiquinone] 1 beta subcomplex subunit 3	Ndufb3	-0.167902	3
Q4VAE8;Q9CQC7;Q9DBH2	Q4VAE8;Q9CQC7;Q9DBH2	NADH dehydrogenase [ubiquinone] 1 beta subcomplex subunit 4	Ndufb4	-0.469248	3
Q8BU20;Q9CQH3;D3Z568;D3YX99;F6Y6V5;D3Z6W9	Q8BU20;Q9CQH3;D3Z568;D3YX99;F6Y6V5;D3Z6W9	NADH dehydrogenase [ubiquinone] 1 beta subcomplex subunit 5, mitochondrial	Ndufb5	-0.331374	6
A2AP31;Q3UIU2;A2AP32	A2AP31;Q3UIU2;A2AP32	NADH dehydrogenase [ubiquinone] 1 beta subcomplex subunit 6	Ndufb6	-0.0733714	4
Q9CR61	Q9CR61	NADH dehydrogenase [ubiquinone] 1 beta subcomplex subunit 7	Ndufb7	-0.32105	7
Q9D6J5;F6VCY0;Q3V406;E9Q9J5;F6Z9R1	Q9D6J5;F6VCY0;Q3V406	NADH dehydrogenase [ubiquinone] 1 beta subcomplex subunit 8, mitochondrial	Ndufb8	-0.185341	6
Q9CQJ8;Q9EPK3	Q9CQJ8	NADH dehydrogenase [ubiquinone] 1 beta subcomplex subunit 9	Ndufb9	-0.227497	6
Q9CQ54;Q9D846	Q9CQ54;Q9D846	NADH dehydrogenase [ubiquinone] 1 subunit C2	Ndufc2	-0.315644	8
D3YUM1;Q91YT0;D3Z1U9;D3Z0K1;D3YXX5;D6RG60	D3YUM1;Q91YT0;D3Z1U9	NADH dehydrogenase [ubiquinone] flavoprotein 1, mitochondrial	Ndufv1	-0.329837	21
Q9D6J6;Q9D6J6-2;M0QWP9;D6RGN4	Q9D6J6;Q9D6J6-2	NADH dehydrogenase [ubiquinone] flavoprotein 2, mitochondrial	Ndufv2	-0.462637	10
Q8BK30	Q8BK30	NADH dehydrogenase [ubiquinone] flavoprotein 3, mitochondrial	Ndufv3	-0.609495	4
Q91WD5;D3YXT0;F6RJ83	Q91WD5;D3YXT0;F6RJ83	NADH dehydrogenase [ubiquinone] iron-sulfur protein 2, mitochondrial	Ndufs2	-0.187497	20
Q9DCT2	Q9DCT2	NADH dehydrogenase [ubiquinone] iron-sulfur protein 3, mitochondrial	Ndufs3	-0.242091	13
Q923F9;E9QPX3;Q9CXZ1;Q9CTT4	Q923F9;E9QPX3;Q9CXZ1;Q9CTT4	NADH dehydrogenase [ubiquinone] iron-sulfur protein 4, mitochondrial	Ndufs4	-0.419508	6
B1ARW4;Q99LY9	B1ARW4;Q99LY9	NADH dehydrogenase [ubiquinone] iron-sulfur protein 5;NADH dehydrogenase [ubiquinone] iron-sulfur protein 5, N-terminally processed	Ndufs5	-0.307333	6
P52503;D3YW32	P52503;D3YW32	NADH dehydrogenase [ubiquinone] iron-sulfur protein 6, mitochondrial	Ndufs6	-0.389038	5
Q9DC70	Q9DC70	NADH dehydrogenase [ubiquinone] iron-sulfur protein 7, mitochondrial	Ndufs7	-0.419071	7
Q8VC72;Q5M9P5;Q3UY05;Q8K3J1	Q8VC72;Q5M9P5;Q3UY05;Q8K3J1	NADH dehydrogenase [ubiquinone] iron-sulfur protein 8, mitochondrial	Ndufs8	-0.131511	6
Q9DCN2-2;Q9DCN2;Q9CY59;F2Z456;F2Z3V0	Q9DCN2-2;Q9DCN2;Q9CY59;F2Z456;F2Z3V0	NADH-cytochrome b5 reductase 3;NADH-cytochrome b5 reductase 3 membrane-bound form;NADH-cytochrome b5 reductase 3 soluble form	Cyb5r3	-0.123292	21
Q91VD9;Q3TIU7;Q3UIQ2	Q91VD9;Q3TIU7;Q3UIQ2	NADH-ubiquinone oxidoreductase 75 kDa subunit, mitochondrial	Ndufs1	-0.199861	36
Q3TNL9;Q7JD06;Q5GA84;Q4JFN6;G3EB90;B9V1J9;A3E4A7;P03888;A3R452;Q6TM16;Q6TM15	Q3TNL9;Q7JD06;Q5GA84;Q4JFN6;G3EB90;B9V1J9;A3E4A7;P03888;A3R452	NADH-ubiquinone oxidoreductase chain 1	mt-Nd1;ND1;Nd1;Mtnd1	0.123195	3
Q3UTX4;Q9MD59;Q7JD05;Q6QN84;Q5GA83;M1VMU3;K7X735;A3R492;A3R479;A3R453;A3R414;A3E4A8;P03893	Q3UTX4;Q9MD59;Q7JD05;Q6QN84;Q5GA83;M1VMU3;K7X735;A3R492;A3R479;A3R453;A3R414;A3E4A8;P03893	NADH-ubiquinone oxidoreductase chain 2	mt-Nd2;ND2;Mtnd2	-0.0916542	1
Q7GIP5;Q5GA77;A3R485;A3R459;A3E4B4;P03899	Q7GIP5;Q5GA77;A3R485;A3R459;A3E4B4;P03899	NADH-ubiquinone oxidoreductase chain 3	mt-Nd3;ND3;Mtnd3	-0.090004	1
Q9ME04;Q7JCZ9;Q7JCY6;Q5GA75;K7X7Z6;K7X731;F1JVR2;B9V1K8;A9UIX0;A3R4A0;A3R461;A3E4B6;P03911;Q3UPP3	Q9ME04;Q7JCZ9;Q7JCY6;Q5GA75;K7X7Z6;K7X731;F1JVR2;B9V1K8;A9UIX0;A3R4A0;A3R461;A3E4B6;P03911	NADH-ubiquinone oxidoreductase chain 4	ND4;mt-Nd4;Nd4;Mtnd4	0.294782	3
Q9MD77;Q7YBV2;Q7JD00;Q5GA76;D3Z738;A3R486;A3R460;A3E4B5;P03903	Q9MD77;Q7YBV2;Q7JD00;Q5GA76;D3Z738;A3R486;A3R460;A3E4B5;P03903	NADH-ubiquinone oxidoreductase chain 4;NADH-ubiquinone oxidoreductase chain 4L	mt-Nd4l;ND4L;Mtnd4l	0.240073	1
Q3UQD2;Q5GA74;A3E4B7	Q3UQD2;Q5GA74;A3E4B7	NADH-ubiquinone oxidoreductase chain 5	mt-Nd6;ND5	-0.542683	3
P37040;Q05DV1;E9Q997;E9PVT9;F6R7H8	P37040;Q05DV1	NADPH--cytochrome P450 reductase	Por	-0.425177	30
B1AUY9;Q8BJV4;B1AUZ1;B1AUY8;Q8R2U5;Q3V4D5;B1AUY7;Q540H0;Q9QY36	B1AUY9;Q8BJV4;B1AUZ1;B1AUY8;Q8R2U5;Q3V4D5;B1AUY7;Q540H0;Q9QY36	N-alpha-acetyltransferase 10	Naa10;Ard1	0.129262	2
Q9DBB4;E9PZ53;Q80ZL9	Q9DBB4;E9PZ53	N-alpha-acetyltransferase 16, NatA auxiliary subunit	Naa16	0.226552	3
Q8VE10	Q8VE10	N-alpha-acetyltransferase 40	Naa40	-0.073244	1
P70670;Q3UK68;Q60817	P70670;Q3UK68;Q60817	Nascent polypeptide-associated complex subunit alpha, muscle-specific form;Nascent polypeptide-associated complex subunit alpha	Naca	0.679409	6
A1L0U6;A2AS98;P28660;P28660-2	A1L0U6;A2AS98;P28660;P28660-2	Nck-associated protein 1	Nckap1	-0.00164262	17
E9Q641;Q80XB4-3;Q80XB4-4;Q80XB4-2;Q80XB4;F7CXG1;E9PZF4	E9Q641;Q80XB4-3;Q80XB4-4;Q80XB4-2;Q80XB4;F7CXG1;E9PZF4	Nebulin-related-anchoring protein	Nrap	-0.0854725	2
Q91VT9;Q8C6F2;Q3TZU9;Q80XJ5;P32507-2;P32507	Q91VT9;Q8C6F2;Q3TZU9;Q80XJ5;P32507-2;P32507	Nectin-2	Pvrl2	0.112883	5
Q3TW27;Q922L6	Q3TW27;Q922L6	Negative elongation factor D	Nelfcd	-1.63351	2
Q61391;Q8BNU9;B1AS18;B2RPX5;B1AS16;E9PVK7;B1AS15;E9QPA9;B1AS17;Q9JLI3-2;Q9JLI3;Q9JLI3-3	Q61391	Neprilysin	Mme	-0.992124	34
Q6ZWR6-4;Q6ZWR6;Q6ZWS6;Q80T95;Q6ZWR6-5	Q6ZWR6-4;Q6ZWR6	Nesprin-1	Syne1	-0.835164	11
Q5DTV3;B7ZMT2;B7ZMT3;A6H5Z5;C5IAW8;Q8K1S2	Q5DTV3;B7ZMT2;B7ZMT3;A6H5Z5;C5IAW8;Q8K1S2	Netrin receptor UNC5D	Unc5d	-0.819303	1
Q8C3W4;Q6R891-2;Q6R891	Q8C3W4;Q6R891-2;Q6R891	Neurabin-2	Ppp1r9b	-0.241486	1
E9QB01;P13595-2;P13595	E9QB01;P13595-2;P13595	Neural cell adhesion molecule 1	Ncam1	0.840132	1
Q91YP2;Q3TB65;Q3UUI1;Q8C7J2	Q91YP2;Q3TB65;Q3UUI1	Neurolysin, mitochondrial	Nln	0.790844	5
Q80XU2;Q3UKD6;P05480;D3YZ57;P39688-2;P39688;Q3TLX4;Q8BQI4;Q0VBH4;E9Q696;F6UND7;B2RUR6;Q62270;P08103-2;P06240;P08103;Q62190	Q80XU2;Q3UKD6;P05480	Neuronal proto-oncogene tyrosine-protein kinase Src	Src	-0.237787	7
Q3TRM4-2;Q3TRM4-3;Q3TRM4;Q3TRM4-4	Q3TRM4-2;Q3TRM4-3;Q3TRM4;Q3TRM4-4	Neuropathy target esterase	Pnpla6	-0.108339	4
H3BIX4;P97300-3;P97300-1;P97300;H3BKA7;P97300-4	H3BIX4;P97300-3;P97300-1;P97300;H3BKA7;P97300-4	Neuroplastin	Nptn	-0.207212	4
A1A4T2;Q8BHN3-2;Q8BHN3;Q3UE86;Q8BHN3-3;Q9R1N7	A1A4T2;Q8BHN3-2;Q8BHN3;Q3UE86;Q8BHN3-3	Neutral alpha-glucosidase AB	Ganab	-0.121084	34
Q9ESU7;Q3UFR4;Q5U647;P51912	Q9ESU7;Q3UFR4;Q5U647;P51912	Neutral amino acid transporter B(0)	Slc1a5	0.363508	2
Q91WV7;O55093;A8C1U5	Q91WV7;O55093	Neutral and basic amino acid transport protein rBAT	Slc3a1	-0.423807	21
B7ZN55;B9EHG7;Q9JHE3	B7ZN55;B9EHG7;Q9JHE3	Neutral ceramidase;Neutral ceramidase soluble form	Asah2	-1.3644	12
Q8BLF1	Q8BLF1	Neutral cholesterol ester hydrolase 1	Nceh1	-0.21203	4
Q1PCS1;O70145	Q1PCS1;O70145	Neutrophil cytosol factor 2	Ncf2	-1.11783	1
Q9QZ23;D3Z285	Q9QZ23;D3Z285	NFU1 iron-sulfur cluster scaffold homolog, mitochondrial	Nfu1	0.046782	3
Q9D0T1;E9PZS4	Q9D0T1	NHP2-like protein 1;NHP2-like protein 1, N-terminally processed	Nhp2l1	0.136585	5
D3YU17;Q8VCM8;F6S731	D3YU17;Q8VCM8	Nicalin	Ncln	-0.126545	10
Q3TD54;Q3T9E5;Q6ZQF2;P57716;Q3TDE4;Q3TV74	Q3TD54;Q3T9E5;Q6ZQF2;P57716;Q3TDE4	Nicastrin	Ncstn	0.166437	7
Q99KQ4;Q3TLX1	Q99KQ4;Q3TLX1	Nicotinamide phosphoribosyltransferase	Nampt	-0.167408	12
A3KMG9;Q6T3U4;A2RRR0	A3KMG9;Q6T3U4;A2RRR0	Niemann-Pick C1-like protein 1	Npc1l1	-0.834376	22
Q6ZQ12-2;Q6ZQ12-1;Q6ZQ12	Q6ZQ12-2;Q6ZQ12-1;Q6ZQ12	Ninein-like protein	Ninl	-1.21068	1
Q6KCD5;Q6KCD5-3;Q6KCD5-2	Q6KCD5;Q6KCD5-3;Q6KCD5-2	Nipped-B-like protein	Nipbl	1.59828	2
Q8VDK1-2;Q8VDK1;D3Z3I3;D3YY53;D3Z2Y2	Q8VDK1-2;Q8VDK1;D3Z3I3;D3YY53	Nitrilase homolog 1	Nit1	-0.013331	3
Q6GQT9	Q6GQT9	Nodal modulator 1	Nomo1	0.372743	27
D3Z607;Q8CEW1;P18608	D3Z607;Q8CEW1;P18608	Non-histone chromosomal protein HMG-14	Hmgn1	0.794333	2
Q5BL14;Q5XK38;P09602;Q58E57;A3KGL9;F6W687;B7ZCQ3;E9Q2Z4;J3QM43	Q5BL14;Q5XK38;P09602;Q58E57;A3KGL9;F6W687;B7ZCQ3	Non-histone chromosomal protein HMG-17	Hmgn2	0.492186	6
Q4FK11;Q3TFC2;Q3UM20;Q3TF40;Q99K48;Q3TTV7;Q3TMM5;Q99K48-2;B1AXT0	Q4FK11;Q3TFC2;Q3UM20;Q3TF40;Q99K48;Q3TTV7;Q3TMM5	Non-POU domain-containing octamer-binding protein	Nono	0.0305001	15
P32020;P32020-2;A2APS4;A2APS5	P32020;P32020-2	Non-specific lipid-transfer protein	Scp2	-1.17627	21
A2AT02;Q3UVN5;Q9CZ44;Q9CZ44-3;Q3KQQ1;Q9CZ44-2	A2AT02;Q3UVN5;Q9CZ44;Q9CZ44-3;Q3KQQ1;Q9CZ44-2	NSFL1 cofactor p47	Nsfl1c	0.487693	11
Q3TRX1;Q3TNY3;Q3TP58;Q6VNS1	Q3TRX1;Q3TNY3;Q3TP58;Q6VNS1	NT-3 growth factor receptor	Ntrk3	0.422635	1
B1AU76;B1AU75;Q99MD9;Q3TTH5;Q99MD9-2	B1AU76;B1AU75;Q99MD9;Q3TTH5;Q99MD9-2	Nuclear autoantigenic sperm protein	Nasp	0.494547	3
Q3UYV9;Q3TLK3	Q3UYV9;Q3TLK3	Nuclear cap-binding protein subunit 1	Ncbp1	-0.0899428	5
Q9CZA6-3;Q9CZA6-2;Q9CZA6	Q9CZA6-3;Q9CZA6-2;Q9CZA6	Nuclear distribution protein nudE homolog 1	Nde1	-0.206301	1
P25799-4;P25799-2;P25799-3;P25799	P25799-4;P25799-2;P25799-3;P25799	Nuclear factor NF-kappa-B p105 subunit;Nuclear factor NF-kappa-B p50 subunit	Nfkb1	-0.129709	2
Q5F2E7;Q5F2E7-2	Q5F2E7;Q5F2E7-2	Nuclear fragile X mental retardation-interacting protein 2	Nufip2	0.628685	2
O35685	O35685	Nuclear migration protein nudC	Nudc	0.626414	14
Q3TT06;E9Q4V9;Q569X8;Q8BH74;Q3V395	Q3TT06;E9Q4V9;Q569X8;Q8BH74	Nuclear pore complex protein Nup107	Nup107	0.119353	6
Q8CDZ5;Q8R0G9	Q8CDZ5;Q8R0G9	Nuclear pore complex protein Nup133	Nup133	0.114332	5
Q3UL43;Q80X48;Q6ZQ45;Q99P88;Q3USP6;Q8BUA6	Q3UL43;Q80X48;Q6ZQ45;Q99P88;Q3USP6	Nuclear pore complex protein Nup155	Nup155	-0.0536678	6
Q9Z0W3;Q9Z0W3-2	Q9Z0W3;Q9Z0W3-2	Nuclear pore complex protein Nup160	Nup160	-0.557464	8
Q9JIH2	Q9JIH2	Nuclear pore complex protein Nup50	Nup50	0.196246	2
Q8BTS4	Q8BTS4	Nuclear pore complex protein Nup54	Nup54	-0.141074	1
Q8BJ71;Q3TFC8;Q8BJ71-2	Q8BJ71;Q3TFC8;Q8BJ71-2	Nuclear pore complex protein Nup93	Nup93	0.0157037	8
Q6PFD9;Q3TPG3;Q3UJE5;B7ZN81;B2RQL0	Q6PFD9	Nuclear pore complex protein Nup98-Nup96;Nuclear pore complex protein Nup98;Nuclear pore complex protein Nup96	Nup98	0.230692	8
Q3UGJ7;Q5FWJ9;Q3UDG5;Q3U2X1;Q3THR9;Q3TFE2;Q63850	Q3UGJ7;Q5FWJ9;Q3UDG5;Q3U2X1;Q3THR9;Q3TFE2;Q63850	Nuclear pore glycoprotein p62	Nup62	0.082089	2
Q9QY81;Q8BPS7	Q9QY81	Nuclear pore membrane glycoprotein 210	Nup210	0.601016	3
Q3UE06;Q3UDU9;P60670-2;P60670	Q3UE06;Q3UDU9;P60670-2;P60670	Nuclear protein localization protein 4 homolog	Nploc4	0.53236	2
Q8BP60;Q99JX7	Q8BP60;Q99JX7	Nuclear RNA export factor 1	Nxf1	-0.0046944	6
Q80XU3	Q80XU3	Nuclear ubiquitous casein and cyclin-dependent kinase substrate 1	Nucks1	-0.504359	2
Q71V06;Q810K5;Q60951;Q3UBT1;P62960;A2BGG7;Q60950;Q8BRJ5;B2RUF0;Q9Z2C8-2;Q9Z2C8;Q497N3	Q71V06;Q810K5;Q60951;Q3UBT1;P62960;A2BGG7	Nuclease-sensitive element-binding protein 1	Ybx1	0.72903	9
Q02819;Q8BRD3;H3BK79;Q3TCI1;D3Z7D7;D3Z1N1	Q02819;Q8BRD3;H3BK79;Q3TCI1	Nucleobindin-1	Nucb1	-0.372601	24
Q8VI84	Q8VI84	Nucleolar complex protein 3 homolog	Noc3l	-0.555367	3
Q3TPJ4;Q3UR29;Q99ME9	Q3TPJ4;Q3UR29;Q99ME9	Nucleolar GTP-binding protein 1	Gtpbp4	0.521793	2
Q9D6Z1;Q3UJZ7;Q3USZ5;E0CXZ0;A2APD7;F6USW7;F7CHP9;F7CHQ7;F6U250;F6V095	Q9D6Z1;Q3UJZ7;Q3USZ5;E0CXZ0	Nucleolar protein 56	Nop56	0.230726	14
Q6DFW4	Q6DFW4	Nucleolar protein 58	Nop58	-0.0472452	13
A1L3B6;Q9D7Z3-2;Q9D7Z3	A1L3B6;Q9D7Z3-2;Q9D7Z3	Nucleolar protein 7	Nol7	0.508501	1
Q9CWZ5;Q3ULC7;Q9JIK5;Q8K2L4;Q6PCP0	Q9CWZ5;Q3ULC7;Q9JIK5;Q8K2L4;Q6PCP0	Nucleolar RNA helicase 2	Ddx21	0.641626	14
A2AWT6;Q9DBH1;A2AWT7;A2AWT5;P25976-2;P25976;Q05DS1;G3UZW9;E9Q4A8	A2AWT6;Q9DBH1;A2AWT7;A2AWT5;P25976-2;P25976;Q05DS1	Nucleolar transcription factor 1	Ubtf	-0.108966	7
Q8CD23;P09405;Q3TT41;Q3TL52;Q3TGR3;Q9CT46	Q8CD23;P09405;Q3TT41;Q3TL52;Q3TGR3;Q9CT46	Nucleolin	Ncl	0.712139	40
Q5U438;Q5SQB7;Q61937;Q9DAY9;Q5BL09;Q5SQB0;Q5SQB5;Q3U536;Q8BSZ3;E9Q5T3;Q3UDA7	Q5U438;Q5SQB7;Q61937;Q9DAY9;Q5BL09;Q5SQB0;Q5SQB5;Q3U536;Q8BSZ3;E9Q5T3;Q3UDA7	Nucleophosmin	Npm1;Gm5611	0.324714	11
Q6ZQH8;F2Z4A7;J3JSA4;F7BCN9;A2AWI5	Q6ZQH8;F2Z4A7;J3JSA4;F7BCN9;A2AWI5	Nucleoporin NUP188 homolog	Nup188;Gm28038	-0.184698	4
Q8R4R6	Q8R4R6	Nucleoporin NUP53	Nup35	0.227628	2
Q7M739;F6ZDS4;Q3V1L5;Q32P08;Q3TZB5;Q8BU18;Q05CS8;Q8BK71;Q3UVR0;F6RX08;Q8K2T9	Q7M739;F6ZDS4;Q3V1L5;Q32P08;Q3TZB5;Q8BU18;Q05CS8	Nucleoprotein TPR	Tpr	0.0918633	32
Q5NC81;P15532;Q5NC80	Q5NC81;P15532;Q5NC80	Nucleoside diphosphate kinase;Nucleoside diphosphate kinase A	Nme1	-0.202143	11
E9PZF0;B0LAA8;Q5NC82;Q01768;Q8R4B4;Q5NC79	E9PZF0;B0LAA8;Q5NC82;Q01768;Q8R4B4	Nucleoside diphosphate kinase;Nucleoside diphosphate kinase B	Gm20390;Nme2	0.0586795	15
P11930	P11930	Nucleoside diphosphate-linked moiety X motif 19, mitochondrial	Nudt19	-0.114055	4
J3QP68;Q3TF41;Q8BSH9;E9PW66;P28656;Q9CSP8	J3QP68;Q3TF41;Q8BSH9;E9PW66;P28656	Nucleosome assembly protein 1-like 1	Nap1l1	0.271448	4
A2RSB1;B7ZNL2;Q8C1W9;Q78ZA7	A2RSB1;B7ZNL2;Q8C1W9;Q78ZA7	Nucleosome assembly protein 1-like 4	Nap1l4	0.194583	7
Q3UH86;O08919	Q3UH86;O08919	Numb-like protein	Numbl	-0.536446	2
Q922B1	Q922B1	O-acetyl-ADP-ribose deacetylase MACROD1	Macrod1	-0.582174	4
Q54AA6;Q9Z2A7;F6V8W6;F6UUI9	Q54AA6;Q9Z2A7	O-acyltransferase;Diacylglycerol O-acyltransferase 1	Dgat1	-0.399512	11
Q3TJF2;Q9CZ30;Q3TW21;B1AYJ9;Q9CZ30-2;Q8CAV3;Q99K73	Q3TJF2;Q9CZ30;Q3TW21	Obg-like ATPase 1	Ola1	0.402741	13
E0CZ73;Q3UKZ5;B2RS24;Q61146;E0CZ91	E0CZ73;Q3UKZ5;B2RS24;Q61146	Occludin	Ocln	-0.288068	3
Q9CRD0;Q9CRD0-3;Q9CRD0-2	Q9CRD0;Q9CRD0-3;Q9CRD0-2	OCIA domain-containing protein 1	Ociad1	-0.136124	7
Q9D8W7	Q9D8W7	OCIA domain-containing protein 2	Ociad2	-0.261232	8
A1L0R7;A1L0R8;Q3B888;Q3B889;Q8VFY8;Q7TRW0;E9Q5F1	A1L0R7;A1L0R8;Q3B888;Q3B889;Q8VFY8;Q7TRW0;E9Q5F1	Olfactory receptor	Olfr430	0.305434	1
Q2VPD9;Q2VPE0;Q7TRL3;Q78NX2	Q2VPD9;Q2VPE0;Q7TRL3;Q78NX2	Olfactory receptor	Olfr91	-0.218745	1
Q8VF02	Q8VF02	Olfactory receptor	Olfr633	-0.297684	1
B2FDE2;Q7TRX4	B2FDE2;Q7TRX4	Olfactory receptor	Olfr23	-0.605598	1
Q8VF85	Q8VF85	Olfactory receptor	Olfr1310	-0.611581	1
Q6W037;Q8VGF4;A2ATJ9	Q6W037;Q8VGF4;A2ATJ9	Olfactory receptor	Olfr1205;Olfr1206	-1.22435	1
Q78XF5	Q78XF5	Oligosaccharyltransferase complex subunit OSTC	Ostc	0.171421	1
Q9JHW2	Q9JHW2	Omega-amidase NIT2	Nit2	0.237834	6
F6ZFG8;D6RGM2;Q6P6M7	F6ZFG8;D6RGM2;Q6P6M7	O-phosphoseryl-tRNA(Sec) selenium transferase	Sepsecs	0.0564906	1
Q3UF10;Q80UU6;Q99PG2-2;Q99PG2;Q8CF06	Q3UF10;Q80UU6;Q99PG2-2;Q99PG2;Q8CF06	Opioid growth factor receptor	Ogfr	0.223505	4
Q9CPZ6;Q9CQZ0-2;Q9CQZ0	Q9CPZ6;Q9CQZ0-2;Q9CQZ0	ORM1-like protein 3;ORM1-like protein 2	Ormdl3;Ormdl2	0.382892	2
Q3TG75;P29758;Q3UKT3;Q3UJK5	Q3TG75;P29758;Q3UKT3;Q3UJK5	Ornithine aminotransferase, mitochondrial	Oat	-0.594705	26
Q8R1A8;Q543H3;P11725	Q8R1A8;Q543H3;P11725	Ornithine carbamoyltransferase, mitochondrial	Otc	0.0360589	18
Q62422	Q62422	Osteoclast-stimulating factor 1	Ostf1	0.556946	2
Q4ZJM7	Q4ZJM7	Otolin-1	Otol1	-0.148294	1
Q54AJ4;Q62010;Q5GJ02;B9EHI6	Q54AJ4;Q62010;Q5GJ02;B9EHI6	Oviduct-specific glycoprotein	Ovgp1	-0.582978	2
Q3U816;Q9Z2G9;Q3UJL4;Q9Z2G9-2	Q3U816;Q9Z2G9;Q3UJL4	Oxidoreductase HTATIP2	Htatip2	0.60923	9
Q8VE38-2;Q8VE38	Q8VE38-2;Q8VE38	Oxidoreductase NAD-binding domain-containing protein 1	Oxnad1	-0.149133	4
P36552;Q3U029	P36552;Q3U029	Oxygen-dependent coproporphyrinogen-III oxidase, mitochondrial	Cpox	-0.0912177	11
Q3B7Z2;Q3B7Z2-2;Q5F209;Q5QNQ6	Q3B7Z2;Q3B7Z2-2	Oxysterol-binding protein 1	Osbp	0.289636	8
G5E8A0;Q8CI95;Q8R2T7;S4R296;S4R1M9	G5E8A0;Q8CI95;Q8R2T7;S4R296;S4R1M9	Oxysterol-binding protein;Oxysterol-binding protein-related protein 11	Osbpl11;Osbpl10	0.160818	2
Q80UX3;F8WH20;D3Z194;D3YTT6;Q9DBS9;D3YVF7;Q6A012	Q80UX3;F8WH20;D3Z194;D3YTT6;Q9DBS9;D3YVF7;Q6A012	Oxysterol-binding protein;Oxysterol-binding protein-related protein 3	Osbpl3;mKIAA0704	0.571479	2
Q3UA06;Q3UA06-2	Q3UA06;Q3UA06-2	Pachytene checkpoint protein 2 homolog	Trip13	-0.136396	2
Q3TEL0;Q3UB92;Q3U6W3;Q3U6J9;Q3TAR8;Q8VBX5;O88531;B1B0P8;Q3UFT5;B1B0P9	Q3TEL0;Q3UB92;Q3U6W3;Q3U6J9;Q3TAR8;Q8VBX5;O88531;B1B0P8;Q3UFT5;B1B0P9	Palmitoyl-protein thioesterase 1	Ppt1	0.57863	3
Q9CWU2;D3YY07	Q9CWU2	Palmitoyltransferase ZDHHC13	Zdhhc13	0.222985	3
Q9CPV7-2;Q9CPV7-3;Q9CPV7;Q9CPV7-4	Q9CPV7-2;Q9CPV7-3;Q9CPV7;Q9CPV7-4	Palmitoyltransferase ZDHHC6	Zdhhc6	0.138347	1
Q6P8U6;Q9D950	Q6P8U6	Pancreatic triacylglycerol lipase	Pnlip	-0.764661	5
Q3U181;Q9JIP4	Q3U181;Q9JIP4	Pannexin;Pannexin-1	Panx1	-0.337607	2
Q3UEK0;Q9Z0K8	Q3UEK0;Q9Z0K8	Pantetheinase	Vnn1	-1.60348	3
Q8JZM7	Q8JZM7	Parafibromin	Cdc73	0.159992	1
D3YZN4;Q7TNG0;D3YXB7;D3Z1Z1;B2RQY8;Q3ULF4;D3Z342;G3UX97	D3YZN4;Q7TNG0;D3YXB7;D3Z1Z1;B2RQY8;Q3ULF4	Paraplegin	Spg7	-0.0144457	5
Q8R326-2;Q8R326	Q8R326-2;Q8R326	Paraspeckle component 1	Pspc1	0.456714	3
Q66JR8;Q9D0J8;Q8VHU9;Q80WS9;Q8VDQ2	Q66JR8;Q9D0J8	Parathymosin	Ptms	-0.304574	6
Q99LE7;Q3UG90;F8VQ28;Q8VI36-2;Q8VI36	Q99LE7;Q3UG90;F8VQ28;Q8VI36-2;Q8VI36	Paxillin	Pxn	-0.0930946	6
Q05CD2;A2BI12;Q99JF8-2;Q99JF8	Q05CD2;A2BI12;Q99JF8-2;Q99JF8	PC4 and SFRS1-interacting protein	Psip1	-0.0908048	2
Q66JR2;G3UYM0;G3UY59;G3UW37;Q0VG22;Q52LA1;E9PVP0;Q5RL65;Q6PDD6;Q9JMD3;G3UYN6;G3V020;G3UY87	Q66JR2;G3UYM0;G3UY59;G3UW37;Q0VG22;Q52LA1;E9PVP0;Q5RL65;Q6PDD6;Q9JMD3	PCTP-like protein	Stard10	-0.0108107	3
O70400;Q3TZ17;S4R1V0	O70400;Q3TZ17	PDZ and LIM domain protein 1	Pdlim1	0.460426	14
D9J2Z9;D9J300;D9J301;D9J302;Q8CI51;Q2Q7P0;Q8VDV4;Q9CRA2;D9J303;F8WJI6;E9Q8P5;Q8CI51-3;Q8CI51-2	D9J2Z9;D9J300;D9J301;D9J302;Q8CI51;Q2Q7P0;Q8VDV4	PDZ and LIM domain protein 5	Pdlim5	-0.374693	10
Q9CZG9	Q9CZG9	PDZ domain-containing protein 11	Pdzd11	-0.316243	4
Q9Z2H7	Q9Z2H7	PDZ domain-containing protein GIPC2	Gipc2	0.488258	9
Q14C51;Q8BSI7;Q3UK51;Q6NV85	Q14C51;Q8BSI7;Q3UK51	Pentatricopeptide repeat domain-containing protein 3, mitochondrial	Ptcd3	0.221843	12
Q9CR16;Q3UB60;Q8BMX6	Q9CR16;Q3UB60	Peptidyl-prolyl cis-trans isomerase D	Ppid	0.293558	13
Q99KR7;Q8BQ12;Q9QZH3	Q99KR7	Peptidyl-prolyl cis-trans isomerase F, mitochondrial	Ppif	0.535635	7
Q9D1M7	Q9D1M7	Peptidyl-prolyl cis-trans isomerase FKBP11	Fkbp11	0.912973	3
P30416;F6S2D5;D6RDE2;F7CAT1;Q8CBS1	P30416	Peptidyl-prolyl cis-trans isomerase FKBP4;Peptidyl-prolyl cis-trans isomerase FKBP4, N-terminally processed	Fkbp4	0.693385	21
Q4FJN2;Q3TX72;Q64378;B8JJC2	Q4FJN2;Q3TX72;Q64378	Peptidyl-prolyl cis-trans isomerase FKBP5	Fkbp5	-0.00062558	7
C9K0Z7;O35465;O35465-2;F6WP10	C9K0Z7;O35465;O35465-2	Peptidyl-prolyl cis-trans isomerase FKBP8	Fkbp8	0.16843	8
Q5SVY2;Q3UAJ1;Q3TE63;P17742;Q9CZK9;F8VPN3	Q5SVY2;Q3UAJ1;Q3TE63;P17742;Q9CZK9	Peptidyl-prolyl cis-trans isomerase;Peptidyl-prolyl cis-trans isomerase A;Peptidyl-prolyl cis-trans isomerase A, N-terminally processed	Ppia;mCG_121511	0.160327	13
Q9DCY1;P24369;Q6ZQM2	Q9DCY1;P24369	Peptidyl-prolyl cis-trans isomerase;Peptidyl-prolyl cis-trans isomerase B	Ppib	-0.142755	12
Q3ULN5;P26883;Q1JUQ7;Q1JUQ8;Q1JUQ6;Q3UBA0;Q3UKJ3;F6X9I3	Q3ULN5;P26883;Q1JUQ7;Q1JUQ8;Q1JUQ6;Q3UBA0;Q3UKJ3;F6X9I3	Peptidyl-prolyl cis-trans isomerase;Peptidyl-prolyl cis-trans isomerase FKBP1A	Fkbp1a	0.0083468	2
Q3TND1;P45878;Q3UND3	Q3TND1;P45878;Q3UND3	Peptidyl-prolyl cis-trans isomerase;Peptidyl-prolyl cis-trans isomerase FKBP2	Fkbp2	-0.28084	6
Q3UBU9;Q62446	Q3UBU9;Q62446	Peptidyl-prolyl cis-trans isomerase;Peptidyl-prolyl cis-trans isomerase FKBP3	Fkbp3	0.934485	6
Q8R2Y8	Q8R2Y8	Peptidyl-tRNA hydrolase 2, mitochondrial	Ptrh2	-0.0513151	6
Q8R035-2;Q8R035;A2A6T4	Q8R035-2;Q8R035;A2A6T4	Peptidyl-tRNA hydrolase ICT1, mitochondrial	Ict1	0.308194	2
F8VPV0;P48725;P48725-3;Q497U2;Q80U10;P48725-2;Q3ULT7;Q8CDL2;Q7TMH8;Q3TQR8	F8VPV0;P48725;P48725-3;Q497U2;Q80U10;P48725-2	Pericentrin	Pcnt	0.0434135	5
Q9DBG5;Q2XSQ4;Q3V4D2	Q9DBG5;Q2XSQ4	Perilipin-3;Perilipin	Plin3	0.171315	22
Q8K2C4;A1A596;Q8R538;Q2M1K2;Q8BU03	Q8K2C4;A1A596;Q8R538;Q2M1K2;Q8BU03	Periodic tryptophan protein 2 homolog	Pwp2	0.673986	1
B9EJ23;B7ZP42;O70589-3;O70589-4;O70589-5;O70589;O70589-2;Q91VJ0;F6Y9I5;F6ZQR2;Q3TNZ0;B1AUH6;B1AUH5;F7CD87	B9EJ23;B7ZP42;O70589-3;O70589-4;O70589-5;O70589;O70589-2	Peripheral plasma membrane protein CASK	Cask	-0.268247	11
G5E898;Q9R269	G5E898;Q9R269	Periplakin	Ppl	-0.496676	1
P35700;B1AXW5;B1AXW6;Q3U9J9;B1AXW4	P35700;B1AXW5;B1AXW6;Q3U9J9	Peroxiredoxin-1	Prdx1	0.0200454	15
Q5M9N9;Q61171;D3Z4A4	Q5M9N9;Q61171;D3Z4A4	Peroxiredoxin-2	Prdx2	-0.0384845	7
O08807;B1AZS9;Q9D634	O08807;B1AZS9	Peroxiredoxin-4	Prdx4	-0.206219	7
Q3UWS9;Q3U7H9;P99029-2;P99029;G3UZJ4;H3BJQ7;Q9JHL8;Q9D6X2	Q3UWS9;Q3U7H9;P99029-2;P99029;G3UZJ4;H3BJQ7;Q9JHL8;Q9D6X2	Peroxiredoxin-5, mitochondrial	Prdx5	-0.399475	11
Q6GT24;Q53ZU7;Q6A0D0;O08709;D3Z0Y2;Q8BPD3;Q8BG37	Q6GT24;Q53ZU7;Q6A0D0;O08709;D3Z0Y2;Q8BPD3	Peroxiredoxin-6	Prdx6	0.320508	16
Q3UVJ7;Q3UEY0;Q3TR93;Q9WV68	Q3UVJ7;Q3UEY0;Q3TR93;Q9WV68	Peroxisomal 2,4-dienoyl-CoA reductase	Decr2	-0.775658	6
Q9R0H0-2;A2A848;Q8C168;Q8BW35	Q9R0H0-2;A2A848;Q8C168;Q8BW35	Peroxisomal acyl-coenzyme A oxidase 1;Acyl-coenzyme A oxidase	Acox1	-0.620521	30
Q9DBM2;Q9R0Z4	Q9DBM2	Peroxisomal bifunctional enzyme;Enoyl-CoA hydratase/3,2-trans-enoyl-CoA isomerase;3-hydroxyacyl-CoA dehydrogenase	Ehhadh	-0.403972	37
Q3TDI5;Q8VCI5;Q8VCI5-2	Q3TDI5;Q8VCI5;Q8VCI5-2	Peroxisomal biogenesis factor 19	Pex19	0.427419	3
D3Z6X4;Q8C6F0;Q3UIG2;Q9QXY9;D3Z6X3;E9QA46	D3Z6X4;Q8C6F0;Q3UIG2;Q9QXY9;D3Z6X3;E9QA46	Peroxisomal biogenesis factor 3	Pex3	-0.197962	3
Q9DC50;Q3V3N1;Q9QZZ3	Q9DC50	Peroxisomal carnitine O-octanoyltransferase	Crot	-0.455302	21
Q99P30-3;Q99P30;Q99P30-2;Q99P30-4;Q99P30-5	Q99P30-3;Q99P30;Q99P30-2;Q99P30-4;Q99P30-5	Peroxisomal coenzyme A diphosphatase NUDT7	Nudt7	-0.0406139	4
Q3UER4;Q9Z211	Q3UER4;Q9Z211	Peroxisomal membrane protein 11A	Pex11a	-0.371349	3
Q9QX52;Q9R0A0	Q9QX52;Q9R0A0	Peroxisomal membrane protein PEX14	Pex14	0.373646	3
Q3TRJ6;Q91XC9	Q3TRJ6;Q91XC9	Peroxisomal membrane protein PEX16	Pex16	-0.613503	1
Q3TT11;P51660;Q3UHW2	Q3TT11;P51660;Q3UHW2	Peroxisomal multifunctional enzyme type 2;(3R)-hydroxyacyl-CoA dehydrogenase;Enoyl-CoA hydratase 2	Hsd17b4	-0.607162	32
Q3UEJ8;Q9D826	Q3UEJ8;Q9D826	Peroxisomal sarcosine oxidase	Pipox	-0.467989	8
D3Z600;O09012-2;O09012	D3Z600;O09012-2;O09012	Peroxisomal targeting signal 1 receptor	Pex5	0.371018	2
Q3UXD9;Q99MZ7;D6RHN4	Q3UXD9;Q99MZ7;D6RHN4	Peroxisomal trans-2-enoyl-CoA reductase	Pecr	-0.0734622	2
Q8BGI5-2;Q8BGI5	Q8BGI5-2;Q8BGI5	Peroxisome assembly protein 26	Pex26	-1.5116	1
Q5BL07-2;Q5BL07	Q5BL07-2;Q5BL07	Peroxisome biogenesis factor 1	Pex1	0.126648	2
Q9DCM0	Q9DCM0	Persulfide dioxygenase ETHE1, mitochondrial	Ethe1	0.314231	7
Q5SQ20;Q9EQ61	Q5SQ20;Q9EQ61	Pescadillo homolog	Pes1	0.684503	2
Q91YL7-2;Q91YL7	Q91YL7-2;Q91YL7	PGAP2-interacting protein	Cwh43	0.0721786	1
P83870	P83870	PHD finger-like domain-containing protein 5A	Phf5a	0.014797	3
Q9CXN7;K3W4L7;Q9DCG6;D3Z2D7	Q9CXN7;K3W4L7;Q9DCG6	Phenazine biosynthesis-like domain-containing protein 2;Phenazine biosynthesis-like domain-containing protein 1	Pbld2;Pbld1	-0.455231	12
E9PWY9;Q8C0C7;Q8BXN0;Q8BJG2;Q4FJQ2;Q3U0Y9;Q9CT72;D6RIJ2	E9PWY9;Q8C0C7;Q8BXN0;Q8BJG2;Q4FJQ2;Q3U0Y9	Phenylalanine--tRNA ligase alpha subunit	Farsa	0.415525	11
Q3TG12;Q3TI98;Q9WUA2;Q3UYC2;Q3TMX6;Q9CZU5;Q8C644	Q3TG12;Q3TI98;Q9WUA2;Q3UYC2;Q3TMX6;Q9CZU5;Q8C644	Phenylalanine--tRNA ligase beta subunit	Farsb	0.2193	14
Q99M01;G3X9Q4;Q8BW46	Q99M01;G3X9Q4	Phenylalanine--tRNA ligase, mitochondrial	Fars2	-0.0528	4
Q3THU8;Q8VEM8;Q3UB63;Q3U995;G5E902	Q3THU8;Q8VEM8;Q3UB63;Q3U995;G5E902	Phosphate carrier protein, mitochondrial	Slc25a3	-0.147385	14
P98191	P98191	Phosphatidate cytidylyltransferase 1	Cds1	-0.265171	3
Q99L43;F6S4G2;Q8BX08;A2AMQ5;Q6PBC0	Q99L43;F6S4G2;Q8BX08;A2AMQ5	Phosphatidate cytidylyltransferase 2;Phosphatidate cytidylyltransferase	Cds2	0.153377	3
G5E881;Q3TUH1;D6RGT1;G3UWL8;Q3TUH1-2	G5E881;Q3TUH1	Phosphatidate cytidylyltransferase, mitochondrial	Tamm41	-0.184738	3
Q5EBQ2;Q3TGC5;P70296;D3Z1V4;D6RHS6;E9QLE5;Q8VIN1-2;Q8VIN1	Q5EBQ2;Q3TGC5;P70296;D3Z1V4;D6RHS6	Phosphatidylethanolamine-binding protein 1;Hippocampal cholinergic neurostimulating peptide	Pebp1	0.347738	9
Q9EP69;B0LAE6	Q9EP69	Phosphatidylinositide phosphatase SAC1	Sacm1l	-0.236529	21
Q9ES52-4;Q9ES52-3;Q9ES52-2;Q9ES52;Q9ES52-6;Q9ES52-5	Q9ES52-4;Q9ES52-3;Q9ES52-2;Q9ES52;Q9ES52-6;Q9ES52-5	Phosphatidylinositol 3,4,5-trisphosphate 5-phosphatase 1	Inpp5d	0.0569783	3
Q2TBE6	Q2TBE6	Phosphatidylinositol 4-kinase type 2-alpha	Pi4k2a	0.568677	1
Q8CBQ5-2;Q8CBQ5	Q8CBQ5-2;Q8CBQ5	Phosphatidylinositol 4-kinase type 2-beta	Pi4k2b	-0.21506	1
F8VPL2;Q61194-2;Q61194	F8VPL2;Q61194-2;Q61194	Phosphatidylinositol 4-phosphate 3-kinase C2 domain-containing subunit alpha	Pik3c2a	0.428834	3
Q3TRB7;Q3TAA8;Q8K358	Q3TRB7;Q3TAA8;Q8K358	Phosphatidylinositol glycan anchor biosynthesis class U protein	Pigu	-0.00472155	1
Q5ND42;Q3UE53;Q3TGI6;P53810;J3QQ30;J3QPW1;Q3TIQ3;F8WGG5	Q5ND42;Q3UE53;Q3TGI6;P53810;J3QQ30;J3QPW1;Q3TIQ3	Phosphatidylinositol transfer protein alpha isoform	Pitpna	0.110674	20
Q8JZZ5;P53811	Q8JZZ5;P53811	Phosphatidylinositol transfer protein beta isoform	Pitpnb	0.112248	9
Q3TD51;Q570Z8;Q7M6Y3-2;Q7M6Y3-3;Q7M6Y3-4;Q7M6Y3-6;Q7M6Y3-5;Q7M6Y3;Q8BQA2;Q3TWS4;Q3UI39;E9Q9A3;E9QQ05;E9QLK9;Q61548-3;Q61548-2;Q61548	Q3TD51;Q570Z8;Q7M6Y3-2;Q7M6Y3-3;Q7M6Y3-4;Q7M6Y3-6;Q7M6Y3-5;Q7M6Y3	Phosphatidylinositol-binding clathrin assembly protein	Picalm	-0.051181	9
E9PX91;Q3TJ76;Q505E1;Q3TRI5;F6TVX7;Q8BSF4;D3YY63;F7C386;D3Z0X7	E9PX91;Q3TJ76;Q505E1;Q3TRI5;F6TVX7;Q8BSF4;D3YY63;F7C386	Phosphatidylserine decarboxylase proenzyme;Phosphatidylserine decarboxylase alpha chain;Phosphatidylserine decarboxylase beta chain	Pisd;Gm20671	0.708422	7
Q9Z1X2-2;Q9Z1X2;G3UYQ3;G3UWN0	Q9Z1X2-2;Q9Z1X2	Phosphatidylserine synthase 2	Ptdss2	1.02669	4
Q8BWW3;Q3U5N1;Q8BZ65;Q3TFH8;Q9CYR6;Q8BME1;Q8BLS4	Q8BWW3;Q3U5N1;Q8BZ65;Q3TFH8;Q9CYR6;Q8BME1;Q8BLS4	Phosphoacetylglucosamine mutase	Pgm3	-0.266289	9
Q8BH04;Q3UGF0;Q3TDE6;Q8R3X7;Q3UQD8;A0PJG3	Q8BH04;Q3UGF0;Q3TDE6;Q8R3X7;Q3UQD8	Phosphoenolpyruvate carboxykinase [GTP], mitochondrial	Pck2	-0.36605	11
Q8CI37;Q8BSX3;Q9Z2V4	Q8CI37;Q8BSX3;Q9Z2V4	Phosphoenolpyruvate carboxykinase, cytosolic [GTP]	Pck1	-1.04538	22
H3BLB1;Q8R2H9	H3BLB1;Q8R2H9	Phosphoethanolamine/phosphocholine phosphatase	Phospho1	-0.388286	2
Q5RJV4;Q7TNU0;Q66JR7;Q9D0F9;Q3U6X6;A2CEK3	Q5RJV4;Q7TNU0;Q66JR7;Q9D0F9;Q3U6X6;A2CEK3	Phosphoglucomutase-1	Pgm2;Pgm1	0.438133	14
Q7TSV4	Q7TSV4	Phosphoglucomutase-2	Pgm2	-0.242237	19
P09411;S4R2M7;P09041;B0LAA9	P09411;S4R2M7	Phosphoglycerate kinase 1;Phosphoglycerate kinase	Pgk1	0.213866	27
Q3U7Z6;Q9DBJ1;Q6NWV5	Q3U7Z6;Q9DBJ1;Q6NWV5	Phosphoglycerate mutase 1	Pgam1	0.173777	12
Q3TWI4;P51432;Q8CI86;Q571K9;Q3TPL1;Q8C8I0;Q62076;Q9R1Y4	Q3TWI4;P51432;Q8CI86;Q571K9;Q3TPL1	Phosphoinositide phospholipase C;1-phosphatidylinositol 4,5-bisphosphate phosphodiesterase beta-3	Plcb3	-0.124516	41
G5DDB7;Q8R3B1;Q05DG3	G5DDB7;Q8R3B1;Q05DG3	Phosphoinositide phospholipase C;1-phosphatidylinositol 4,5-bisphosphate phosphodiesterase delta-1	Plcd1	-0.152629	8
E0CY47;H3BKE1;I1E4X4;H3BKK4;I1E4X6;Q4KWH5-4;Q4KWH5-3;Q4KWH5-2;Q4KWH5	E0CY47;H3BKE1;I1E4X4;H3BKK4;I1E4X6;Q4KWH5-4;Q4KWH5-3;Q4KWH5-2;Q4KWH5	Phosphoinositide phospholipase C;1-phosphatidylinositol 4,5-bisphosphate phosphodiesterase eta-1	Plch1	0.137998	2
Q8VCI0	Q8VCI0	Phospholipase B-like 1;Phospholipase B-like 1 chain A;Phospholipase B-like 1 chain B;Phospholipase B-like 1 chain C	Plbd1	-0.441221	9
Q6NVF2;Q9Z280-2;Q9Z280;Q3UWT7;F6WKY8;F6QJR6;D6RH77	Q6NVF2;Q9Z280-2;Q9Z280;Q3UWT7;F6WKY8	Phospholipase D1	Pld1	-0.116811	10
Q80Y98;Q80Y98-2;Q80Y98-3	Q80Y98;Q80Y98-2;Q80Y98-3	Phospholipase DDHD2	Ddhd2	-0.0341129	5
Q4FK16;Q99M50;Q3UDV5;Q9JJ00	Q4FK16;Q99M50;Q3UDV5;Q9JJ00	Phospholipid scramblase 1	Plscr1	-0.34252	2
Q5F283;Q9JIZ9	Q5F283;Q9JIZ9	Phospholipid scramblase 3	Plscr3	0.444273	1
Q148W0;F6QLG1;Q69ZR1;E9QAL4;D3YXQ5;P98199	Q148W0	Phospholipid-transporting ATPase IC	Atp8b1	-0.233581	17
Q545N8;Q9Z2M7;Q9DCE3;Q9D1M5;Q9CZE9;Q9D6D9;Q91W01;Q545Q8;O35621	Q545N8;Q9Z2M7;Q9DCE3;Q9D1M5;Q9CZE9	Phosphomannomutase;Phosphomannomutase 2	Pmm2	-0.438176	10
A6H659;Q3U1F9	A6H659;Q3U1F9	Phosphoprotein associated with glycosphingolipid-enriched microdomains 1	Pag1	-0.509557	1
B1AT82;Q9D0M1;Q8BK29;B1AT84;B1AT83;Q05BD4;Q8BK37;Q5SWZ0;Q8R574	B1AT82;Q9D0M1;Q8BK29;B1AT84	Phosphoribosyl pyrophosphate synthase-associated protein 1	Prpsap1	-0.316366	8
E9PUM3;Q9WUB3	E9PUM3;Q9WUB3	Phosphorylase;Glycogen phosphorylase, muscle form	Pygm	-0.547028	1
Q3TPC7;Q3TGP3;O35386	Q3TPC7;Q3TGP3;O35386	Phytanoyl-CoA dioxygenase, peroxisomal	Phyh	-1.04525	6
Q3TUQ5;O35691;Q9CV89	Q3TUQ5;O35691;Q9CV89	Pinin	Pnn	0.0311618	11
F6TFF2;Q3U9U7;Q8R143;E0CXB5;E0CY65	F6TFF2;Q3U9U7;Q8R143;E0CXB5	Pituitary tumor-transforming gene 1 protein-interacting protein	Pttg1ip	0.399201	3
Q6P239;Q6PHA2;Q8R3Q7	Q6P239;Q6PHA2;Q8R3Q7	Piwi-like protein	Ago2	-0.448581	2
Q9QY23;Q9QY23-2;F6V8P6;E0CY75	Q9QY23;Q9QY23-2	Plakophilin-3	Pkp3	0.317747	12
Q3UJK2;Q9CY58-2;Q9CY58;Q3UEI6;Q3UMP4;Q9CY58-3;Q9CY58-4	Q3UJK2;Q9CY58-2;Q9CY58;Q3UEI6;Q3UMP4;Q9CY58-3;Q9CY58-4	Plasminogen activator inhibitor 1 RNA-binding protein	Serbp1	0.543921	15
Q9D3P8;D3YXU2;D3YV19;D3YY76	Q9D3P8	Plasminogen receptor (KT)	Plgrkt	-1.27772	4
Q3V0K9;Q3V3X1;Q8R0U6;D3Z6J7	Q3V0K9;Q3V3X1	Plastin-1	Pls1	-0.661581	31
Q3U9M7;Q3TJX0;Q61233;Q3U6Z1;Q3U6N7;D3YZ25;D3YVW8;D3Z7D9;D3Z311	Q3U9M7;Q3TJX0;Q61233;Q3U6Z1;Q3U6N7	Plastin-2	Lcp1	0.509193	27
Q3UJG9;B1AX58;Q99K51;Q3UKB1	Q3UJG9;B1AX58;Q99K51;Q3UKB1	Plastin-3	Pls3	-0.0732527	9
Q3U6Y9;Q8C6Z4;Q3UAI3;Q3TA14;Q08857;Q3UC79;E7D893	Q3U6Y9;Q8C6Z4;Q3UAI3;Q3TA14;Q08857;Q3UC79	Platelet glycoprotein 4	Cd36	-1.14265	5
Q3UNQ4;Q3U0K4;E9QNW6;Q8VDG7	Q3UNQ4;Q3U0K4;E9QNW6;Q8VDG7	Platelet-activating factor acetylhydrolase 2, cytoplasmic	Pafah2	0.498974	6
Q61206;Q8BTA2	Q61206;Q8BTA2	Platelet-activating factor acetylhydrolase IB subunit beta	Pafah1b2	0.4542	3
Q3TJC2;Q61205;D3Z7E6;D3Z2X5;Q8CA83	Q3TJC2;Q61205;D3Z7E6;D3Z2X5	Platelet-activating factor acetylhydrolase IB subunit gamma	Pafah1b3	0.684123	6
P26618-2;P26618	P26618-2;P26618	Platelet-derived growth factor receptor alpha	Pdgfra	-0.0723452	1
F6YLP9;Q8BUL6	F6YLP9;Q8BUL6	Pleckstrin homology domain-containing family A member 1	Plekha1	-0.803106	1
E9PX43;Q69ZU4;Q7TQG1;Q3UEX8	E9PX43;Q69ZU4;Q7TQG1;Q3UEX8	Pleckstrin homology domain-containing family A member 6	Plekha6	0.384002	3
S4R190;Q3UIL6-3;Q3UIL6-4;Q3UIL6-5;Q3UIL6;Q3UIL6-6;Q3UIL6-2	S4R190;Q3UIL6-3;Q3UIL6-4;Q3UIL6-5;Q3UIL6;Q3UIL6-6;Q3UIL6-2	Pleckstrin homology domain-containing family A member 7	Plekha7	-0.265192	2
Q8R0J1	Q8R0J1	Pleckstrin homology domain-containing family G member 6	Plekhg6	0.0750334	1
E9QMZ5;Q9QXS1-3;Q6S388;E9Q153;Q6S392;E9QKX4;Q6S393;E9QLJ5;Q6S387;E9PY96;E9QL05;Q6S385;E9QQ00;E9QK43;E9QPE8;Q9QXS1-10;Q9QXS1-9;Q9QXS1-12;Q9QXS1-11;Q9QXS1-13;Q9QXS1-5;Q9QXS1-16;Q9QXS1-4;Q9QXS1-14;Q9QXS1-6;Q9QXS1-7;Q9QXS1-8;Q9QXS1-2;Q9QXS1;E9QN87;Q6S390;Q9QXS1-15;E9Q3W4;F6R059;Q05CR3;Q8C8S5;E9Q9J6;Q499F9;E9PW24;Q923J2;Q3V3W8	E9QMZ5;Q9QXS1-3;Q6S388;E9Q153;Q6S392;E9QKX4;Q6S393;E9QLJ5;Q6S387;E9PY96;E9QL05;Q6S385;E9QQ00;E9QK43;E9QPE8;Q9QXS1-10;Q9QXS1-9;Q9QXS1-12;Q9QXS1-11;Q9QXS1-13;Q9QXS1-5;Q9QXS1-16;Q9QXS1-4;Q9QXS1-14;Q9QXS1-6;Q9QXS1-7;Q9QXS1-8;Q9QXS1-2;Q9QXS1;E9QN87;Q6S390;Q9QXS1-15;E9Q3W4	Plectin	Plec	0.0300178	221
F8WI31;D3Z4V1;Q922V4	F8WI31;D3Z4V1;Q922V4	Pleiotropic regulator 1	Plrg1	0.0970976	1
B9EJ29;Q80UG2;Q80XE5;Q3U3W7;P70206	B9EJ29;Q80UG2	Plexin-A4	Plxna4	0.215911	3
B2RXS4;Q8CHG6;Q99LF0;Q8K2J5	B2RXS4;Q8CHG6	Plexin-B2	Plxnb2;mKIAA0315	-0.0393471	13
Q3U868;Q921K2;Q3UJ03;Q3TX36;Q3TM68;Q3TF18;Q3TIV3;P11103;P11103-2;Q3UX06	Q3U868;Q921K2;Q3UJ03;Q3TX36;Q3TM68;Q3TF18;Q3TIV3;P11103	Poly [ADP-ribose] polymerase 1	Parp1	-0.14914	7
B2RSI3;Q2EMV9;Q2EMV9-2	B2RSI3;Q2EMV9	Poly [ADP-ribose] polymerase 14	Parp14	-0.182461	13
Q8CAS9-2;Q8CAS9;Q8CAS9-3;H7BWY5;F6U1Y8	Q8CAS9-2;Q8CAS9;Q8CAS9-3;H7BWY5	Poly [ADP-ribose] polymerase 9	Parp9	-0.415719	15
Q9D0D3	Q9D0D3	Poly(A) RNA polymerase, mitochondrial	Mtpap	-0.0856367	1
P60335;G3UYM5;Q9DB01;Q8BP63;P57724	P60335	Poly(rC)-binding protein 1	Pcbp1	0.375976	16
Q61990-2;Q61990;Q3TT81;B2M1R7;Q61990-3;Q3TF69;P57722-2;P57722;Q3V486;E9Q7D8;Q8CFQ6	Q61990-2;Q61990;Q3TT81;B2M1R7;Q61990-3;Q3TF69	Poly(rC)-binding protein 2	Pcbp2	0.279031	13
Q3UEB3-3;Q3UEB3-2;Q3UEB3;Q0VDY2	Q3UEB3-3;Q3UEB3-2;Q3UEB3;Q0VDY2	Poly(U)-binding-splicing factor PUF60	Puf60	0.0635995	6
Q8BN32;P29341;Q3U8U8;Q99KL3;Q9D4E6;Q792Y0;Q62029;Q9DBE3;Q3V2M1;F6ZAX1;B2RXY9;A2A5N3;Q05DT1;Q921B8;Q8C7D3	Q8BN32;P29341;Q3U8U8;Q99KL3;Q9D4E6	Polyadenylate-binding protein 1	Pabpc1;Pabpc6	0.679519	22
D3YUB9;G3UY42;D3Z5F7;Q8CCS6-2;Q8CCS6;D3Z055;G3UWS5;B7ZP52;Q5XFR0	D3YUB9;G3UY42;D3Z5F7;Q8CCS6-2;Q8CCS6;D3Z055;G3UWS5	Polyadenylate-binding protein 2	Pabpn1;Gm20521	-0.0692887	5
E9Q4D4;E9QPG2;Q7TN88	E9Q4D4;E9QPG2;Q7TN88	Polycystic kidney disease protein 1-like 2	Pkd1l2	-0.496193	2
Q91VA6;F6SQH7	Q91VA6;F6SQH7	Polymerase delta-interacting protein 2	Poldip2	0.263412	5
O70570;Q8R544;D3YVM4;D3Z2D3	O70570	Polymeric immunoglobulin receptor;Secretory component	Pigr	-0.308891	22
O08912;Q3UFE4;A2RRI8;Q8CF93;Q8CF93-2	O08912;Q3UFE4	Polypeptide N-acetylgalactosaminyltransferase 1;Polypeptide N-acetylgalactosaminyltransferase 1 soluble form	Galnt1	0.152336	10
Q3UA32;Q3UM52;Q6PB93-2;Q6PB93	Q3UA32;Q3UM52;Q6PB93-2;Q6PB93	Polypeptide N-acetylgalactosaminyltransferase 2;Polypeptide N-acetylgalactosaminyltransferase 2 soluble form	Galnt2	0.137765	5
P70419	P70419	Polypeptide N-acetylgalactosaminyltransferase 3	Galnt3	0.031745	2
O08832	O08832	Polypeptide N-acetylgalactosaminyltransferase 4	Galnt4	-0.0339283	8
Q8C102;Q14B51	Q8C102;Q14B51	Polypeptide N-acetylgalactosaminyltransferase 5	Galnt5	0.328116	2
Q8C7U7	Q8C7U7	Polypeptide N-acetylgalactosaminyltransferase 6	Galnt6	-0.138777	5
Q5RJV5;Q8BGJ5;Q3T984;Q922I7;Q8CB58;Q3UBR5;Q80T07;Q8K144;Q6NZB8;Q3TQW3;Q8R509;Q3U5I2;P17225;Q8C2R5;E9QMW9;Q923A7;F7AXP1;F7DCW4;E9Q0W3	Q5RJV5;Q8BGJ5;Q3T984;Q922I7;Q8CB58;Q3UBR5;Q80T07;Q8K144;Q6NZB8;Q3TQW3;Q8R509;Q3U5I2;P17225	Polypyrimidine tract-binding protein 1	Ptbp1	0.144318	14
G8JL74;G3UXA6;Q8BHD7-2;Q8BHD7;G3UZ01;G3UY95;Q8C5Q1;G3UXZ8;F7C521	G8JL74;G3UXA6;Q8BHD7-2;Q8BHD7;G3UZ01	Polypyrimidine tract-binding protein 3	Ptbp3	0.0110788	9
Q3UNL5;Q3TST0;Q3TN29;Q8K1R3;Q8K1R3-2	Q3UNL5;Q3TST0;Q3TN29;Q8K1R3;Q8K1R3-2	Polyribonucleotide nucleotidyltransferase 1, mitochondrial	Pnpt1	0.224743	9
Q8K2Q4;A2A559-2;A2A559	Q8K2Q4;A2A559-2;A2A559	Post-GPI attachment to proteins factor 3	Pgap3	-0.151915	1
Q9Z1W8	Q9Z1W8	Potassium-transporting ATPase alpha chain 2	Atp12a	-0.535931	7
Q8R5J9	Q8R5J9	PRA1 family protein 3	Arl6ip5	-0.170988	5
Q3TVI8	Q3TVI8	Pre-B-cell leukemia transcription factor-interacting protein 1	Pbxip1	1.03714	1
H7BWX1;Q6ZWY7;Q9WU28	H7BWX1;Q6ZWY7;Q9WU28	Prefoldin subunit 5	Pfdn5	0.259668	1
P48678;B3RH23;P48678-2;B3RH24;Q3UCU3;Q3U733;Q3U7I5;P48678-3;D3YUF7;Q9CTL2;Q8BNX5	P48678;B3RH23;P48678-2;B3RH24;Q3UCU3;Q3U733;Q3U7I5;P48678-3	Prelamin-A/C;Lamin-A/C	Lmna	0.368488	41
Q99KP6;Q4ADG5;J3QNL8;Q99KP6-2;Q99KP6-3	Q99KP6;Q4ADG5;J3QNL8;Q99KP6-2;Q99KP6-3	Pre-mRNA-processing factor 19	Prpf19	0.0552717	9
Q9R1C7-2;Q9R1C7;A0JLM8;A2AQW6;A0PJI0	Q9R1C7-2;Q9R1C7	Pre-mRNA-processing factor 40 homolog A	Prpf40a	0.111472	10
Q91YR7;Q91YR7-2	Q91YR7	Pre-mRNA-processing factor 6	Prpf6	0.0332668	6
Q99PV0;Q3UNG1;B7ZC27;Q3TI71	Q99PV0	Pre-mRNA-processing-splicing factor 8	Prpf8	-0.260782	41
B1AYU4;A2AK44;A2AK42;B1AYU7;Q6ZPL7;Q8C5N3-2;Q8C5N3	B1AYU4;A2AK44;A2AK42;B1AYU7;Q6ZPL7;Q8C5N3-2;Q8C5N3	Pre-mRNA-splicing factor CWC22 homolog	Cwc22;Gm13695;Gm13697;mKIAA1604	-0.00451371	1
Q8BHS3	Q8BHS3	Pre-mRNA-splicing factor RBM22	Rbm22	0.289857	2
Q99JK4;Q3UYP2;Q3TVT6;Q9CQF9;D3Z275;F7CIP8	Q99JK4;Q3UYP2;Q3TVT6;Q9CQF9;D3Z275;F7CIP8	Prenylcysteine oxidase	Pcyox1	0.40059	6
Q5XJY4;D6RCZ6;D6RJ50	Q5XJY4;D6RCZ6;D6RJ50	Presenilins-associated rhomboid-like protein, mitochondrial;P-beta	Parl	-0.182342	3
Q8K411-2;Q8K411;Q8K411-3	Q8K411-2;Q8K411;Q8K411-3	Presequence protease, mitochondrial	Pitrm1	0.0937704	10
Q3U5C7	Q3U5C7	Prickle-like protein 1	Prickle1	0.316995	1
E9QN31;Q922K7	E9QN31;Q922K7	Probable 28S rRNA (cytosine-C(5))-methyltransferase	Nop2	0.416836	1
Q3U186;A2AT41	Q3U186	Probable arginine--tRNA ligase, mitochondrial	Rars2	-0.0627755	9
Q3U741;Q501J6;Q3TU25;Q501J6-2;Q3U6Y5;Q8K392	Q3U741;Q501J6;Q3TU25;Q501J6-2	Probable ATP-dependent RNA helicase DDX17	Ddx17	0.390541	17
Q8BTS0;Q5U222;Q3V0Z8;Q61656;A1L333;Q3UXW3;S4R1I6;Q9CSD9;B1ARB9;B1ARC0;O35662;B1ARB8;S4R1E3;Q921Y3	Q8BTS0;Q5U222;Q3V0Z8;Q61656;A1L333;Q3UXW3;S4R1I6	Probable ATP-dependent RNA helicase DDX5	Ddx5	0.196902	32
A1L0V6;A7YY79;Q6Q899;Q6Q899-2;A2AP29;Q3U1I9;Q3KQQ7;Q05CC6;Q8C6Y8;Q6Q899-4;Q6Q899-3	A1L0V6;A7YY79;Q6Q899;Q6Q899-2;A2AP29;Q3U1I9;Q3KQQ7;Q05CC6	Probable ATP-dependent RNA helicase DDX58	Ddx58	-0.113451	11
Q8C165;F7B8J4	Q8C165	Probable carboxypeptidase PM20D1	Pm20d1	-0.570141	9
Q8BM96	Q8BM96	Probable G-protein coupled receptor 128	Gpr128	0.00367424	9
A2AKX3-2;A2AKX3	A2AKX3-2;A2AKX3	Probable helicase senataxin	Setx	1.35206	2
G5E823;Q99KK9;Q99KH0	G5E823;Q99KK9	Probable histidine--tRNA ligase, mitochondrial	Hars2	-0.249885	6
Q69ZP3-2;Q69ZP3;Q69ZP3-3	Q69ZP3-2;Q69ZP3;Q69ZP3-3	Probable hydrolase PNKD	Pnkd	0.57343	2
Q14DS6;Q14DP3;Q8VDC0;Q3V377;Q3V3U1	Q14DS6;Q14DP3;Q8VDC0;Q3V377;Q3V3U1	Probable leucine--tRNA ligase, mitochondrial	Lars2	0.226232	7
Q9QXS8	Q9QXS8	Probable N-acetyltransferase CML5	Cml5	0.0967602	1
D6RET3;D3Z5H4;F7CED2;Q8VCZ9	D6RET3;D3Z5H4;F7CED2;Q8VCZ9	Probable proline dehydrogenase 2	Prodh2	0.206666	1
Q3U4M2;A8Y5T6;Q8CFI5	Q3U4M2;A8Y5T6;Q8CFI5	Probable proline--tRNA ligase, mitochondrial	Pars2	0.19565	2
A2ACZ1;Q9D903	A2ACZ1;Q9D903	Probable rRNA-processing protein EBP2	Ebna1bp2	-0.163467	1
Q8K297	Q8K297	Procollagen galactosyltransferase 1	Colgalt1	0.304929	3
Q9JJE4	Q9JJE4	Progestin and adipoQ receptor family member 4	Paqr4	0.248605	1
Q80Y09;Q9WU78;Q6ZPS9;Q9WU78-3;Q9WU78-2	Q80Y09;Q9WU78;Q6ZPS9;Q9WU78-3	Programmed cell death 6-interacting protein	Pdcd6ip	0.202904	32
Q61823	Q61823	Programmed cell death protein 4	Pdcd4	-2.36427	8
Q8C5M4;P12815;P12815-2;Q3UGE5	Q8C5M4;P12815;P12815-2;Q3UGE5	Programmed cell death protein 6	Pdcd6	0.318135	6
P67778;Q5SQG5;Q3TV00;Q3V2K0	P67778;Q5SQG5;Q3TV00	Prohibitin	Phb	-0.0546862	22
Q3V235;O35129;Q3V2V2;F6QPR1;F6Q8V7	Q3V235;O35129;Q3V2V2;F6QPR1	Prohibitin-2	Phb2	0.0887198	23
D3Z3S1;Q3UAP1;Q9WUQ2;F6XLZ3	D3Z3S1;Q3UAP1;Q9WUQ2	Prolactin regulatory element-binding protein	Preb	0.0798842	9
Q91ZH2;Q542J9;J3QQ26;P17918;Q9CZD6	Q91ZH2;Q542J9;J3QQ26;P17918;Q9CZD6	Proliferating cell nuclear antigen	Pcna	0.179476	7
Q3TGU7;P50580;Q05BN2;Q3UMW2;D3YVH7	Q3TGU7;P50580;Q05BN2;Q3UMW2;D3YVH7	Proliferation-associated protein 2G4	Pa2g4	0.322781	17
Q8BU38;Q5PRE5	Q8BU38;Q5PRE5	Proline and serine-rich protein 1	Proser1	-0.298232	2
Q9WU79;F6YFQ5;Q8C3G7;E9PUR5;F6PYI8	Q9WU79	Proline dehydrogenase 1, mitochondrial	Prodh	-0.438647	9
Q6P8V7;Q544R1;Q3UYN1;Q9Z2Y8;Q80ZV3	Q6P8V7;Q544R1;Q3UYN1;Q9Z2Y8;Q80ZV3	Proline synthase co-transcribed bacterial homolog protein	Prosc	0.10319	6
Q80XD8	Q80XD8	Proline-rich acidic protein 1	Prap1	-0.0548157	2
Q91ZX7;Q3U5J2;D3Z5M3;Q3U454	Q91ZX7	Prolow-density lipoprotein receptor-related protein 1;Low-density lipoprotein receptor-related protein 1 85 kDa subunit;Low-density lipoprotein receptor-related protein 1 515 kDa subunit;Low-density lipoprotein receptor-related protein 1 intracellular domain	Lrp1	0.00735393	12
Q543B9;Q3TCS0;Q8C6A3;Q9QUR6;Q3TQ97	Q543B9;Q3TCS0;Q8C6A3;Q9QUR6	Prolyl endopeptidase	Prep	0.484038	16
Q9D820	Q9D820	Prolyl-tRNA synthetase associated domain-containing protein 1	Prorsd1	-0.630702	1
[truncated: 1,205 more rows]
