# Supplementary material for: JAK-STAT Pathway Inhibition Partially Restores Intestinal Homeostasis in Hdac1- and Hdac2-Intestinal Epithelial Cell-Deficient Mice
Source: Cells. 2021 Jan 23;10(2):224. doi: 10.3390/cells10020224 (PMC7911100; doi:10.3390/cells10020224)
Supplement: Supplementary file 1 [file cells-10-00224-s001.zip › Table S5.xls]

## Sheet: Sheet0
Diseases and Bio Functions (z-score)	RNA-seq	MSMS
Conversion of lipid	-3.2295	-3.36385
Conversion of fatty acid	-2.57398	-2.60801
Organismal death	-3.45074	1.52072
Morbidity or mortality	-3.55827	1.39498
Transport of molecule	-1.7695	-2.5494
Adenocarcinoma	1.64533	2.60801
Size of body	2.44287	-1.57524
Synthesis of terpenoid	-2.16155	-1.7283
Concentration of fatty acid	-2.05236	1.74473
Metabolism of retinoid	-1.3137	-2.4004
Oxidation of lipid	-1.19196	-2.44503
Metabolism of vitamin	-1.22394	-2.4004
Cell death	-0.902939	-2.57826
Abdominal adenocarcinoma	1.01127	2.41404
Abdominal carcinoma	-0.859544	2.56161
Atherosclerotic lesion	-1.22941	-2.1693
Metabolism of xenobiotic	-1.8079	-1.56457
Cell death of osteosarcoma cells	0	-3.26599
Hydroxylation of lipid	-1.18626	-1.98311
Polydactyly	-3.13356	0
Mammary tumor	1.30834	-1.81456
Concentration of lipid	-2.33278	-0.7656
Necrosis	-0.701251	-2.38057
Synthesis of steroid	-1.898	-1.06508
Oxidation of fatty acid	0	-2.89663
Hyperalgesia	2.86867	0
Concentration of triacylglycerol	-1.37686	-1.45617
Inflammation of body cavity	0	2.82938
Genitourinary tumor	1.69959	-1.10705
Pelvic tumor	1.46299	1.34164
Gastrointestinal tumor	-0.0254499	2.77206
Growth of tumor	2.26823	0.519113
Digestive system cancer	-0.380454	2.40654
Quantity of ldl cholesterol in blood	-2.29024	0.45819
Hemostasis	2.7237	0
Large intestine neoplasm	-0.478731	2.21321
Systemic autoimmune syndrome	-0.792422	-1.87326
Congenital anomaly of digit	-2.62417	0
Quantity of adipose tissue	0.62999	-1.97037
Occlusion of artery	1.11837	-1.4784
Epithelial neoplasm	1.15715	1.43731
Formation of cellular protrusions	2.59365	0
Synthesis of lipid	-1.4521	-1.13658
Neonatal death	-2.58739	0
Congenital anomaly of limb	-2.56992	0
Metabolism of tretinoin	-0.597457	-1.95283
Quantity of mineral	1.73205	-0.816497
Coagulation	2.52256	0
Beta-oxidation of fatty acid	0	-2.51861
Development of genitourinary system	2.51261	0
Intestinal cancer	-0.0701	2.42536
Viral Infection	1.86009	0.624649
Oxidation of hormone	-0.286171	-2.19036
Gastrointestinal tract cancer	-0.048737	2.42536
Perinatal death	-2.45878	0
Engulfment of cells	2.45396	0
Metabolism of hormone	-0.770602	-1.67821
Microtubule dynamics	2.44748	0
Apoptosis	-0.689107	-1.73277
Transport of carboxylic acid	0	-2.41404
Genital tumor	1.40707	1
Hyperesthesia	2.39694	0
Skin sensation disturbance	2.39694	0
Cell death of tumor cells	0	-2.37983
Advanced malignant tumor	-0.973624	-1.35457
Synaptic depression	2.31615	0
Cellular homeostasis	-1.42252	0.885338
Carcinoma	0.754354	1.54535
Tumorigenesis of tissue	1.13872	1.15458
Organization of cytoskeleton	2.25796	0
Organization of cytoplasm	2.25796	0
Quantity of steroid	-1.42895	-0.818274
Quantity of adiponectin	0.901155	-1.34164
Atherosclerosis	0.757795	-1.4784
Prostatic intraepithelial tumor	2.23607	0
Abdominal cancer	-0.187535	2.04486
Sensory disorders	2.22413	0
Development of adenocarcinoma	0	2.21321
Transport of fatty acid	0	-2.2
Accumulation of polysaccharide	2.18282	0
Cytotoxicity of cytotoxic T cells	0	-2.17663
Cell movement	2.17403	0
Endocytosis	2.16103	0
Joining of glutathione	-0.848771	1.28416
Vascular lesion	-2.10799	0
Conjugation of glutathione	-1.0712	1.0259
Infection by RNA virus	2.09224	N/A
Transport of heavy metal	0	2.0755
Digestive organ tumor	0.273289	1.76061
Prostatic tumor	2.00832	N/A
Non-melanoma solid tumor	0.260611	1.74365
Modification of retinaldehyde	0	-2
Coagulation of blood	1.99437	0
Quantity of MHC Class I on cell surface	0	-1.99108
Migration of cells	1.97999	0
Binding of hormone	0	1.9799
Secretion of triacylglycerol	0	-1.97697
Formation of peroxisomes	0	-1.96865
Concentration of cholesterol	-1.11733	-0.849785
Disorder of lipid metabolism	-1.73447	-0.22465
Oxidation of amine	0	-1.93373
Fatty acid metabolism	-1.11281	-0.810377
Obesity	-0.187058	-1.7358
Uptake of pyrimidine base	-1.92215	0
Cell death of cancer cells	0	-1.9166
Malignant solid tumor	-0.0450798	1.86996
Cognitive impairment	0	-1.91237
Quantity of leptin in blood	1.89475	0
Uptake of lipid	0	-1.88514
Phagocytosis	1.87525	0
Concentration of cholesterol ester	0.787562	1.06749
Non-hematological solid tumor	0.866571	0.957568
Quantity of white adipose tissue	1.82321	0
Conversion of polyunsaturated fatty acids	-1.82049	0
Beta-oxidation of lipid	0	-1.81935
Quantity of carbohydrate	1.8127	0
Formation of kidney	1.81071	0
Development of urinary tract	1.81071	0
Adipogenesis	-1.80101	0
Development of head	-1.79316	0
Absorption of lipid	0	-1.77148
Uptake of cholesterol	0	-1.76954
Cytosis	-1.11081	-0.647414
Inflammation of absolute anatomical region	-0.191552	1.54871
Seizure disorder	-1.73315	0
Secretion of molecule	-1.72153	0
Inflammation of organ	0	1.71754
Reduction of lipid	0	-1.70968
Percentage body fat	0	-1.70561
Quantity of glycogen	0	-1.69775
Male genital neoplasm	1.67286	N/A
Abdominal neoplasm	0.509877	1.15865
Shock Response	1.66554	0
Development of body axis	-1.6641	0
Release of metal	1.65311	0
Weight gain	4.45079e-17	-1.63299
Parasitic Infection	0	1.63205
Survival of organism	1.33121	0.29933
Transport of lipid	-0.711487	-0.91562
Concentration of D-glucose	1.61986	0
Localization of protein	-1.61615	N/A
Phagocytosis of cells	1.60607	0
Morphogenesis of embryo	1.59923	0
Nonhematologic malignant neoplasm	0.362056	1.2334
Hepatic steatosis	-0.122671	1.46403
Enzymopathy	-1.57047	N/A
Conversion of eicosanoid	-1.56899	0
Hyperlipidemia	-1.00752	-0.55561
Storage disease	-1.55595	N/A
Lysosomal storage disease	-1.55595	N/A
Quantity of ketone body	1.55406	0
Amyloidosis	0.447214	-1.09109
Metabolism of terpenoid	-0.280166	-1.25083
Melanoma	-1.52298	0
Fertility	0	-1.51653
Breast cancer	1.51647	N/A
Generation of superoxide	1.4853	0
Absorption of cholesterol	0	-1.47602
Differentiation of connective tissue cells	1.47589	0
Catabolism of protein	0	-1.47239
Vasculogenesis	1.46857	0
Formation of myoblasts	1.45831	0
Malignant genitourinary solid tumor	1.45539	0
Urogenital cancer	1.45539	0
Binding of lipid	0	1.446
Concentration of sterol	-0.986807	-0.456413
Development of vasculature	1.44268	0
Growth of yeast	0	1.43814
Rheumatoid arthritis	-1.43796	0
Breast or pancreatic cancer	1.43395	N/A
Proliferation of tumor cells	1.4276	0
Breast or ovarian cancer	1.42266	N/A
Concentration of hormone	1.40866	0
Development of intestinal tumor	-1.40841	0
Benign lesion	-1.40326	0
Abnormality of adipose tissue	-1.4	0
Concentration of acylglycerol	-1.39682	0
Engulfment of myeloid cells	1.38438	0
Quantity of amino acids	1.38433	N/A
Cancer	0.255378	-1.12811
Angiogenesis	1.37485	0
Development of metanephros	1.37281	0
Hydrolysis of lipid	0.371357	-0.986419
Aciduria	1.35294	0
Proteolysis	-0.312616	-1.03842
Engulfment of leukocytes	1.34773	0
Accumulation of carbohydrate	1.3475	0
Cell movement of lung cell lines	0	-1.34164
Engulfment of phagocytes	1.33996	0
Cleavage of lipid	0.347797	-0.978926
Metabolism of nucleic acid component or derivative	0.386629	-0.932608
Hypertriglyceridemia	-1.29036	N/A
Solid tumor	0.766568	0.506673
Synthesis of cholesterol	-0.848939	0.420084
Chemotaxis	1.25066	0
Septic shock	1.2459	0
Function of blood cells	1.23777	0
Metabolism of cholesterol	0.37598	0.855186
Synthesis of sterol	-0.750853	-0.479632
Differentiation of epithelial cells	-1.21715	0
Midline defect	-1.21093	0
Head and neck tumor	1.20137	0
Behavior	1.19306	0
Extracranial solid tumor	0.965332	0.212151
Reduction of fatty acid	0	-1.17595
Central nervous system tumor	1.16699	0
Quantity of CD8+ T lymphocyte	0	-1.16158
Metabolism of amino acids	1.15681	N/A
Proliferation of fibroblast cell lines	1.15508	0
Growth of digestive organ tumor	0	1.15434
Glucose metabolism disorder	0.40105	0.744774
Dyslipidemia	-1.14194	0
Quantity of cells	-1.13568	0
Quantity of abdominal adipose tissue	-1.13389	N/A
Transport of metal	1.12989	0
Conversion of hormone	-1.12025	0
Induction of reactive oxygen species	1.11688	0
Blood pressure	-1.11	0
Colorectal carcinoma	-1.1094	0
Movement of rodents	-1.1094	0
Large intestine carcinoma	-1.1094	0
Lymphoreticular neoplasm	-0.0386018	1.06901
Bacterial Infections	1.09444	0
Quantity of protein lipid complex in blood	-1.02754	0.0665603
Metabolism of pyruvic acid	0	-1.09109
Mass of organism	1.08264	0
Metabolism of membrane lipid derivative	0.237705	0.844443
Diabetes mellitus	-0.193192	-0.886725
Quantity of protein in blood	1.06878	0
Function of phagocytes	1.06749	0
Acute leukemia	0	-1.06749
Formation of cilia	1.06204	0
Gastrointestinal carcinoma	-1.05393	0
Intestinal carcinoma	-1.05393	0
Astrocytosis	0	-1.05361
Metabolism of carbohydrate	1.01777	-0.0356122
Hyperinsulinism	0.594675	-0.447214
Removal of lipid	1.0269	0
Breast or ovarian carcinoma	1.02565	N/A
Breast carcinoma	1.02565	0
Renal lesion	-0.317614	-0.707107
Organization of organelle	-1.02151	N/A
Non-traumatic arthropathy	-1.01362	0
Organ Degeneration	-1.00987	0
Metabolism of nucleotide	1.00819	0
Renal cancer	0.5547	-0.447214
Infection by lentivirus	1.0016	0
Hearing	0	-1
Occlusion of blood vessel	0.996208	0
Inflammation of pancreas	0	0.986094
Differentiation of epithelial tissue	-0.976496	0
Advanced stage tumor	-0.973624	0
Quantity of creatinine in blood	-0.961998	0
Malignant neoplasm of male genital organ	0.956183	N/A
Prostate cancer	0.956183	N/A
Uptake of carbohydrate	0.914027	0
Breast or colorectal cancer	0.912289	N/A
Vaso-occlusion	0.909106	0
Quantity of connective tissue	0.896743	0
Development of malignant tumor	-0.893352	0
Function of leukocytes	0.888836	N/A
Secondary tumor	-0.876061	0
Hyperlipoproteinemia	-0.171344	-0.697798
Liver lesion	0.736802	0.11095
Insulin resistance	-0.84066	0
Blood clot	-0.819689	0
Synthesis of purine nucleotide	0	-0.816497
Benign oral disorder	-0.816497	0
Hydrolysis of ATP	0	-0.816497
Steroid metabolism	0.764219	-0.0429934
Transport of ion	-0.795864	0
Urinary tract cancer	0.341882	-0.447214
Motor dysfunction or movement disorder	-0.317067	-0.464461
Synthesis of nitric oxide	0.778339	0
HIV infection	0.76122	N/A
Development of digestive organ tumor	-0.75698	0
Accumulation of lipid	-0.746479	-0.00698164
Systolic pressure	-0.281511	-0.467606
Chronic kidney disease	-0.748686	N/A
Chronic renal failure	-0.748686	N/A
End stage renal disease	-0.748686	0
Ataxia	-0.741589	0
Extraadrenal retroperitoneal tumor	0.741422	0
Esterification of lipid	0.107608	-0.633625
Edema	0.732879	0
Latency of tumor	0.730297	0
Inflammatory response	0.72905	0
Infection of mammalia	0.726719	0
Familial cardiovascular disease	-0.726421	0
Malignant neoplasm of retroperitoneum	0.725866	0
Leukocyte migration	0.710063	0
Uptake of monosaccharide	0.709668	0
Quantity of vldl triglyceride in blood	0.707107	0
Learning	0.704309	0
Growth of organism	0	0.70199
Cell movement of blood cells	0.699876	0
Hepatobiliary system cancer	-0.68458	0
Respiratory system tumor	0.527145	-0.13194
Pelvic cancer	0.645311	N/A
Arteriosclerosis	0.63907	0
Development of carcinoma	-0.637837	0
Metabolism of triacylglycerol	0.63262	0
Lung cancer	0	-0.625768
Thoracic cancer	0	-0.625768
Conversion of progesterone	-0.624695	0
Lower respiratory tract disorder	-0.622971	0
Uptake of D-glucose	0.622227	0
Renal impairment	-0.608968	0
Catabolism of lipid	0.348192	0.254457
Cognition	0.585445	0
Oxidative stress	-0.157096	0.426401
Incidence of tumor	-0.578846	0
Interaction of protein	0	-0.57735
Pancreatic tumor	0.576765	0
Pancreatobiliary tumor	0.576765	0
Accumulation of sterol	0	-0.574989
Genital tract cancer	0.562544	N/A
Oxidation of carbohydrate	0	-0.5547
Oxidation of D-glucose	0	-0.5547
Colon cancer	0.552074	0
Activation of macrophages	0.548349	0
Urination disorder	-0.547697	0
Clearance of lipid	0.543124	0
Cell movement of myeloid cells	0.534897	0
Metabolism of protein	0	-0.515945
Metabolism of acylglycerol	0	0.510607
Sensation	0	-0.509175
Transport of cation	-0.504627	0
Metastatic solid tumor	0.492946	0
Lymphocytic neoplasm	-0.483047	0
Colorectal tumor	-0.478731	0
Renal tumor	0.478091	0
Hematologic cancer	0.476033	0
Secretion of peptide	-0.474579	0
Lymphoproliferative disorder	-0.473399	0
Lymphoma	-0.469914	0
Lymphohematopoietic cancer	0.46974	0
Hematologic cancer of cells	-0.465295	0
Catabolism of amino acids	0.448174	N/A
Degeneration of macula of saccule	-0.447214	0
Degeneration of macula of utricle	-0.447214	0
Adenoma	0.444888	0
Quantity of GPT in blood	-0.433013	0
Chronic pulmonary disease	-0.426685	0
Obstructive pulmonary disease	-0.426685	0
Chronic obstructive pulmonary disease	-0.426685	0
Lymphocytic cancer	-0.418259	0
Cancer of secretory structure	0.412393	0
Lymphoid cancer	-0.411191	0
Thoracic neoplasm	0	-0.410365
Lung tumor	0	-0.410365
Invasion of cells	0	0.408625
Pulmonary emphysema	-0.406222	0
Gliosis	0	-0.399252
Failure of kidney	-0.390935	0
Rheumatic Disease	0.390326	0
Balance disorder	0.377964	0
Vestibular disorder	0.377964	0
Apoptosis of vascular smooth muscle cells	0	0.377964
Hydrolysis of protein fragment	-0.375278	N/A
Metabolism of reactive oxygen species	0.369222	0
Neoplasia of leukocytes	-0.368903	0
Tumorigenesis of epithelial neoplasm	-0.347762	0
Vasodilation of mesenteric artery	0.341882	0
Synthesis of reactive oxygen species	0.341316	0
Transport of metal ion	0.339149	0
Transport of sterol	0	0.337831
Metabolism of phospholipid	-0.32874	0
Congenital malformation of genitourinary system	0.328474	0
Neurological signs	-0.311496	0
Metabolism of hydrogen peroxide	0	-0.311002
Metabolism of sterol	0.298557	0
Advanced malignant solid tumor	0.292869	0
Transport of alpha-amino acid	-0.28498	0
Impaired glucose tolerance	0	-0.282843
Development of epithelial tissue	0.274779	0
Congenital anomalies of kidney and urinary tract	0.2732	0
Hydrolysis of carbohydrate	-0.26974	0
Bleeding	-0.264717	0
Hyperactive behavior	-0.257728	0
Neck neoplasm	0.247802	0
Intestinal tumor	-0.246393	0
Esterification of cholesterol	0	-0.242536
Export of molecule	0	-0.238515
Neoplasia of blood cells	-0.23717	0
Disorder of blood pressure	0.227913	0
Lymphatic system tumor	-0.226037	0
Liver tumor	-0.105483	-0.112509
Efflux of cholesterol	0	0.217277
Cleavage of carbohydrate	-0.187211	0
Overweight disorder	-0.187058	0
Gonadal tumor	0.181071	N/A
Movement Disorders	0.027967	0.13202
Quantity of hdl cholesterol in blood	-0.0865043	-0.0734223
Biosynthesis of hydrogen peroxide	0	0.156331
Blue round small cell tumor	0.153393	N/A
Generation of hydrogen peroxide	0	0.152499
Internalization of lipid	0.152499	N/A
Accumulation of triacylglycerol	0.145865	0
Inflammation of joint	-0.145515	0
Neoplasia of cells	0.143032	0
Cleavage of protein fragment	0.133036	0
Asthma	0.128037	0
Muscle contraction	0.120863	0
Hematopoietic neoplasm	0.111192	0
Lymphohematopoietic neoplasia	0.10995	0
Cellular infiltration by macrophages	0.101366	0
Hepatorenal fibrocystic disease	0.0949158	0
Syndromic ciliopathy	0.0949158	0
Ciliopathy	0.0949158	0
Cystic kidney disease	0.0949158	0
Transport of neutral amino acid	-0.0936073	0
Export of lipid	0	0.0892088
Accumulation of acylglycerol	-0.071247	0
Hypertension	-0.0598586	0
Cellular infiltration by phagocytes	-0.059357	0
Chronic inflammatory disorder	-0.0584783	N/A
Hydrolysis of protein	0.0530227	0
Cholesterol transport	0	-0.0472748
Frequency of tumor	0.0418964	0
Transport of steroid	0	-0.0406764
Malignant neoplasm of large intestine	0.0378777	N/A
Colorectal cancer	0.0378777	0
Colon tumor	-0.0328798	0
Cancer of cells	0.0223216	0
Cellular infiltration by myeloid cells	-0.00939538	0
Infection of fibroblasts	0	9.42055e-17
Cytokinesis of epithelial cell lines	0	N/A
Morphology of skull	N/A	0
Cleft palate syndrome	N/A	0
Migration of peripheral T lymphocyte	0	N/A
Congenital anemia	0	N/A
Advanced ovarian carcinoma	N/A	0
Retinal degeneration	N/A	0
Metabolism of nucleoside diphosphate sugar	0	N/A
Inflammation of liver	0	N/A
Jaundice	0	N/A
Autosomal dominant early infantile epileptic encephalopathy	N/A	0
Abnormal absorption of food	0	N/A
Morphology of white adipose tissue	N/A	N/A
Metabolism of glycerol	0	N/A
Transport of acyl-coenzyme A	0	N/A
Cleavage of amino acids	0	N/A
Lithiasis	N/A	N/A
Large intestine adenocarcinoma	N/A	0
Metabolism of SN-38	0	N/A
Morphology of vessel	N/A	0
Cytolysis of lymphocytes	0	N/A
Abnormal morphology of abdomen	N/A	N/A
Import of long chain fatty acid	0	N/A
Ethylene glycol poisoning	0	N/A
Strictly segmental vitiligo	0	N/A
Binding of cholesterol	0	N/A
Abnormal morphology of artery	N/A	0
Transport of chloride	0	N/A
Catabolism of sphingolipid	0	N/A
Stage IV nonsquamous non-small cell lung carcinoma	N/A	0
Advanced ovarian adenocarcinoma	N/A	0
Abnormal morphology of nerve ending	0	N/A
Abnormality of left ventricle	0	N/A
Incorporation of cholesterol	0	N/A
Influx of cholesterol	0	N/A
Autosomal dominant polycystic kidney disease	N/A	0
Morphology of epiphyseal growth plate	N/A	0
Morphology of head	N/A	0
Mass of inguinal fat pad	N/A	0
Nicking of DNA	0	N/A
Acute myeloid leukemia	0	N/A
Morphology of mouth	N/A	0
Lethargy	N/A	0
Propionic acidemia	0	N/A
Area of lesion	N/A	N/A
Abnormal absorption of mineral in intestine	0	N/A
Morphology of microvilli	0	N/A
Peripheral arterial disease	0	N/A
Absorption of retinyl palmitate	0	N/A
Fredrickson hyperlipoproteinemia	0	N/A
Serous ovarian adenocarcinoma	N/A	0
Binding of cytoskeleton	0	N/A
Morphology of blood cells	0	N/A
Bare lymphocyte syndrome, type I	0	N/A
Benign thyroid nodule	0	N/A
Loss of B lymphocytes	0	N/A
Alveolar rhabdomyosarcoma	0	N/A
Mass of genitourinary system	N/A	0
Type IIC Usher syndrome	0	N/A
Morphology of ear	N/A	0
Oxidation of dopamine	0	N/A
Conversion of morphine	0	N/A
Metabolism of dicarboxylic acid	0	N/A
Metabolism of nucleoside triphosphate	0	N/A
Syndromic retinitis pigmentosa	0	N/A
Left ventricular dysfunction	0	N/A
Morphology of artery	N/A	0
Hydrolysis of retinyl ester	0	N/A
Non-insulin-dependent diabetes mellitus	0	N/A
Size of cells	N/A	0
Cell movement of natural killer T lymphocytes	0	N/A
Development of gonadal tumor	N/A	0
Depletion of cholesterol ester	0	N/A
Vitiligo	0	N/A
Abnormal morphology of microglia	0	N/A
Red cell distribution width of red blood cells	0	N/A
Morphology of bone	N/A	0
Polymerization of protein	0	N/A
Accumulation of very long chain fatty acid	0	N/A
Autosomal recessive ataxia	0	N/A
Formation of ribosome	0	N/A
Nephromegaly	0	N/A
Abnormal morphology of nervous system	N/A	0
Catabolism of hormone	0	N/A
Catabolism of glutamine family amino acid	0	N/A
Infection of skin	0	N/A
Schizophrenia spectrum disorder	N/A	N/A
Myocardial dysfunction	0	N/A
Anaplastic glioma	0	N/A
Ovarian tumor	0	N/A
Morphology of lesion	N/A	0
Chronic granulomatous disease	0	N/A
Hydrolysis of cholesterol	0	N/A
Abnormal morphology of body cavity	N/A	N/A
Congenital anomaly of mouth	N/A	0
Metabolism of S-efavirenz	0	N/A
Metabolism of L-amino acid	N/A	N/A
Abnormal morphology of trabecular bone	N/A	0
Early-onset cardiovascular disorder	0	N/A
Metastatic recurrent cancer	N/A	0
Stage IVB cervical carcinoma	0	N/A
Import of cholesterol	N/A	N/A
Female genital tract cancer	0	N/A
Morphology of incisor	N/A	0
Homeostasis of lipid	N/A	N/A
Size of adipocytes	N/A	0
Binding of progesterone	0	N/A
Usher syndrome	0	N/A
Activation of interneurons	0	N/A
Tubular adenocarcinoma	0	N/A
Beta-oxidation of very long chain fatty acid	0	N/A
Function of microglia	0	N/A
Biliary tract cancer	N/A	0
Hemoglobinopathy	0	N/A
Bone marrow neoplasm	0	N/A
Metabolism of L-glutamic acid	0	N/A
Glucuronidation of hormone	0	N/A
Abnormal morphology of vestibule	N/A	0
Catabolism of ceramide	0	N/A
Metabolism of GDP-D-mannose	0	N/A
Diabetic nephropathy	0	N/A
Stage II diastolic hypertension	0	N/A
Biliary tract carcinoma	N/A	0
Bile duct cancer	N/A	0
Morphology of cardiovascular system	N/A	0
Bile duct carcinoma	N/A	0
Metabolism of tamoxifen	0	N/A
Systolic dysfunction	0	N/A
Accumulation of cholesterol ester	0	0
Metabolism of terbinafine	N/A	N/A
Conversion of pyruvic acid	0	N/A
Dyshomeostasis	N/A	N/A
Depletion of carbohydrate	0	N/A
Quantity of vitamin	0	N/A
Morphology of male germ cells	N/A	0
Aplastic anemia	0	N/A
Morphology of reproductive system	N/A	0
Autosomal recessive inborn error of metabolism	N/A	0
Metabolism of acidic amino acid	N/A	0
Infection of dermal fibroblasts	0	N/A
Early-onset neurological disorder	N/A	0
Advanced stage carcinoma	N/A	0
Size of bone	N/A	0
Abnormal morphology of skull	N/A	0
Development of ear	N/A	0
Muscle tumor	0	N/A
Hypoactivity of mice	N/A	0
Early-onset digestive system disorder	0	N/A
Hydroxylation of fatty acid	0	N/A
Advanced serous ovarian adenocarcinoma	N/A	0
Mass of fat pad	N/A	0
Metabolism of glutathione	0	N/A
Progressive muscular dystrophy	0	N/A
Formation of midazolam	0	N/A
Synthesis of GMP	0	N/A
Metabolism of paclitaxel	0	N/A
Transport of long chain fatty acid	0	N/A
Abnormal quantity of triacylglycerol	0	N/A
Growth of adrenal carcinoma cells	0	N/A
Degeneration of eye	N/A	0
Advanced ovarian tumor	N/A	0
Hydrolysis of disaccharide	0	N/A
Failure of bone marrow	0	N/A
Mantle cell lymphoma	0	N/A
Formation of 5-fluorouracil	0	N/A
Methanol poisoning	0	N/A
Coronary artery disease	N/A	N/A
Congenital malformation of face	N/A	0
Uptake of aromatic amino acid	0	N/A
Small-cell carcinoma	0	N/A
Duchenne muscular dystrophy	0	N/A
Glucuronidation of coumarin	0	N/A
Conversion of glutamine family amino acid	0	N/A
Metabolism of thalidomide	0	N/A
Becker muscular dystrophy	0	N/A
Hydroxylation of lauric acid	0	N/A
Abnormal morphology of adipose tissue	N/A	0
Kidney carcinoma	0	N/A
Metabolism of L-methionine	N/A	0
Hydroxylation of midazolam	0	N/A
Abnormal morphology of digestive system	N/A	N/A
Papillary adenocarcinoma	0	N/A
Schizophrenia	0	N/A
Abnormal morphology of intestine	0	N/A
Primary ovarian cancer	0	N/A
Depletion of lipid	0	N/A
Metabolism of diazepam	0	N/A
Metabolism of retinol	0	N/A
Morphology of body cavity	N/A	N/A
Targeting of protein	0	N/A
Cholangiocarcinoma	0	N/A
Serous neoplasm	N/A	0
Elimination of Murine cytomegalovirus	0	N/A
Synthesis of L-amino acid	0	N/A
Development of ovarian tumor	N/A	0
Esterification of pregnenolone	0	N/A
Metabolism of voriconazole	0	N/A
Hydrolysis of cocaine	0	N/A
Degeneration of saccule	0	0
Mucopolysaccharidoses	N/A	0
Genitourinary carcinoma	0	N/A
Inborn error of amino acid metabolism	0	N/A
Abnormal quantity of amino acids	N/A	N/A
Mass of perirenal white adipose tissue	0	N/A
Chemoresistant acute myeloid leukemia	0	N/A
Surface area of atherosclerotic lesion	0	N/A
Metabolism of glutamine family amino acid	0	N/A
Synthesis of heme	0	N/A
Production of keratinocyte cancer cell lines	0	N/A
Oxidation of beta-estradiol	0	N/A
Vasoconstriction of umbilical artery	0	N/A
Dementia	N/A	N/A
Metabolism of glycosides	0	N/A
Diamond-Blackfan anemia	0	N/A
Primary hypercholesterolemia	N/A	0
Dilated cardiomyopathy secondary to drug	0	N/A
Inborn error of carbohydrate metabolism	N/A	0
Metabolism of androgen	0	N/A
Binding of tricaprilin	0	N/A
Metabolism of estrogen	0	N/A
Abnormal quantity of cytokine	N/A	0
Metabolism of oxalacetic acid	0	N/A
Loss of B-2 lymphocytes	0	N/A
Mass of connective tissue	N/A	0
Ductal carcinoma	N/A	0
Abnormal morphology of epithelial tissue	N/A	0
Cerebral small vessel disease	N/A	0
Homotetramerization of protein	0	N/A
Hydrolysis of sphingolipid	0	N/A
Biliary tract tumor	N/A	0
Serous adenocarcinoma	N/A	0
Hydrolysis of ADP	0	N/A
Metabolism of midazolam	0	N/A
Osteopenia of vertebrae	0	N/A
Genitourinary adenocarcinoma	0	N/A
Lack of CD8+ T lymphocyte	0	N/A
Malignant myeloid neoplasm	0	N/A
Metabolism of lipoprotein	0	N/A
Morphology of genital organ	N/A	0
Familial hypercholesterolemia	0	N/A
Morphology of growth plate	N/A	0
Mass of retroperitoneal white adipose tissue	0	N/A
Non-alcoholic liver disease	0	N/A
Stroke	N/A	0
Catabolism of fatty acid	0	N/A
Tonic-clonic epilepsy	N/A	0
Morphology of blood vessel	N/A	0
Cerebrovascular dysfunction	N/A	0
Colon carcinoma	N/A	0
Inborn error of lipid metabolism	0	N/A
Lung carcinoma	0	N/A
Gastrointestinal adenocarcinoma	N/A	0
Morphogenesis of blood vessel	N/A	0
Renal cell carcinoma	0	N/A
Organization of peroxisomes	0	N/A
Female genital tract serous carcinoma	N/A	0
Chromophobe renal cell carcinoma	0	N/A
Testicular cancer	0	N/A
Morphology of connective tissue cells	N/A	0
Tauopathy	0	N/A
Beta-oxidation of tetracosahexaenoic acid	0	N/A
Diabetic complication	N/A	0
Bone marrow cancer	0	N/A
Modification of prostaglandin	0	N/A
Hydrolysis of monosaccharide	0	N/A
Hydrolysis of ceramide	0	N/A
Abnormal quantity of cholesterol	0	N/A
Acute kidney injury	N/A	N/A
Endothelial dysfunction	0	N/A
Development of inner ear	N/A	0
Reduction of prostaglandin	0	N/A
Myeloid leukemia	0	N/A
Digestion of lipid	0	N/A
Severity of renal lesion	0	N/A
Abnormal morphology of bone	N/A	0
Function of intestine	0	N/A
Ovarian adenocarcinoma	N/A	0
Morphology of nerve ending	0	N/A
Autosomal recessive Usher syndrome	0	N/A
Binding of ribosome	0	N/A
Myeloid neoplasm	0	N/A
Thickness of compact bone	N/A	0
Mass of white adipose tissue	0	N/A
Lichen planus	0	N/A
Metabolism of glutamine	0	N/A
Autosomal dominant familial hypercholesterolemia	0	N/A
Metabolism of acetaldehyde	0	N/A
Cholelithiasis	0	N/A
Metabolism of neurotransmitter	0	N/A
Stage I lung cancer	0	N/A
Nitrosation of protein	0	N/A
Homeostasis of cholesterol	N/A	N/A
Tetramerization of protein	0	N/A
Malignant squamous-cell carcinoma	0	N/A
Hydroxylation of long chain fatty acid	N/A	0
Congenital aplastic anemia	0	N/A
Beta-oxidation of docosahexaenoic acid	0	N/A
Stage I-II lung adenocarcinoma	0	N/A
Morphology of gonad	N/A	0
Internalization of cholesterol	N/A	0
Lack of T lymphocytes	0	N/A
Morphology of vasculature	N/A	0
Alzheimer disease	0	N/A
Growth of multicellular organism	N/A	0
Familial combined hyperlipidemia	0	N/A
Disorder of ureter	N/A	0
Localization of fatty acid	0	N/A
Suppression of nitric oxide	0	N/A
Size of white adipose tissue	N/A	0
Formation of lead inclusion bodies	0	N/A
Metabolism of sulfate	0	N/A
Coronary disease	N/A	N/A
Abnormal morphology of hepatobiliary system	0	N/A
Colorectal adenocarcinoma	N/A	0
Tumorigenesis of reproductive tract	0	N/A
Conversion of retinol	0	N/A
Obstructive jaundice	0	N/A
Area of atherosclerotic lesion	0	N/A
Abnormal composition of feces	N/A	N/A
Secretion of lipoprotein	0	N/A
Gastroesophageal junction adenocarcinoma	0	N/A
Concentration of bilirubin	0	N/A
Advanced ovarian cancer	N/A	0
Gilbert syndrome	0	N/A
Stage I-II non-small cell lung cancer	0	N/A
Stage I cancer	0	N/A
Female genital neoplasm	0	N/A
Morphology of antigen presenting cells	0	N/A
Degeneration of utricle	0	0
Development of genital tumor	0	N/A
Hepatomegaly	0	N/A
Function of antigen presenting cells	N/A	0
Rhabdomyosarcoma	0	N/A
Metabolism of sulfur amino acid	N/A	0
Advanced biliary tract cancer	0	N/A
Migration of Nucleus	0	N/A
Peroxisomal disorder	0	N/A
Size of lesion	0	N/A
Release of Zn2+	0	N/A
Intestinal adenocarcinoma	N/A	0
Primary genetic hyperlipidemia	N/A	N/A
Polarization of neutrophils	0	N/A
Size of adipose tissue	N/A	0
Advanced stage peripheral arterial disease	0	N/A
Morphology of testis	0	N/A
Embryonal rhabdomyosarcoma	0	N/A
Metabolism of purine base	N/A	0
Metabolism of etoposide	0	N/A
Organization of lysosome	N/A	0
Oxidation of polyunsaturated fatty acids	0	N/A
Abnormal morphology of head	N/A	0
Recruitment of mRNA	0	N/A
Morphology of nervous system	N/A	0
Homeostasis of transition metal ion	0	N/A
Abnormal quantity of TNF	N/A	0
Abnormal morphology of intestinal mucosa	0	N/A
Neuronal ceroid lipofuscinosis	N/A	0
Heart beat	N/A	0
Positioning of nucleosomes	0	N/A
Ovarian cancer	N/A	N/A
Familial visceral amyloidosis, ostertag type	0	N/A
Decidualization	0	0
Cecum adenocarcinoma	N/A	0
Abnormal quantity of lipid	N/A	N/A
Morphology of adipocytes	N/A	0
Size of atherosclerotic lesion	N/A	N/A
Cleavage of plasmid DNA	0	N/A
Thickness of bone	N/A	N/A
Import of fatty acid	0	N/A
Morphology of digestive system	N/A	N/A
Metabolism of polyols	0	N/A
Hydrolysis of cholesterol ester	0	N/A
Familial febrile convulsions	0	N/A
Morphology of leukocytes	0	N/A
Hydroxylation of steroid	0	N/A
Peripheral vascular disease	N/A	N/A
Advanced adenocarcinoma	N/A	N/A
Import of lipid	N/A	N/A
Constitutional bone marrow failure syndrome	0	N/A
Catabolism of androgen	0	N/A
3-glucuronidation of morphine	0	N/A
Quantity of androgen	0	N/A
Internalization of sterol	N/A	N/A
Mass of periovarial white adipose tissue	0	N/A
Mass of visceral fat	0	N/A
Atherosclerosis of aortic sinus	0	N/A
Oxidation of cholesterol	0	N/A
Colon adenocarcinoma	N/A	0
Pancreatic cyst	N/A	0
Glucuronidation of morphine	0	N/A
Malignant epithelial ovarian tumor	N/A	0
Fatty acid oxidation disorder	0	N/A
Autosomal dominant kidney disease	N/A	0
Morphology of tooth	N/A	0
Synthesis of neurotransmitter	0	0
Metabolism of glucuronic acid	0	N/A
Mass of adipose tissue	N/A	N/A
