# Supplementary material for: JAK-STAT Pathway Inhibition Partially Restores Intestinal Homeostasis in Hdac1- and Hdac2-Intestinal Epithelial Cell-Deficient Mice
Source: Cells. 2021 Jan 23;10(2):224. doi: 10.3390/cells10020224 (PMC7911100; doi:10.3390/cells10020224)
Supplement: Supplementary file 1 [file cells-10-00224-s001.zip › Table S6.xlsx]

## Sheet: Feuil1
Analysis	Upstream Regulator	Expr Log Ratio	Molecule Type	Predicted Activation State	Activation z-score	p-value of overlap	Target molecules in dataset
MSMS TMT	CFTR		ion channel	Inhibited	-4.338	4.75e-12	ACAA1,AQP1,CUBN,CYP2B6,Cyp2d26,Cyp3a25 (includes others),CYP3A5,CYP4V2,EPHX2,FABP2,FDPS,HPGD,HSD17B11,HSD17B4,OXCT1,REG3G,SCP2,SLC37A4,SLC7A8
MSMS TMT	dihydrotestosterone		chemical - endogenous mammalian			1.73e-11	ACADVL,ADH1C,ALDOA,AQP1,CACYBP,CD36,CD63,CD74,DNMT3A,GLRX3,GTF2I,HLA-A,HMGN1,HPGD,LGALS1,LYZ,PC,PCK1,RPL28,RPL3,RPL30,RPL37A,RPL8,Rplp1 (includes others),RPLP2,RPS12,RPS17,RPS20,RPS24,RPS28,Rps3a1,S100a11,SCP2
RNA-seq	ciprofibrate		chemical drug		-0.855	2.93e-09	ABCB11,Akr1c12/Akr1c13,APOB,CBR1,CD36,CD63,CES3,CHRNB2,CRAT,CSTB,CTSV,CYP1A2,CYP27A1,CYP2C8,Cyp2d9 (includes others),CYP2E1,Cyp3a25 (includes others),CYP4A11,DIO1,DPP4,FGA,FGB,GNMT,GOT1,HDAC1,HSD3B1,IGFBP2,ITLN1,LCN2,MBL2,NPC2,PDK4,PEX11A,PLIN2,Saa3,SELENBP1,SERPINA1,SLC10A2,SLC37A4,TAGLN2,TM4SF4,UPP2,Vnn3
MSMS TMT	PPARA		ligand-dependent nuclear receptor		-1.418	2.93e-09	ABCD3,ACAA1,ACADS,ACADVL,ACAT2,ACOX1,APOA1,APOA4,CD36,COX4I1,CYP27A1,CYP2C9,FABP5,GLS,GLUD1,HSD17B4,IL12B,NCF2,NPC1L1,RBP2,REG3A,REG3G,SLC25A20
MSMS TMT	5-fluorouracil		chemical drug	Inhibited	-2.324	9.33e-09	ALDOA,BTF3,EEF1G,EIF4A1,FDPS,GTF2I,HSP90AB1,IARS,MDH1,NACA,NCL,PSMB1,PSMB5,RPL18,RPL27A,RPL30,RPL31,RPL35,RPS28,SLC25A5,SPINK1,TSC22D1,YBX1
RNA-seq	CFTR		ion channel	Inhibited	-4.052	9.97e-09	Acaa1b,AQP1,BLNK,CA4,CFI,CUBN,CYP2B6,Cyp2c40 (includes others),Cyp2d26,Cyp2d9 (includes others),Cyp3a25 (includes others),CYP3A5,CYP4A11,CYP4V2,EPHX2,FABP2,FDPS,GSR,HSD17B11,HSD17B4,NOS2,OSBPL1A,OXCT1,REG3G,SAA1,Saa3,Scd2,SCP2,SLC37A4,SPINK4,SQLE,Tmsb4x (includes others)
RNA-seq	IL10RA		transmembrane receptor	Inhibited	-2.264	2.47e-08	ABAT,ACSM3,ADH1C,Akr1c14,ALOX5,ANKH,AOC1,ARG2,ASS1,BCL2,BMP2,BOC,CA2,CACHD1,Cd24a,CD36,CELA1,CERS4,Ces1f,Ces1g,Ces2g,Cyp2c40 (includes others),CYP2S1,EDN1,ERO1A,F10,FADS3,FHL1,GAS6,Gsta4,GSTM1,GSTM2,Gstm6,H2-T22,HAO2,HCAR2,HEPACAM2,HLA-A,HPSE,Ifi47,IL1RN,IRF7,LCN2,LTC4S,Ly6a (includes others),MECOM,MEP1A,MLKL,NDRG2,NOD1,NOS2,NPL,PAM,PCK1,PCOLCE,PDE2A,PLA2G16,Pla2g2a,PPT2,REG3A,REG3G,REG4,REPS2,Sa…
MSMS TMT	ciprofibrate		chemical drug		-0.156	5.33e-08	ABCD3,ACAA1,ACOX1,Akr1c12/Akr1c13,APOB,CBR1,CD36,CD63,CRAT,CYP27A1,Cyp3a25 (includes others),DPP4,HSD3B1,ITLN1,MBL2,OAT,SLC37A4,TAGLN2
MSMS TMT	Esrra	-0.096	transcription regulator	Inhibited	-2.538	5.75e-08	ACAT1,ACOX1,ACSL5,ALDOA,APOA4,ATP5MC3,ATP5MF,COX5A,CRAT,ECH1,FABP2,HSD3B1,OXCT1,SDHB
MSMS TMT	HNF4A	-0.277	transcription regulator	Inhibited	-2.542	8.22e-08	ACOX1,ACP2,ACP6,ADIPOR1,ALDH2,ALDH5A1,ANPEP,AOC1,APOA1,APOA4,APOB,AQP1,ARG2,BST1,C11orf54,CALML4,CAP1,Ces2c,Ces2e,CHST9,CLDN3,CTSA,CTSZ,CYP2B6,CYP3A5,CYP51A1,DDX18,DHRS4,DTX3L,ECI2,EPHX1,ERI2,ERO1A,FABP2,FDPS,FKBP3,GMDS,GOLGA4,GSTA5,GSTK1,GSTZ1,GTF2I,HIST1H2AH,HIST1H2BB,HMGB2,HSD17B4,LARP4,MAOA,MCM3,MDH1,MOV10,MPP1,MYO1A,NCOA4,NLN,NOC3L,NOL7,PATJ,PCK1,PDCD4,PDZK1,PEX16,PHPT1,PKN2,PLA2G12B,PSMB1,P…
MSMS TMT	pirinixic acid		chemical toxicant		-1.633	9.29e-08	AADAC,ABCD3,ACAA1,ACADS,ACADVL,ACAT2,ACOX1,ADIPOR1,CAT,CCK,CD36,CTSB,ELOC,GRPEL1,HSD17B4,PSMB1,PSMB5,PSMC1,SCP2,UBE2K
MSMS TMT	POLG		enzyme			9.66e-08	EEF1B2,RACK1,RPL13,RPL27A,Rpl32,RPS19,RPS24,RPS5
RNA-seq	PPARG		ligand-dependent nuclear receptor		-0.168	3.93e-07	Acaa1b,ACADS,ACTA2,AGT,AQP7,ARL4D,ATP6V1D,BACE1,BCL2,BDH1,BIN1,BRCA1,CA2,CAT,CCL17,CD274,CD36,Cdkn1c,CDKN2C,CES1,CRABP2,CRAT,CYBA,CYP4A11,CYP4B1,DGKA,DLK1,EDN1,EIF4EBP1,ELOVL6,ENO2,ERO1A,FABP2,FAM20C,FDPS,FOSL1,FST,FZD1,GATA2,Gcg,GDF15,GPAM,H6PD,HCAR2,HEBP1,ICAM1,INSR,IRS1,JUN,LAMB3,LDLR,MANBA,MMP14,MRC1,NOS2,NOX4,NR2F2,NR4A1,PCK1,PDE3B,PDHB,PDK4,PEPD,PEX11A,PLIN2,PLIN4,PLIN5,PMM1,PPARGC1B,PPP2R2…
RNA-seq	ACOX1		enzyme		0.532	5.05e-07	Akr1c12/Akr1c13,CBR1,CD36,CD63,CES3,CHRNB2,CRAT,CSTB,CTBS,CTSV,CYP1A2,CYP2C8,Cyp2d9 (includes others),Cyp3a25 (includes others),CYP4A11,DIO1,DPP4,GNMT,GOT1,HDAC1,HSD3B1,IGFBP2,ITLN1,LCN2,LGALS3,LONP1,MBL2,PDK4,PEX11A,PLIN2,Saa3,SELENBP1,SERPINA1,SGK1,SLC37A4,TAGLN2,TM4SF4,UPP2,Vnn3
RNA-seq	POR		enzyme	Inhibited	-2.568	5.23e-07	ACAT2,Akr1c14,APCDD1,CD74,CHMP4C,CIITA,CYP1A2,DHCR7,ELOVL6,EREG,FDPS,FLVCR2,GREB1,HLA-A,HLA-DMA,HLF,JDP2,LDLR,Mt1,MVD,MVK,NRG4,NSDHL,PDK4,Scd2,SQLE,STARD4,TMEM184C,TMEM229B,TMIGD1,TUBB2B
MSMS TMT	CD 437		chemical drug	Inhibited	-2.4	8.74e-07	ALDOA,APC2,ATP5MC3,EIF4A1,EIF5A,LGALS1,NACA,PABPC1,PHYH,PSMB1,RPL13,RPL13A,RPL8,RPLP2,RPS10,RPS17,RPS2,SLC25A5,ST13,TIMM8B,YBX1
RNA-seq	dexamethasone		chemical drug	Inhibited	-2.343	9.77e-07	ABCC6,ACE,ACKR4,ACTA2,ACTG2,AGT,AKR1C1/AKR1C2,Akr1c14,AKR1C3,ALB,ALDH4A1,AQP1,AQP5,AQP7,ARG2,ARHGAP23,ARL4C,ATP13A3,B2M,B4GALT2,BCL2,BGLAP,BIRC2,BMP2,BMX,BRCA1,BTG1,BTG2,C5,CA2,CAT,CCL17,CCL4,CCNG2,CD36,CD74,CD83,CDKN1B,CDKN2A,CENPX,CES1,CHAT,CISH,Clec2d (includes others),CLIC4,COL11A1,CRABP2,CRP,CSF1R,CST3,CTRB2,CXCL10,CYP21A2,CYP27A1,CYP2E1,CYP2J2,CYP2S1,CYP3A5,DALRD3,DCT,DIO1,DLK1,DOK1,EDN1,EG…
MSMS TMT	ACOX1	-0.621	enzyme		-0.081	1.85e-06	ACAA1,Akr1c12/Akr1c13,CBR1,CD36,CD63,CRAT,Cyp3a25 (includes others),DPP4,HLA-DQA1,HSD3B1,ITLN1,MBL2,OAT,RPS24,SLC37A4,TAGLN2
RNA-seq	KRAS		enzyme		0.306	2.01e-06	ABCC4,ABCC5,AEN,AGRN,AKR1B10,Akr1c14,ALDOA,AMPH,AREG,BCL2,BDH1,CAMK1,CD274,CD3EAP,CDKN1B,COL4A1,CXCL10,DBN1,DNMT3A,DUSP4,EIF4E,EIF5A,ELK1,ENOPH1,EPHA2,EPM2A,EREG,ERO1A,ETV4,ETV5,FKBP11,FLOT2,FOSL1,GCNT3,GTF2I,HMGA1,ID1,IDO1,IFITM3,IGF2,IGF2BP2,IGFBP2,IL33,IP6K2,JUN,LAMA5,LBH,LDHA,LIPG,LRP8,Ly6a (includes others),MCAM,MINOS1-NBL1/NBL1,Muc1,MYBL2,MYCN,MYLK,NOS2,NOX1,NQO1,NR3C1,NR4A1,NRN1,NSUN2,NUDC…
MSMS TMT	ciprofloxacin		chemical drug		-0.868	2.1e-06	ABCC4,ACAA1,ACSL5,ALDH2,CD47,CTSA,GLUD1,GRN,HLA-A,IGF2BP3,LDLR,MPP1,MYBBP1A,PKN2,SHMT2
MSMS TMT	IL10RA		transmembrane receptor		-0.885	2.92e-06	AADAC,ADH1C,ALDH2,AOC1,ARG2,CD36,Ces1f,Ces1g,Ces2g,CYP2S1,ERO1A,FABP5,GDA,GSAP,Gsta4,HLA-A,HPGD,IL12B,Irgm1,Klrk1,MEP1A,NPL,PCK1,REG3A,REG3G,SCIN,TAP1
RNA-seq	SP1		transcription regulator		0.351	3.13e-06	ACSS1,ACTA2,ADCY4,Akr1b7,ASS1,ATP6V0C,BACE1,BCL2,BGLAP,C1QBP,CCNG2,CD59,CD79B,CDKN1B,CDKN2A,CDKN2C,CEACAM1,CENPX,CES1,Ces2c,CIITA,COL7A1,CRABP2,CREM,CXCL10,CYBRD1,CYP17A1,CYP21A2,Cyp2d9 (includes others),DNMT3A,EGR1,EREG,F10,FDX1,FGFR4,FLNA,GDF15,GP6,HPSE,HSD17B1,HSD3B1,ICAM1,IFITM3,IGF2,IGFBP4,IL4R,INSR,ITGA2,LAMA1,LCAT,LDLR,LHB,LTB4R,Marcks,MIER1,MMP14,MRC1,Mt1,MYBL2,MYCN,MYH11,MYH7,PCK1,PDGFB,…
MSMS TMT	TO-901317		chemical reagent		1.172	4.08e-06	ACOX1,ACSL5,ADH1C,ADIPOR1,ALDH2,ARG2,CASP7,CRAT,EPHX1,FABP2,FABP5,FDPS,FMO5,HSD17B11,HSD3B1,LDLR,RDH16,SLC37A4,Sult1d1
MSMS TMT	IL3		cytokine		0.431	7.87e-06	ACOX1,AKR1A1,ALDH2,CAT,CD63,CRAT,ECH1,EIF2AK2,FKBP3,GZMA,Gzmb,HBA1/HBA2,HLA-A,IL12B,Mt1,NACA,NCL,RPL13,RPL3,RPS12,RPS17,RPS19,RPS20,SLC3A2,TARS,YBX1,YWHAG
MSMS TMT	FOLR1		transporter			8.37e-06	ADH1C,CAT,CLCA1,ECI2,GIMAP1,GLRX,HNRNPDL,LYZ,NSDHL,PDCD4,RPS24,SLC3A2,TAGLN2
RNA-seq	POU2F1		transcription regulator	Activated	2	9.17e-06	APEX1,ATM,CD79B,CDO1,COX10,CYP2A6 (includes others),CYP2B6,CYP2C8,CYP2C9,CYP2J2,ELK1,FRRS1,GAS6,GCLM,GSTK1,GSTM1,GSTM3,Gstt1,HLA-DRA,HNF1B,HOMER3,ICAM1,NOS2,NXN,PRKAA2,SAA1,SELENOP,SERPING1,TIMP3,TNFRSF14,TNNC1
RNA-seq	TGFB1		growth factor		0.213	9.48e-06	ACPP,ACSM3,ACTA2,ACTG2,ACTN1,ADGRB1,AKR1C1/AKR1C2,ALB,ALDH5A1,ALOX5,ALOX5AP,ALPP,AMOTL2,AQP1,AREG,ARID5B,ARNT2,ASS1,ATM,ATP13A3,ATXN1,BCL2,BDH1,BGLAP,BIN1,BMP1,BTG1,CCDC28A,CCDC85B,CCNG2,CCR4,CCT2,CD36,CD59,CD83,CDHR2,CDKN1B,Cdkn1c,CDKN2A,CEACAM1,CELSR2,Ces2c,Ces2e,CIITA,CKS1B,CLIC4,CLK2,CNN1,COL11A1,COL4A1,COL7A1,COMP,COTL1,CRMP1,CSF1R,CXCL10,CYBA,CYP3A7,DDX21,DES,DMTN,DNAJB4,DNMT3A,DUSP4,DYNLL1…
MSMS TMT	SLC9A3	-0.397	ion channel			1.31e-05	B2M,CD74,Igtp,Mt1,Mt2,REG3A,REG3G
RNA-seq	REN	2.745	peptidase		0.308	2.56e-05	ACE,AGT,Cyp2c23,CYP2C9,CYP2E1,CYP2J2,ICAM1,NOX1,NOX4,REN
MSMS TMT	RXRA		ligand-dependent nuclear receptor	Inhibited	-2.384	2.56e-05	ACOX1,ADH1C,APOA1,ARG2,CAT,CD36,CYP2B6,CYP2C9,CYP3A5,EPHX1,FABP2,FABP5,HSD17B4,IL12B,NPC1L1,PC,PCK1,RBP2,SLC2A2
MSMS TMT	MYC		transcription regulator		-0.49	3.07e-05	ACAT1,AKAP1,ALDOA,AQP1,CAST,CD47,CHEK1,CTSB,DDX18,DDX21,EIF4E,FABP5,GLS,GLUD1,GRPEL1,HLA-A,IL12B,LGALS1,LYZ,ME2,Mt1,MYBBP1A,NCAM1,NCL,NUDC,OAT,PIAS2,RAB10,RPL3,S100A6,SCPEP1,SEPHS2,SLC3A2,STMN1,TESPA1,TNC,UGT1A1,UGT1A6,YBX1
RNA-seq	D-glucose		chemical - endogenous mammalian		0.836	3.47e-05	ACE,ACHE,ACTA2,ACTG2,AGT,ALDOA,BCL2,BMP2,Casp12,CAT,CD36,CD59,CDKN1B,CNN1,COL4A1,CTSV,CYBA,DES,EDN1,EFHD1,EGR1,FBXO32,Gcg,GCGR,GCH1,GDF15,GOT1,H6PD,HAUS8,HMOX1,HSPD1,IAPP,ICAM1,ID1,Ifi27l2a/Ifi27l2b,IGF2,INSR,ITGA1,ITGA5,JAG1,JUN,KCNMB1,KLF10,LCP1,MAFB,MCAM,MEN1,MMP14,MTOR,MYH11,MYL9,NOS2,NOX4,NPNT,NQO1,NR3C1,NR4A1,PDGFRB,PGM2,PHB,PKLR,PRKAA2,PTGDS,REN,Saa3,SELENOP,SGK1,SIRT1,SIRT2,SIRT4,SIRT5,SL…
MSMS TMT	PPARGC1A		transcription regulator	Inhibited	-2.954	3.51e-05	ACADVL,ACAT1,ACOX1,APOA4,ATP5MF,CAT,CD36,COX4I1,COX5A,CYP2B6,Gk,MCM3,NSDHL,OXCT1,SLC25A20
RNA-seq	miR-199a-5p (and other miRNAs w/seed CCAGUGU)		mature microrna		-0.152	3.53e-05	ALOX5AP,BCAM,CELSR1,COL4A1,CSTB,ITGA1,ITGB4,JAG1,LAMC2,LCN2,MMP7,NEDD9,PADI4,PIGR,SAMD9L,SIRT1,TAGLN,TGFBR2,TGFBR3,WNT5B,WNT6
RNA-seq	mir-223		microrna		0.174	3.97e-05	ACTA2,AMPD3,ASPRV1,ATM,BST1,C15orf48,CA4,CACNA2D2,CD274,CD36,Clec2d (includes others),FAM20C,FGL2,FNIP2,GALC,HPGDS,ICAM1,ID2,IL1RN,INPP5J,Ly6a (includes others),Mt2,MYOF,NDRG2,NQO1,PADI4,PGAP1,PRTN3,RASGRP4,S100A6,SCARB1,SLC16A7,SLC40A1,SOAT1,Tlr13
MSMS TMT	KRAS	0.007	enzyme		0.704	4.64e-05	ABCC4,AIMP2,ALDOA,ANPEP,ATP1B1,CAMK1,DNMT3A,EIF4E,EIF5A,ERO1A,ETV5,FKBP11,GRN,GTF2I,HNRNPDL,IGF2BP2,MAP2K1,NCAM1,NCL,NSUN2,NUDC,PABPC1,RBBP7,SERBP1,SLC3A2,STOM,TAP1,TNC,Tpm2
MSMS TMT	NR1I3		ligand-dependent nuclear receptor		-1.614	5.68e-05	Ces2a,CYP2B6,CYP2C9,CYP3A5,HSD17B4,PAPSS2,Sult1d1
RNA-seq	omeprazole		chemical drug		0.817	5.87e-05	ADORA1,AGT,CBR1,CD36,CELA1,CNN1,CYP3A5,EGR1,EPAS1,FST,GSTK1,NOS2,PRRX2,REG1A,SST,SYK,UGT1A1
RNA-seq	HNF1A		transcription regulator		0.06	5.99e-05	ABCC9,AGT,AKR1C1/AKR1C2,AKR1C3,ALB,ALKBH6,AMBP,APOB,ATG3,C5,C8B,C8G,CASC4,CCDC198,CLDN2,CLYBL,CPQ,CTSZ,CYP27A1,CYP2C9,CYP2E1,ENPEP,FGB,FNTB,FOXA3,GCNT3,GLA,GOT1,GPR39,GRHPR,HABP2,HPX,INSR,ITIH4,Klra7 (includes others),KNG1,LCAT,LCT,MRPS18B,NOD1,NOP16,NPC1L1,PAFAH2,PCK1,PKLR,POLR1A,RAB33B,RARB,SERPINA1,SLC10A2,SLC17A2,SLC37A4,SLC4A2,TM4SF4,TMEM140,TROVE2,UGT1A1,UGT2A3,UGT2B7,WDFY2,WDR46,YPEL3,ZBED…
RNA-seq	SOX4		transcription regulator		1.568	6.2e-05	AIF1L,Akr1c12/Akr1c13,BCL2,C19orf44,CACNA1H,CD74,CGAS,CSNK1E,DDAH2,DUSP4,EIF4E3,ENPEP,FAM213A,FHL1,GCAT,GGA2,GLDC,GRB7,IGF2,IGFBP4,Ly6a (includes others),LYZ,MAGED1,MARCKSL1,MEX3A,Mt1,NAV1,NREP,PARD6G,PNP,S100a11,SERPINE2,SLC5A9,SNX10,ST6GAL1,STAG3,TEAD1,TMEM176B,Tmsb4x (includes others),TNFRSF19,Tpm4,TRMT9B,TSPAN6,TUBB2B
MSMS TMT	2-amino-5-azotoluene		chemical toxicant	Inhibited	-2	6.64e-05	ABCC4,CYP2B6,CYP3A5,UGT1A1
MSMS TMT	tretinoin		chemical - endogenous mammalian		-1.553	7.79e-05	ACOX1,AKR1A1,CCK,CD36,CD63,CD82,CES1,CRAT,CTSB,CUBN,DPP4,EEF1D,EEF1G,EIF2AK2,EIF4A1,EPHX1,FABP5,GDF2,GGT1,GSTA5,GZMA,Gzmb,HLA-A,HSD17B11,IFIH1,IL12B,Marcks,Mt1,MUC2,NCAM1,NCF2,NCL,NCOA2,PCK1,PKP2,RBP2,RPL13,RPL3,RPS12,RPS17,RPS19,RPS20,SCPEP1,SLC12A2,YBX1
MSMS TMT	CDX2		transcription regulator		-1.5	8.46e-05	AOC1,CCK,EZR,LCT,MARK2,MEP1A,MUC2,MYO1A,Sct,SLC7A8,TREH
MSMS TMT	POR	-0.425	enzyme		-0.282	0.000105	ACAT2,CD74,CYP51A1,FDPS,HLA-A,HLA-DQA1,HLA-DQB1,LDLR,Mt1,NSDHL,TM7SF2
MSMS TMT	13-hydroxyoctadecadienoic acid		chemical - endogenous mammalian			0.000128	CAT,CD36,IL12B
MSMS TMT	PDE8A		enzyme			0.000128	CYP51A1,FDPS,LDLR
MSMS TMT	DYSF		other			0.000137	ABRACL,B2M,CD74,DNAJB1,HLA-A,HLA-DQA1,HLA-DQB1,LCP1,LYZ,UGT1A6
MSMS TMT	interferon beta-1a		biologic drug			0.000139	ATP5MC3,COPS5,COX5A,DNAJB1,EEF1G,LGALS1,NCF2,RPL18,RPL27A,RPL3,RPS19,RPS28,TRADD
RNA-seq	CTNNB1		transcription regulator		0.127	0.000149	ACTA2,ACVR2A,ADGRG2,AGRN,Ang4,ATM,BCL2,BMP2,BMP7,BOLA1,CADM1,CASP7,CDKN1B,Cdkn1c,CDKN2A,CEACAM1,CELSR1,CRABP2,CRAT,CYP1A2,CYP2E1,DCT,DES,DOK1,EGR1,EIF5A,ELMO1,EOMES,ERBB3,FGF9,FGFBP1,FLOT2,GALC,GATA2,Gcg,GCH1,GIPC1,GRAMD4,GRIK1,HHEX,HOXA5,HTRA1,ID2,IDO1,IGF2,IGFBP2,IL7,IRS1,ITGA1,JUN,LAMC2,LBH,LGALS3,LGR5,LHB,LMNA,MECOM,MME,MMP14,MMP7,MPZL2,MSX1,NOTCH3,NOX1,NRP2,PCCA,PHLDA2,PKD1,PML,Podxl,POLR2A,…
MSMS TMT	phenobarbital		chemical drug		-1.427	0.000151	APOA1,CYP2B6,CYP2C9,CYP3A5,CYP4B1,GSTA5,UGT1A1
MSMS TMT	PPARG		ligand-dependent nuclear receptor	Inhibited	-2.47	0.000152	ACAA1,ACADS,ACOX1,ACSL5,APOA1,CAT,CD36,CES1,CRAT,CYP4B1,ERO1A,FABP2,FABP5,FDPS,HEBP1,LDLR,MDH1,MKI67,PC,PCK1,S100a11,SCP2,SLC25A20,SLC2A2,Tpm2,VNN1,YWHAG
MSMS TMT	APC		enzyme			0.000158	APOB,CCK,CHGA,DPP4,FABP2,LCT,MEP1A,MUC2,REG3A,SDHB,TFF3
RNA-seq	ADRB		group		-1.783	0.000185	ACAT2,ACSS1,ADCY4,ATF5,BOK,CDKN1B,CDKN2A,CXCL10,E2F3,FDPS,GCLM,GDF15,GSTA3,GSTA5,HGH1,HMOX1,HSPD1,ICAM1,LBH,LPIN1,MVD,NBN,NOD1,NOS2,NQO1,NSDHL,NUDT18,PDGFB,PKD1,SLC40A1,SLC9A3R2,SLCO4A1,SMAD6,SRM,YPEL3
MSMS TMT	lisinopril		biologic drug			0.000189	ACE,CAST,LDLR,S100A6
MSMS TMT	PRDM1		transcription regulator		1.066	0.000192	2210407C18Rik,ARG2,CYP4V2,ERAP1,Gsta4,GSTA5,Gzmb,MYO18B,MYO1A,TAPBP,TREH
MSMS TMT	ST1926		chemical drug	Inhibited	-3.357	0.000192	EIF4A1,EIF4G2,EIF5A,LGALS1,NACA,PABPC1,PSMB1,RPL13,RPL18A,RPL8,RPS10,RPS2,ST13,TIMM8B,YBX1
RNA-seq	norepinephrine		chemical - endogenous mammalian	Activated	2.546	0.000198	ATP7B,CACNA1G,Cbarp,Cd24a,CHAT,CREM,DES,EDN1,ELOVL6,EOMES,FDX1,FST,GDF15,GEM,GRK3,GRK5,HMOX1,ID1,KCTD3,LAMB3,MCAM,MYH7,NAP1L5,NOS2,NR4A1,PADI4,PDE10A,PDE8B,PIGR,PLAGL1,PTPN21,RBP4,SGK1,Sik1,SLC15A1,SLC2A1,TBC1D1,TINAGL1,WHRN
RNA-seq	TO-901317		chemical reagent		-0.21	0.000227	ABCG8,ADH1C,Akr1b7,ALB,APOA5,Apoc1,ARG2,ASS1,C5,Casp12,CASP7,CRAT,Cyp2d9 (includes others),CYP4A11,DHCR7,DIO1,ELOVL6,EPHX1,FABP2,FDPS,FMO5,GAMT,GPAM,HSD17B11,HSD17B12,HSD3B1,IGFBP4,ITIH4,KNG1,LDLR,LTC4S,MRPS2,MRPS7,NOS2,PTGDS,RDH16,SCARB1,Scd2,SIRT1,SLC37A4,SREBF1,Sult1d1,TIMP3
RNA-seq	ATF1		transcription regulator			0.00024	BCL2,CIITA,EGR1,HLA-G,HMOX1,JUN,NOS2,NOX1,PCSK1,PDE3B,REN,SST,TGFBR2
RNA-seq	bucladesine		chemical toxicant	Activated	3.386	0.000271	ADCY8,ALPPL2,ANKRD52,ASS1,ATP7B,CACNA1G,Cbarp,CD14,Cd24a,CLCF1,CNP,CREM,CXCL10,CYP17A1,CYP21A2,DIO1,EOMES,FDX1,FST,GDF15,GEM,HMOX1,HSD3B1,ICAM1,ID1,JUN,KCTD3,LAMB3,LDLR,MCAM,MMP14,Mt1,NAP1L5,NOS2,NOX1,NR4A1,PADI4,PCK1,PDE10A,PDE4C,PDE8B,PLAGL1,PTPN21,RARB,SCARB1,SCRT1,Sik1,SLC15A1,SLC2A1,SLC9A3R2,TBC1D1,TINAGL1,VGF,WHRN
MSMS TMT	MAP4K4		kinase		0.577	0.000302	ACADS,ACADVL,ACSL5,ALDH4A1,DHRS4,NT5C2,PAPSS2,PEX16,PHYH,PON2,PTDSS2,SCP2
MSMS TMT	SCAP		other			0.000313	CYP51A1,FDPS,LDLR
RNA-seq	rifampin		chemical drug		-1.305	0.000339	CD14,CYP1A2,CYP2B6,CYP2C8,CYP2C9,CYP2E1,CYP3A5,CYP3A7,CYP4A11,CYP4B1,TBC1D9,UGT1A1
MSMS TMT	1,2-dithiol-3-thione		chemical reagent		0.239	0.000345	FKBP11,GSTA5,HSP90AB1,PSMB1,PSMB5,PSMC1,UBE2K
MSMS TMT	ONECUT1		transcription regulator			0.000361	ALDH5A1,COX4I1,CYP51A1,DHRS4,EIF4A1,FABP5,HMGB2,HSD17B4,MDH1,OAT,PCK1,PSMB1,SH3BGRL,SLC2A2,SNX3,SPINK1,TSG101,UGT1A1,UGT2A3,UTP3
RNA-seq	diethylstilbestrol		chemical drug	Activated	2.524	0.000369	ADH1C,AMBP,AREG,CD14,CLN8,CPE,CRABP2,EGR1,EREG,FDPS,FGFBP1,GLRX,GPER1,GTF2I,HLA-A,IGFBP2,LTF,MAFB,Muc1,NPDC1,PDGFB,PDGFRB,PIGR,RIDA,SLC41A1,Sprr2f,TBC1D1,TCF7L1,VEZF1,VNN1,WFDC2
MSMS TMT	rosiglitazone		chemical drug	Inhibited	-3.762	0.000378	ACADS,ACADVL,ACSL5,ADIPOR1,AOC1,CAT,CD36,COX4I1,COX5A,COX7A1,ECH1,EPHX2,ETFDH,FABP5,Gk,HPGD,IL12B,PC,PCCA,PCK1,PHYH,SLC25A20,SLC2A2,TNC,TSC22D1
MSMS TMT	CD38	0.168	enzyme		1.69	0.000424	ALDOA,ATP1B1,CISD1,CKAP4,CRIP1,ENDOG,ERO1A,FAM162A,GALK1,GCAT,Hbb-b2,NDUFV3,S100A6,UCHL3
MSMS TMT	ANXA7	0.418	ion channel		1	0.000424	CTSB,IL12B,RAD23B,TSG101
MSMS TMT	SCP2	-1.176	transporter		1	0.000424	ACAA1,ACOX1,PCK1,SCP2
RNA-seq	MYC		transcription regulator	Activated	3.499	0.00043	ACAT1,ACOT12,ACSL4,ACSS1,ALB,ALDOA,ALOX5,APEX1,AQP1,Arf2,ARHGAP22,ASS1,BCL2,BIN1,BIRC2,BOP1,BRCA1,C1QBP,Ccl6,CCNG2,CD9,CDCA7,CDKN1B,CDKN2A,CHRNB1,CLIC4,Crip2,CSTB,CTBS,CXCL10,DBN1,DDX21,DNPH1,E2F2,E2F3,EDN1,EGR1,EIF2B3,EIF4E,FBL,FBLN5,FOSL1,FUT8,GAA,GAMT,GCLM,GOT1,GOT2,GRK4,GRPEL1,GSR,H19,HLA-A,HLA-E,HMGA1,HMOX1,HSPD1,ID1,ID2,IDH2,IFI35,IRF7,IRF9,JUN,KAT2A,LDHA,LDHB,LGR5,LIMS1,Ly6a (includes othe…
MSMS TMT	CAR ligand-CAR-Retinoic acid-RXRα		complex		-1.387	0.000445	ABCC4,CYP2B6,CYP2C9,CYP3A5,PAPSS2
MSMS TMT	SOX4		transcription regulator		0.737	0.000449	Akr1c12/Akr1c13,CD74,ENPEP,FAM213A,GCAT,Hbb-b1,HLA-DQB1,LYZ,MARCKSL1,Mt1,NCAM1,PLEKHA1,S100a11,TAX1BP3,Tpm4
RNA-seq	SLC9A3		ion channel			0.000476	B2M,CD74,CELA1,Ifi47,Mt1,Mt2,NOS2,REG3A,REG3G,Saa3,SLC26A3
RNA-seq	ACE	-2.923	peptidase	Inhibited	-2	0.000479	ACE,AGT,MDK,PREP,REN,TAC1
RNA-seq	HLX		transcription regulator		-0.736	0.000492	AREG,BMP2,CDKN2A,CTSS,EGR1,ELK1,FER1L6,GDF15,IL4R,JUN,PLXNA1,PRDM1
RNA-seq	dihydrotestosterone		chemical - endogenous mammalian		-0.955	0.000526	ACADVL,ADH1C,ADTRP,Akr1b7,ALDOA,AQP1,AREG,BCL2,C4A/C4B,CD36,CD63,CD74,CDKN1B,CDO1,COL4A1,CST6,CYP17A1,Dgcr6,DNMT3A,DYNLL1,EGR1,EIF4EBP1,FBXO32,FST,FZD6,GAS6,GSN,GTF2I,HLA-A,HMGN1,IGFBP2,IGFBP4,ITGA2,JUN,LAMA5,LDHA,LDLRAP1,LHB,LYZ,MAK,MCAM,NNAT,NR3C1,NUCB1,PCK1,PLAGL1,S100a11,SCP2,SELENOP,SLC1A5,SLC2A1,SOD3,SREBF1,TF,TFPI,TGFBR2,Tmsb4x (includes others)
RNA-seq	beta-estradiol		chemical - endogenous mammalian		0.648	0.000545	ACE,ACSM3,AGT,ALPP,AQP1,AQP5,AREG,ART3,BCL2,BGLAP,BMP2,BRCA1,BTG1,BYSL,CCL4,CCNA1,CCR4,CCT2,CD14,CD274,Clec2d (includes others),CNP,CREM,CRP,CRYZ,CUBN,CYP2A6 (includes others),CYP2B6,CYP2E1,DNMT3B,DSCAM,DUSP4,EGR1,F12,F7,FAM162A,FGF9,FGFBP1,FGFR2,FGFR3,FST,GATA2,GCH1,GEM,GPER1,GREB1,GSR,GSTA5,HDAC1,HDAC5,HLA-A,HMOX1,HNF1B,HSD17B6,HSPD1,HTRA1,ICAM1,ID1,ID2,IFIT1B,IGF2,IGFBP2,IGFBP4,IL15,IL7,IRS1,I…
RNA-seq	HEY2		transcription regulator	Activated	2.433	0.00075	ACTA2,CNN1,MYH11,MYH7,NR2F2,PROX1,SLC6A3,TAGLN
MSMS TMT	1,4-bis[2-(3,5-dichloropyridyloxy)]benzene		chemical toxicant		-1.664	0.000783	Ces2a,CYP2B6,CYP3A5,PAPSS2,Sult1d1,UGT2B7
MSMS TMT	PPARD		ligand-dependent nuclear receptor		-1	0.000797	ACADVL,ACOX1,APOA1,APOB,CD36,ECH1,ECI2,IL12B,NPC1L1,SLC25A20
MSMS TMT	CREB3L1		transcription regulator		0	0.000814	AGR2,MUC2,PAPSS2,TFF3
RNA-seq	AGT	-1.729	growth factor		-0.442	0.000848	ACE,ACE2,ACTA2,AGT,BOK,BRCA1,CACNA1C,CAT,CD36,CDKN1B,CDKN2A,COX7A1,CRABP2,CREM,CRP,CXCL10,CYBA,CYP17A1,Cyp2c23,CYP2C9,CYP2E1,CYP2J2,DDAH2,EDN1,EGR1,EREG,FBXO21,GCH1,GRK5,HMOX1,HSD3B1,ICAM1,IGFBP4,INSR,ITGA5,ITPKB,JAG1,JUN,KCND3,LIMD2,MIF,MYH7,NCALD,NOS2,NOTCH3,NOX1,NR4A1,NREP,PLA2G10,PPFIBP1,REN,SCARB1,SOD3,SPTSSA,TFPI,TGFBR2,TNFRSF12A,TUBB3,ZCCHC11,ZNF516
MSMS TMT	PPARGC1B		transcription regulator		-1.342	0.000858	ACADVL,ATP5MF,COX4I1,COX5A,ERO1A
RNA-seq	GDF2		growth factor		1.28	0.000866	ANKH,BID,Cdkn1c,CHAT,COL9A3,CRABP1,DLK1,EDN1,FGFR3,GATA2,HTRA1,ID1,ID2,MSX1,NINJ1,PROX1,PRPS1,RAMP1,Sct,SEMA3C,SERPINE2,SMAD6,TUBB3
RNA-seq	TNF		cytokine		0.644	0.000878	ACADS,ACE,ACTA2,ADAMTS7,AGT,ALB,ALOX5,ALOX5AP,AMPD3,ANK3,AQP1,AQP5,AQP7,ARHGAP22,ARHGAP23,ARHGEF17,ARID5B,B2M,BCL2,BGLAP,BID,BIRC2,BMP2,BTBD3,BTG1,C5,CA2,CARD6,CASP2,CASP7,CCL17,CCL28,CCL4,Ccl6,CD14,CD274,CD83,CDKN2C,CDO1,CERS4,CIB2,CIITA,CLCF1,CMBL,COL15A1,COL27A1,COTL1,CRADD,CREB3L3,CREM,CRP,CSF1R,CTSS,CTSZ,CXCL10,CYBA,CYP17A1,CYP26B1,CYTIP,DBT,DENND4A,DIO1,DPP4,DUSP4,DUSP9,ECH1,EDN1,EFNA1,EGFL…
RNA-seq	FBXW7		transcription regulator		0.468	0.000915	CDKN1B,Cdkn1c,CDKN2A,CREB3L1,FGFBP1,JUN,NQO1,NR3C1,SREBF1
RNA-seq	butylated hydroxyanisol		chemical toxicant		-0.353	0.000915	CBR1,GSTA3,Gsta4,GSTA5,GSTM1,GSTM3,IRF7,JUN,NQO1
RNA-seq	fasudil		chemical drug		0.238	0.000916	ACTA2,BCL2,BMP2,CD14,CDKN1B,CDKN2A,ICAM1,JUN,MRC1,MYH11,NOS2,SLC1A2,TAGLN
MSMS TMT	PML	0.087	transcription regulator		-0.102	0.000942	ACOX1,AKR1A1,CACYBP,CAT,LYZ,MAP2K1,STMN1,TAP1,TRIO,YWHAG
RNA-seq	NOTCH3	4.312	transcription regulator		0.693	0.000995	ACTA2,BCL2,CDKN1B,Cdkn1c,DES,HES5,ID1,MSI1,MYH11,NOS2,NRARP,PDGFRB,RGS5,SDC2,TAGLN
RNA-seq	IRS1	1.665	enzyme		0.093	0.001	CDKN2C,Ceacam10,COL4A1,COL7A1,COX7A1,CRABP2,DBN1,DLK1,EGR1,FBXO32,FHL1,GAS2,GJB3,ID2,IGFBP4,INSR,IRS1,LDLR,MMP14,MYBL2,MYL1,PHB,PPARGC1B,SFRP2,SIGLEC1,SREBF1,TNNC1,WNT6
MSMS TMT	RPS19	0.56	other			0.00103	CD74,MIF
RNA-seq	FOLR1		transporter			0.00104	ADH1C,ASPA,BCAT2,CAT,CD9,CYP4F8,DTD1,FBXO3,GIMAP1,GLRX,GPAM,HOXB9,LYZ,MDK,MRPS6,NSDHL,OSBPL1A,PDCD4,PRLR,SLC13A2,ST3GAL3,SYNGR2,TAC1,TAGLN2,Zfp61
MSMS TMT	NFE2		transcription regulator			0.00108	CAT,Hbb-b1,Hbb-b2,HSD3B1
MSMS TMT	SERTAD2		transcription regulator		1.982	0.00108	ACOX1,CAT,ECH1,PHYH
MSMS TMT	L-triiodothyronine		chemical - endogenous mammalian		-1.149	0.00114	ABCD3,ACOX1,ALPP,APOA1,APOB,ATP1B1,COX4I1,COX5A,LCT,LYZ,NCOA4,OAT,PCK1,SHBG
MSMS TMT	dexamethasone		chemical drug		0.306	0.00118	ACE,ACOT7,ALDH4A1,APOA1,AQP1,ARG2,ATP1B1,B2M,CAT,CD36,CD47,CD74,CES1,CHGA,CRIP1,CYP27A1,CYP2S1,CYP3A5,EIF4E,ETV5,EZR,FABP5,GGT1,GTF2I,GZMA,H2-T3,Hbb-b1,HLA-A,HLA-DQB1,HSD17B11,Ifi27l2a/Ifi27l2b,IL12B,LDLR,LGALS1,MAOA,MAP2K1,MIF,Mt1,Mt2,MUC2,NCAM1,OSTF1,PCK1,PDCD4,PPP1R21,PTGR1,REG3A,Rps3a1,SHBG,SLC2A2,SRSF11,STOM,TCIRG1,TNC,TSC22D1,UGT1A1
RNA-seq	IFN Beta		group		-0.27	0.00121	BCL2,CD274,CD74,CD83,CLK2,CXCL10,CYP1A2,CYP2C9,CYP2E1,DPP4,HLA-A,HLA-G,IDO1,IFIH1,IFIT1B,IFIT2,IL15,IL1RN,IRF7,IRF9,Mt2,Mx2,OAS1,OAS2,PLCG1,PNPT1
RNA-seq	PGF		growth factor		-1.269	0.00123	ALOX5,ALOX5AP,BCL2,BIRC2,CASP7,CCL28,CCL4,E2F2,EDN1,EGR1,EREG,FST,NRP2
MSMS TMT	fenofibrate		chemical drug		0.273	0.00124	ABCD3,ACOX1,ADIPOR1,APOA1,APOB,CAT,CYP2C9,ECH1,NPC1L1
RNA-seq	CLEC11A		growth factor		0.419	0.00128	ALDOA,ALOX5,ALOX5AP,BCL2,CCL4,CCR4,CD74,LDHA,LTB4R,LTB4R2,MIF,NR4A1,S100A6,TAC1,Tpsab1
MSMS TMT	IL5		cytokine	Activated	2.065	0.00132	ALDOA,AOC1,ATP1B1,CD63,CISD1,CKAP4,CRIP1,DDX21,ENDOG,ERO1A,FAM162A,GALK1,GCAT,Hbb-b2,NACA,NDUFV3,PPIF,S100A6,UCHL3
RNA-seq	IFNG		cytokine		-0.988	0.00132	ALOX5AP,AREG,ARG2,ARNT2,ASS1,B2M,BCL2,BLNK,BTG1,C1R,CARD6,CASP2,CASP7,CCL17,CCL28,CCL4,CCNA1,CD14,CD274,CD276,CD36,CD63,CD74,CD83,CDKN1B,CEACAM1,CGAS,CIITA,CISH,CLIC4,CRABP1,CREM,CSF1R,CTSH,CTSS,CTSV,CTSZ,CXCL10,CYBA,CYP1A2,CYP27A1,CYP2C9,CYP2E1,DIO1,DMWD,DPP4,DUSP4,DUSP9,EDN1,EGR1,ELAVL2,ENTPD2,FBLN1,FCGR1A,FGL2,GCH1,GFM1,GPRC5B,GUSB,H6PD,HAAO,HCAR2,HCK,HERC6,HLA-A,HLA-DMA,HLA-DOA,HLA-DRA,HLA-E,…
RNA-seq	NR3C1	-1.146	ligand-dependent nuclear receptor	Inhibited	-2.893	0.00139	AGT,ALOX5AP,BCL2,BIRC2,C4A/C4B,CCL4,CRABP2,CXCL10,CYP27A1,CYP2A6 (includes others),CYP2C8,CYP2C9,CYP3A5,CYP3A7,DBT,EDN1,EGR1,H6PD,HCAR2,ICAM1,IFIT1B,IFIT2,INSR,LHB,Mt1,NHLH1,NOS2,NR1I3,NR3C1,PCK1,PIGR,PLA2G4A,PTGR1,SCARB1,SELENOP,SGK1,SLC10A2,STOM,TSC22D3,VDR,ZNF704
RNA-seq	HOXC8		transcription regulator		0.149	0.00141	ASS1,CNN1,CXCL10,ELMO1,FZD2,HES2,Ly6a (includes others),NQO1,PLAGL1,REN,TAGLN
MSMS TMT	cholic acid		chemical - endogenous mammalian		0.555	0.00151	ABCC4,ACOX1,APOA1,CYP27A1,PCK1
MSMS TMT	PXR ligand-PXR-Retinoic acid-RXRα		complex		-1.639	0.00162	CAT,CYP2B6,CYP2C9,CYP3A5,PAPSS2,UGT1A1
MSMS TMT	MEDAG		other			0.00163	ACOX1,CD36,FABP2
MSMS TMT	NLRC5		transcription regulator			0.00163	B2M,HLA-A,TAP1
RNA-seq	TP73		transcription regulator		-0.157	0.00163	ACTA2,AEN,AQP5,ATG10,BID,BIRC2,C1R,CADM1,CASP2,CCNG2,CDKN1B,Cdkn1c,EDN1,EPHA2,EREG,FGFR3,FKBP1B,FLOT2,FST,GRK5,HIST1H2BJ,IDH2,IGFBP4,IL4R,IL7,IRF5,ITGA5,JAG1,JAG2,LCP1,LYZ,MDK,MINOS1-NBL1/NBL1,MMP23B,MPZL2,MYCN,NUPR1,P2RX4,PDGFB,PDGFRB,PML,PNRC1,PPL,RIPOR3,RNF144B,SERPINA1,SERPING1,SYNE2,TNFAIP2,TNFRSF12A,TREM2,ULK2,VDR
RNA-seq	SPINT1		other		-1.153	0.00163	APCDD1,CLDN2,FZD6,IGFBP4,PROX1,ROR2,WNT11
MSMS TMT	pregnenolone carbonitrile		chemical drug			0.00178	Ces2a,CYP2B6,CYP3A5,UGT1A1,UGT1A6
RNA-seq	seocalcitol		chemical drug		0.016	0.00179	AREG,BCL2,BLOC1S1,CDKN1B,CEACAM1,CKS1B,FOSL1,ITGA7,MST1,NINJ1,NOMO1 (includes others),PDGFRB,PDLIM7,SGK1,TSPAN6,VDR
RNA-seq	MED28		other	Activated	2	0.00183	ACTA2,ACTG2,MYH11,TAGLN
RNA-seq	(S)-mevalonic acid		chemical - endogenous mammalian		1.982	0.00183	CAT,CD59,NOS2,NOX1
RNA-seq	Insulin		group		0.528	0.0019	ACAT1,AGT,ALB,ALDOA,ARG2,BACE1,BCL2,CCL4,CCNG2,CD36,CDKN1B,CHAT,CHRM1,CHRM3,CRABP2,DUSP4,EDN1,EGR1,EPAS1,ERO1A,FBXO32,Gcg,HAP1,HIF3A,HMOX1,HPSE,ICAM1,IGF2,IGFALS,IGFBP4,INSR,IRS1,JUN,LPIN1,MEN1,MTOR,NOS2,NR4A1,PCK1,PDK4,PLA2G16,RBP4,SCARB1,SELENOP,SGK1,SIRT1,SLC10A2,SLC15A1,SLC25A27,SLC2A1,SLC37A4,SLC38A3,SLC6A3,SREBF1,TRPV1,VGF
RNA-seq	NONO		other		-0.378	0.00195	CDKN2A,CYP17A1,PDE10A,PDE2A,PDE3B,PDE4C,PDE8A,PDE8B
RNA-seq	PDGF BB		complex	Activated	2.505	0.00198	ACAT2,ACTA2,Akr1c14,AREG,ARG2,BRCA1,CDKN1B,CDO1,CSF1R,EGR1,ELOVL2,EREG,FBLN5,FHL1,FLNA,FOSL1,FRZB,FZD1,FZD2,H19,HLA-E,HMOX1,ITGA5,JUN,LDLR,LGALS3,MINOS1-NBL1/NBL1,MMP14,Mt1,MYBL2,MYH11,NOS2,NOX4,PCGF2,PCOLCE,PDGFRB,PLCG2,PRRX2,RBP1,RFC5,S1PR2,Scd2,SHH,SPHK1,SREBF1,TAGLN,TEAD4,THPO,TNFRSF12A,XDH
RNA-seq	KLF3		transcription regulator		0.787	0.00203	ADPGK,BAHD1,BCL2,BLOC1S1,BOLA1,C11orf24,C19orf44,CACNA1H,CARHSP1,CENPT,DHRS7,DMWD,DTNB,E2F2,E2F3,EIF4E3,EIF5A,ELMO1,ELP1,EMID1,GIMAP1-GIMAP5,GRB7,GSTK1,HDAC11,HEXB,HIST1H2BI,HPS1,IGF2BP3,JOSD2,KCNK6,KLF12,LENG9,LILRB3,LMAN2L,MAGED1,MAN2A2,MAP1S,MIF,MYADM,NOD1,NSUN2,PDLIM2,PPM1A,PQLC3,RAB33B,RNF167,RPS6KA5,RYR1,SCOC,SCP2,SDC1,SEC16B,SGK1,SIRT1,SLC14A1,SLC28A2,SLC39A11,SMPDL3A,SUSD3,TMEM80,TNFRSF21…
RNA-seq	NOTCH4		transcription regulator		-1.52	0.00205	ACTA2,CDKN1B,Cdkn1c,CNN1,DES,HES5,MYH11,RGS5,TAGLN,TIE1
MSMS TMT	NCOA1		transcription regulator			0.00209	CYP2B6,Gk,IL12B,LYZ,NCOA2,PCK1
MSMS TMT	PSEN2		peptidase			0.0021	COX4I1,COX5A,CYP51A1,HBA1/HBA2,Hbb-b1
MSMS TMT	rifampin		chemical drug		-1.945	0.0021	CYP2B6,CYP2C9,CYP3A5,CYP4B1,UGT1A1
MSMS TMT	HNF1A		transcription regulator		-1.718	0.00217	ANPEP,APOB,BACH2,CTSZ,CYP27A1,CYP2C9,ENPEP,LCT,MSH6,NPC1L1,PATJ,PCK1,POLR1A,SLC2A2,SLC37A4,TARS,UGT1A1,UGT2A3,UGT2B7
MSMS TMT	FABP4		transporter			0.00225	CCK,CD36,FABP5,IL12B
RNA-seq	2-amino-5-azotoluene		chemical toxicant		-0.447	0.00227	ABCC4,CYP2B6,CYP2C8,CYP3A5,UGT1A1
RNA-seq	SDC2	-4.629	other		-1.067	0.00227	ACTA2,CDKN1B,MMP7,TGFBR2,TGFBR3
MSMS TMT	IRF2		transcription regulator			0.00237	EIF2AK2,ERAP1,HIST1H4C,IL12B,TAP1,TAPBP
MSMS TMT	NRIP1		transcription regulator		1.633	0.00237	APOA1,COX7A1,CYP4B1,SDHB,SLC16A10,SLC25A20
MSMS TMT	NR1I2		ligand-dependent nuclear receptor	Inhibited	-2.397	0.00247	CD36,Ces2a,CYP2B6,CYP2C9,CYP3A5,GSTA5,UGT1A1
MSMS TMT	HOXA10		transcription regulator		0.333	0.00258	AIMP2,ALPP,BCHE,DPP4,ELOC,HDLBP,HLA-DQA1,LYZ,RPL37A
MSMS TMT	RAC2		enzyme			0.00267	ALDOA,CAP1,CD74,MIF,S100A6,TSC22D1
RNA-seq	PXR ligand-PXR-Retinoic acid-RXRα		complex		-1.794	0.00274	ABCB11,CAT,CES3,CYP1A2,CYP2A6 (includes others),CYP2B6,CYP2C8,CYP2C9,CYP3A5,CYP3A7,GSTM1,GSTM2,UGT1A1
RNA-seq	CD38		enzyme		1.323	0.00277	ALDOA,ASS1,CISD1,CISH,CKAP4,EIF4EBP1,ENDOG,ERO1A,FAM162A,FGL2,GALK1,GCAT,GPAM,HEPACAM2,KIAA1147,KLHDC2,LGALS3,MYADM,PRDM1,PRDX4,RASGRP2,RBPMS,S100A6,Scd2,SDC1,SLC2A1,SLC39A8,SLC7A5,ST7,TMED5,TUBB2B,UCK2,UPB1,ZBTB32,ZNF443
MSMS TMT	Ncoa-Nr1i2-Rxra		complex	Inhibited	-2	0.00277	CAT,CYP2B6,CYP2C9,CYP3A5
RNA-seq	cholesterol ester		chemical - endogenous mammalian			0.0029	CES1,LDLR,SCARB1
RNA-seq	LPXN		transcription regulator			0.0029	ACTA2,MYH11,TAGLN
RNA-seq	MYH11	-10.683	other			0.0029	ACTA2,CNN1,MYH11
RNA-seq	RHEB		enzyme			0.0029	BACE1,CDKN1B,IRS1
RNA-seq	carbon tetrachloride		chemical toxicant		1.782	0.00298	ACTA2,APOB,CXCL10,CYP2E1,DES,GDF15,ICAM1,NOS2,PDGFRB
MSMS TMT	CBFA2T2		transcription regulator			0.00302	CHGA,MUC2
MSMS TMT	cholesterol ester		chemical - endogenous mammalian			0.00302	CES1,LDLR
MSMS TMT	dieldrin		chemical toxicant			0.00302	CYP2B6,CYP3A5
MSMS TMT	DUSP9		phosphatase			0.00302	IL12B,PCK1
RNA-seq	Histone h3		group			0.00302	ABCB11,ARHGEF17,BCL2,BGLAP,CD9,CDKN1B,CDKN2A,CEACAM1,CIITA,CSF1R,CYP3A5,EFNA1,EOMES,FGFR2,FOXJ1,GATA2,GBX2,HOXA5,Ifi27l2a/Ifi27l2b,IFITM3,IGFBP2,IKZF4,IRF7,JUN,MCM2,Mt1,Nes,NOS2,NRARP,PRDM1,SGK1,SHH,SREBF1,STOM,STX1A,TAGLN,TBX1,TGFBR2,WLS
MSMS TMT	PDCD4	-2.364	other			0.00302	PDCD4,YBX1
MSMS TMT	SCT		other			0.00302	AQP1,CD36
MSMS TMT	atorvastatin		chemical drug		0.268	0.00307	ACE2,ALPP,APOA1,APOB,CAT,CD36,COPS5,ENPP3,FDPS,HBA1/HBA2,LDLR,NPC1L1,SLC25A51
RNA-seq	SP3		transcription regulator		0.548	0.0031	ACTA2,ADCY4,AFAP1L1,BGLAP,CDKN2C,CES1,Ces2c,COL7A1,CYP17A1,DNMT3A,EGR1,EREG,F10,FDX1,GDF15,HPSE,HSD17B1,LAMA1,LCAT,MYCN,MYH11,MYH7,PRKRA,PTPN1,SCARB1,SGK1,SLC39A8,SREBF1,TAGLN,TGFBR3,TGM1,TNNC1,XYLT1
RNA-seq	8-bromo-cAMP		chemical reagent		-0.826	0.00328	ACE,ACSL4,ALPPL2,AOC1,ARG2,BGLAP,BMP2,BMP7,CCNA1,CREM,CYP17A1,CYP21A2,DUSP4,EGR1,FDX1,HSD17B1,IGF2,LDLR,LHB,MMP23B,NOS2,PCK1,PDE3B,REN,SCARB1,SGK1,SLC2A1
MSMS TMT	KLF15		transcription regulator	Inhibited	-2.219	0.00329	ACADVL,ACOX1,CD36,FABP5,SLC25A20
MSMS TMT	oxadiazon		chemical toxicant			0.00333	ACOX1,CAT,CRAT
MSMS TMT	CLEC11A		growth factor			0.00336	ALDOA,CAP1,CD74,MIF,S100A6,TSC22D1
MSMS TMT	9Z,11E-octadecadienoic acid		chemical - endogenous non-mammalian		1.067	0.00338	ACOX1,CD36,IL12B,LDLR
MSMS TMT	ABCB6	0.337	transporter		1.067	0.00338	ATP5IF1,FECH,HAGH,SLC25A51
MSMS TMT	PLA2R1		transmembrane receptor		1	0.00338	ALDH2,CTSA,HAGH,SDHB
MSMS TMT	GATA1		transcription regulator		0.282	0.00355	AQP1,CD36,COPS5,FECH,HBA1/HBA2,Hbb-b1,Hbb-b2,IPO5,LYZ,MCM3,NCL,SCIN,SLC3A2,TFF3
MSMS TMT	IL27		cytokine		-1.36	0.00355	B2M,CD63,CD74,EIF2AK2,Gzmb,HLA-A,HLA-DQA1,HLA-DQB1,HPGD,IL12B,TAP1
MSMS TMT	TCR		complex		1.312	0.00357	ABCD1,ABCD3,ALDOA,APOA4,BACH2,CTSB,ECH1,EIF4E,ETV5,GLUD1,GZMA,IFIH1,MDH1,PDCD4,RPL13A,RPL18A,RPL3,RPL30,RPL31,RPS17,RPS2,TSC22D1
MSMS TMT	EGFR		kinase	Activated	3.187	0.00368	ACOT7,CD47,EIF4E,EIF5A,FKBP11,GRN,Hbb-b1,Hbb-b2,HNRNPDL,IGF2BP3,MME,NCL,NSUN2,NUDC,PABPC1,RBBP7,SDHB,SERBP1,TNC,TOP1
MSMS TMT	FOXA2		transcription regulator		-1.131	0.00371	AMY2B,APOA1,APOB,CYP2C9,HPGD,MUC2,PCK1,SLC2A2,Tpm2
MSMS TMT	miR-1-3p (and other miRNAs w/seed GGAAUGU)		mature microrna		0.652	0.00372	ANPEP,CAP1,DNAJB1,EML4,LARP4,MOV10,NELFCD,OAT,PDCD4,SLC25A22,SYNE1,TAGLN2,TSPAN4,WDR11
RNA-seq	TFRC		transporter			0.00379	ATF5,ECEL1,ERO1A,GGT1,GPX7,Gstm6,HERPUD1,HMOX1,JUN,LDHA,SLC2A1,SPRR1A,STC2,TNFRSF12A
MSMS TMT	NFE2L2		transcription regulator		-1.516	0.00389	ABCC4,AKR1A1,CAT,CBR1,CD36,EPHX1,Gsta4,GSTA5,OAT,PSMB5,SLC7A8,UBE2K,UGT1A1,UGT1A6
RNA-seq	SASH1		other		-1.147	0.00418	ACPP,ATM,BBX,CCL4,CXCL10,EDN1,FGL2,HDAC1,HHEX,IFIT1B,IFIT2,IL15,IRF7,Mx2,NMI,PML,RILPL1,TLR3,Vnn3
RNA-seq	vitamin A		chemical - endogenous mammalian		-0.218	0.00432	AQP1,BCO1,BMP2,CDKN1B,GPRC5B,LRAT,RBP1,SLC40A1
MSMS TMT	eicosapentenoic acid		chemical drug		-0.64	0.00432	ACADVL,CAT,ECH1,IL12B,LDLR,NPC1L1,SLC25A20
MSMS TMT	pitavastatin		chemical drug			0.00448	CAT,CD36,FDPS
RNA-seq	methylmercury		chemical toxicant	Activated	2	0.0045	CYP2E1,HMOX1,Mt1,SCGB3A1,SLC1A1
RNA-seq	vitamin K3		chemical drug	Activated	2	0.0045	BCL2,BID,EGR1,HMOX1,NOS2
RNA-seq	tert-butyl-hydroquinone		chemical reagent		0.007	0.00458	AKR1C1/AKR1C2,CRYZ,FOSL1,GCLM,GSTA5,HMOX1,IDO1,JUN,NQO1,PHKA1,UGT1A1
RNA-seq	IKBKG		kinase		0.849	0.00469	AMPD3,BMP2,CTSZ,Defa3 (includes others),EREG,GCH1,Gstt1,HLA-A,ICAM1,IFIT1B,IL1RN,KCNH2,LCN2,Mt1,Mt2,NAGLU,NID1,RABEP2,Saa3,SEMA3C,SERPINE2,SGK1,SOD3,TMEM176B,TNFAIP2
MSMS TMT	LPL		enzyme		-0.152	0.00485	APOA1,APOA4,APOB,CD36
MSMS TMT	selenomethylselenocysteine		chemical - endogenous mammalian		-1.982	0.00485	CES1,CYP3A5,DRG1,RPS12
RNA-seq	PLD2		enzyme			0.00488	ABCB11,BCL2,NOS2,STXBP1
RNA-seq	ZNF423		transcription regulator			0.00488	BRCA1,CD79B,RARB,SMAD6
RNA-seq	SERCA		group		-0.218	0.00488	BTG2,EGR1,FOSL1,JUN
MSMS TMT	8-chlorophenylthio-adenosine 3',5'-cyclic monophosphate		chemical - kinase inhibitor		0.116	0.0049	ACADS,AKAP1,CD36,HSD3B1,NCOA2
MSMS TMT	CIITA		transcription regulator	Inhibited	-2.23	0.0049	B2M,CD74,HLA-A,HLA-DQA1,HLA-DQB1
MSMS TMT	NFKBIA		transcription regulator		-0.329	0.00506	ABCD3,APOA1,ATP5MF,ATP6V1B1,CD82,CTSB,CTSZ,EIF4G2,ERO1A,Gm21596/Hmgb1,GRN,HLA-A,IGF2R,Mt1,Mt2,MUC2,RPL27A,RPL8,RPS2,SLC12A2,TNC,TRADD
MSMS TMT	HTT		transcription regulator			0.0051	ACAT2,APOA1,ATP5MF,CAST,CPSF2,CYP51A1,DBNL,EPB41L3,FDPS,FKBP4,PC,RAB10,SLC12A2,Tpm2,YWHAG
RNA-seq	captopril		chemical drug		1.405	0.00516	ACE,AGT,CYP2E1,EPHX2,GNAI2,HMOX1,IL1RN,NOS2,REN,SERPING1
RNA-seq	cyclic AMP		chemical - endogenous mammalian		1.58	0.00527	ACTA2,Akr1b7,ARG2,ASS1,BCL2,BGLAP,BMP2,CA2,CACNA1H,CDKN1B,CYP17A1,CYP21A2,CYP2A6 (includes others),EGR1,ENO2,FCGR1A,GCH1,GOT1,HSD17B11,IGF2,IGFBP4,IL15,IL1RN,IL33,INSR,ITPR3,JUN,LHB,MME,MYLK,NOS2,NR4A1,NTF4,OPRD1,PCK1,PENK,RAPGEF3,RARB,RBP4,REN,SCARB1,SREBF1,SST,TRH,YWHAG
RNA-seq	RBPJ		transcription regulator		-0.017	0.0053	CDCA7,CDKN1B,Cdkn1c,CDKN2A,CELA1,CRP,CTRB2,FBXL19,FGF11,HES5,IGF2,JAG1,JUN,MESP2,NHLH1,NRARP,PDGFB,POGLUT1,PRDM1,SDC1,SLC2A1,WASF1
RNA-seq	cerivastatin		chemical drug	Activated	2.005	0.00552	ASS1,CD36,CNP,ENPP3,FDPS,GCH1,HMOX1,ICAM1,INSR,ITGB4,MYH7,NOS2,PTGDS
MSMS TMT	EPO		cytokine		1.25	0.00553	B2M,CD36,FABP5,FECH,HBA1/HBA2,Hbb-b1,Hbb-b2,HMGN1,Ifi27l2a/Ifi27l2b,LDLR,NACA,PDCD4,Rps3a1,TOP1,YBX1
MSMS TMT	LIPE	-0.355	enzyme		-0.447	0.00555	ADH1C,CD36,NCOA2,PC,PCK1
MSMS TMT	3-methylcholanthrene		chemical toxicant		0	0.00572	CD36,GSTA5,UGT1A1,UGT1A6
RNA-seq	lipopolysaccharide		chemical drug		1.972	0.00582	ABCB11,ABCC4,ABCC5,ACVR2A,ADORA1,AGT,AK4,ALB,ALOX5,ALOX5AP,AMPD3,Apol7e (includes others),AQP1,AQP5,AQP7,AREG,ARG2,ARL4C,ASS1,BACE1,BCL2,BID,BIRC2,BMP2,BTG1,C5,CACNA1A,CARD6,CASP7,CCL17,CCL4,CCNG2,CCR4,CD14,Cd24a,CD274,CD276,CD36,CD59,CD74,CD83,CD9,CEACAM1,CGAS,CHAF1B,CIITA,CISH,CLIC4,COL4A1,COL9A3,CREM,CRP,CRTAP,CSF1R,CST3,CSTB,CTSV,CUBN,CXCL10,CYBA,CYP1A2,CYP27A1,CYP2E1,CYP3A5,DNAJB11,DUSP4,EDN…
MSMS TMT	ethoxyquin		chemical toxicant			0.00583	CYP2B6,Gsta4,PSMB5
MSMS TMT	let-7a-5p (and other miRNAs w/seed GAGGUAG)		mature microrna	Inhibited	-2.724	0.00584	EIF4G2,HBA1/HBA2,Hbb-b1,Hbb-b2,IGF2BP2,IGF2BP3,IPO4,MARS2,PGRMC1,RTCA,SPRYD4
RNA-seq	PTGER4		g-protein coupled receptor		-0.238	0.00586	BRCA1,CCL4,CCNG2,Ctla2a/Ctla2b,CXCL10,EDN1,HAVCR2,HCAR2,HERC6,HERPUD1,IFI35,Ifi47,IFIH1,IFIT1B,IFIT2,IGF2BP2,IRF7,MAFB,MAFF,Mx2,NOS2,NXPE3,PDCD4,PDGFB,RNF144B,RNF24,ST6GAL1,TBC1D4,YPEL3,Zfp811
MSMS TMT	Camk		complex			0.00591	CCK,GABRD
MSMS TMT	CYP7A1		enzyme			0.00591	FDPS,NPC1L1
MSMS TMT	LPCAT3	-0.193	enzyme			0.00591	CD36,NPC1L1
MSMS TMT	PCSK9		peptidase			0.00591	LDLR,TOP1
RNA-seq	POMC		other		0.653	0.00599	ACSL4,Akr1b7,CDKN1B,CYP17A1,CYP21A2,DCT,FOSL1,HMOX1,ICAM1,JUN,LDLR,NOS2,NR4A1,SCARB1,Sik1,TRH
MSMS TMT	genistein		chemical drug		1.629	0.00613	ACE,ACP2,ALPP,APOA1,ATP6V1B1,CAT,CTSA,CTSB,GLB1,GSTA5,IGF2R,Mt1,MUC2,PDCD4,PPT1,SCPEP1,SHBG
RNA-seq	HEY1		transcription regulator		1.764	0.00625	ACTA2,Cdkn1c,CNN1,MYH11,NR2F2,PROX1,TAGLN
MSMS TMT	HDL-cholesterol		complex	Inhibited	-2.236	0.00625	APOB,CYP4V2,CYP51A1,RPTOR,SLC2A2
MSMS TMT	Hist1h1a	-0.367	other		0	0.00636	B2M,B4GALT5,CD36,DAO,FDPS,FKBP4,PCCB,TRPM4
MSMS TMT	HIST1H1T		other		0	0.00636	B2M,B4GALT5,CD36,DAO,FDPS,FKBP4,PCCB,TRPM4
RNA-seq	NOTCH1		transcription regulator		-0.465	0.00636	ACTA2,AKR1C1/AKR1C2,BCL2,BIRC2,CD14,CDCA7,CDKN1B,Cdkn1c,CHST1,CNN1,CSF1R,DES,ERBB3,FOSL1,GAA,GATA2,GFI1B,HES5,HMOX1,ID2,JAG1,Ly6a (includes others),MCAM,MESP2,MYH11,MYH7,MYLK,NHLH1,NOTCH3,NR2F2,PDGFB,PDGFRB,PROX1,PTGDS,REN,RGS5,S100A1,TAGLN,TIE1,WASF1,WNT3
RNA-seq	NCOA3		transcription regulator		-0.649	0.00647	BCL2,CYP2B6,EOMES,HES5,HOXA1,LDHA,LHB,PLIN2,RARB,SLC2A1,SREBF1,TAGLN
MSMS TMT	NR2F1		ligand-dependent nuclear receptor			0.0067	APOA1,APOA4,PCK1,RBP2
MSMS TMT	PNPLA2		enzyme		-1.982	0.0067	ACOX1,CD36,Gk,GSTK1
RNA-seq	IL5		cytokine		0.803	0.00683	ALDOA,AOC1,AREG,ASS1,ATXN1,BCL2,BIRC2,CA4,CD63,CEACAM1,CIITA,CISD1,CISH,CKAP4,CYP1A2,DDX21,EGR1,EIF4EBP1,ENDOG,ERO1A,FAM162A,FGL2,GALK1,GCAT,GCLM,GPAM,HEPACAM2,ICAM1,IL3RA,IL4R,IRF7,KIAA1147,KLHDC2,MYADM,NOS2,PPIF,PRDM1,PRDX4,RASGRP2,RBPMS,S100A6,Scd2,SGK1,SLC1A5,SLC2A1,SLC39A8,SLC7A5,ST7,TLR1,TUBB2B,UCK2,UPB1,ZBTB32,ZNF443
RNA-seq	CHUK		kinase		1.822	0.00698	AMPD3,BMP2,CTSZ,CXCL10,CYBA,EREG,GCH1,Gstt1,HLA-A,ICAM1,IFIT1B,IL1RN,KCNH2,LCN2,Mt1,Mt2,NAGLU,NID1,PPARGC1B,RABEP2,RBP1,Saa3,SEMA3C,SERPINE2,SGK1,SOD3,TMEM176B,TNFAIP2,TNFSF13B
RNA-seq	MBD3	1.381	enzyme			0.00708	DAAM1,DIXDC1,FBXW4,FOSL1,FZD1,FZD5,HTRA1,KREMEN1,LGR5,LRP5,PPP2R2C,SFRP2,SIRT1,TIE1,VANGL2,WNT6,Yaf2
RNA-seq	diethylnitrosamine		chemical toxicant		1.393	0.00715	CD63,CDKN1B,CES3,CSTB,CYP2C8,CYP4A11,HSD3B1,IGFBP2,ITLN1,LCN2,Mt1,SELENBP1,SLC37A4,TM4SF4,UPP2,Vnn3
RNA-seq	EP300		transcription regulator		-0.081	0.00729	ACHE,AGT,AQP5,B2M,BRCA1,CA2,CARD6,CD36,CD59,CDKN1B,CDKN2A,CRABP2,CRIM1,DIO1,DNAJB4,DUSP4,EDARADD,EDN1,EGR1,FDX1,FNDC3B,Gcg,GIMAP1-GIMAP5,GREB1,H6PD,HDAC11,HES6,HLA-G,HMOX1,IFIT1B,IL17RC,IL17RE,JUN,KCTD1,LDHA,LHB,LMNA,MSX1,MYH11,Nebl,NOS2,NR3C1,NR4A1,PDE10A,PDGFRB,PDK4,PLA2G4A,PLEKHF1,RAPGEF3,RARB,RBP1,RMND5A,SDC1,SIRT1,SLC43A1,SLC6A19,SMOC1,SPHK1,SPSB1,ST6GAL1,STOM,TGFBR2,TLE2,TLE6,TMEM38A,UTRN,W…
MSMS TMT	VEGFA		growth factor		-1.286	0.00732	ACE,ALDH2,ANPEP,ARG2,ATP5MC3,ATP5MF,CTSB,ERAP1,ETV5,HLA-DQB1,ME2,MKI67,SDHB,SHMT2,SLC25A5,TIMM13,TNC
RNA-seq	MYOD1		transcription regulator		0.526	0.00743	ACHE,ACTA2,ADORA1,AGT,ALDOA,ARID3A,ASS1,BCL2,BIN1,BRCA1,CDO1,COL4A1,DAO,DES,ENO3,ETV4,FOSL1,GYS1,HES6,ID2,IGF2,ITGA7,LDB3,MAFB,MYH7,MYL1,Nes,Pdlim3,PMEPA1,PNP,RBM38,RYR1,SLC2A1,SST,TGFBR3,TNNC1
MSMS TMT	miR-16-5p (and other miRNAs w/seed AGCAGCA)		mature microrna		-1.678	0.0075	ACP2,EIF4E,EIF4G2,IGF2R,IPO4,MAP2K1,PDCD4,PISD,PPIF,SLC12A2,SLC25A22,UGP2,UTP15
RNA-seq	sulforafan		chemical drug		-1.115	0.00767	AKR1B10,AKR1C1/AKR1C2,Akr1c12/Akr1c13,BCL2,CDKN1B,CRYZ,ENPEP,EPHX1,GCLM,GSR,GSTA3,GSTA5,GSTM1,HDAC1,HMOX1,ICAM1,NOS2,NQO1,PGM3,PGRMC1,PHKA1,PML,UGT1A6
MSMS TMT	NCOR-LXR-Oxysterol-RXR-9 cis RA		complex	Inhibited	-2	0.00777	APOA4,ARG2,CD36,CYP51A1
RNA-seq	DYSF		other			0.0079	B2M,CD74,CD83,CORO1C,Ctla2a/Ctla2b,CTSH,CTSS,CTSV,CXCL10,CYBA,EHMT2,GABARAPL1,HLA-A,LCP1,LGALS3,LYZ,MRC1,S100A13,UGT1A6
RNA-seq	lisinopril		biologic drug		1.067	0.00795	ACE,JUN,LDLR,NOS2,S100A6
RNA-seq	gamma-linolenic acid		chemical - endogenous mammalian		0.447	0.00795	HMOX1,NOS2,PLIN2,PLIN4,PLIN5
RNA-seq	STAT4		transcription regulator		1.673	0.00806	ACSS1,ANGPTL6,BCL2,CAPN5,CDKN1B,CIR1,Ctla2a/Ctla2b,CXCL10,Cyp2d22,DDAH2,ENO2,ERO1A,ETV5,FDX1,FSCN1,HES6,HEXB,IFIH1,IFIT1B,IFIT2,ITGA7,ITIH5,JAG2,KRT18,LAMTOR3,LPIN1,MAGED1,MBOAT2,Mt1,MTHFS,NXN,PKP2,PRDM1,RAMP1,RASL12,RCN3,RGCC,RNF130,SELENBP1,SMPDL3A,STC2,TLE6,TUBB2B,ZNF394,ZNF524
RNA-seq	AIRE		transcription regulator		0	0.00838	AKR1B10,AMBP,CXCL10,CYP1A2,EOMES,GIP,IGF2,LTF,PTGDR,Sbp/Sbpl,TFF3,TLR1,TLR3
RNA-seq	nifedipine		chemical drug		-0.043	0.00838	ANKH,BMP2,CYP17A1,DUSP4,EDN1,INSR,IRS1,LDLR,MYH7,NOS2,NR3C1,NR4A1,SGK1
RNA-seq	MFSD2A	-1.413	transporter			0.00842	ACSL4,DHCR7,Gstm6,LDLR,MVD,Scd2,SREBF1,STARD4
RNA-seq	CREBBP		transcription regulator		-0.83	0.00847	AGT,ASL,B2M,BCL2,BMP7,CA2,CARD6,CD59,CDKN1B,CRIM1,CXCL10,DNAJB4,DUSP4,EDARADD,EGR1,EOMES,ESAM,FDX1,FNDC3B,FUT7,Gcg,GFI1B,GIMAP1-GIMAP5,GLI1,HDAC11,HLA-DRA,HLA-G,IFIT1B,IL17RC,IL17RE,JUN,KCTD1,LDLR,MST1,MSX1,MYCBP,MYH7,Nebl,NOS2,NR3C1,PCK1,PDE10A,PDE3B,PDGFRB,PKHD1,PLEKHF1,RAPGEF3,RMND5A,SDC1,SLC43A1,SLC6A19,SMOC1,SPSB1,SST,ST6GAL1,STOM,TAGLN,TLE2,TLE6,TMEM38A,UTRN,WNT5B
RNA-seq	ursodeoxycholic acid		chemical - endogenous mammalian	Inhibited	-2.263	0.00873	ABCB11,CYP2B6,CYP2C9,CYP2E1,CYP4A11,GLI1,IRS1,NOS2,SLC10A2,VDR
MSMS TMT	NR2F2		ligand-dependent nuclear receptor			0.00896	APOA1,APOA4,PCK1,RBP2
MSMS TMT	PRKAA1	0.486	kinase		0.152	0.00896	CAT,CYP2B6,IL12B,NCF2
MSMS TMT	NKX2-2-AS1		other		-1	0.00896	COX7A1,FAM162A,PHYH,SLC25A51
RNA-seq	Ncoa-Nr1i3-Rxra		complex		-0.378	0.00899	CYP2B6,CYP2C8,CYP2C9,CYP3A5,CYP3A7,NOS2,SOD3
RNA-seq	GW7647		chemical drug		-1.633	0.00899	CDKN2A,NPC2,PDK4,PLIN2,SLC16A13,Slc22a21,SLC22A5
RNA-seq	CSF3R		transmembrane receptor			0.00902	CD14,CDKN1B,CISH,FCGR1A,LTF,LYZ
RNA-seq	NR1H4		ligand-dependent nuclear receptor		0.876	0.00918	ABCB11,ABCC4,Akr1b7,APOA5,CDKN2A,CYP2B6,CYP3A5,EDN1,FGB,INSR,KNG1,LIPC,NDRG2,NOS2,NPC1L1,NR3C1,PPARGC1B,RARB,SCARB1,SDC1,SLC10A2,SREBF1
MSMS TMT	progesterone		chemical - endogenous mammalian		-1.952	0.00944	ACAT1,ACE,AQP1,ATP1B1,CD36,CD82,CLDN3,CYP2B6,CYP3A5,DPP4,HSD17B4,IL12B,LGALS1,MAOA,MME,SPINK1
RNA-seq	LDL		complex	Activated	2.096	0.00963	ARG2,BCL2,BMP2,CD36,CREM,CYP2C8,CYP2C9,CYP2J2,FCGR1A,FDPS,GAS6,GCLM,GTF2I,HMOX1,ICAM1,IDO1,IFIT2,IGFBP2,IGFBP4,IL17RC,IL1RN,IRF7,JUN,LIMS1,MMP14,NOS2,NOX1,NPC2,NR4A1,PLIN2,SCARB1,SIGLEC1,SREBF1,TGFBR2,TGFBR3
MSMS TMT	KHSRP	0.469	enzyme			0.00964	IL12B,RPL3
MSMS TMT	Muc4		other			0.00964	LYZ,MUC2
MSMS TMT	novobiocin		chemical drug			0.00964	CA9,MKI67
MSMS TMT	PSMB9		peptidase			0.00964	HLA-A,TAP1
MSMS TMT	RSC1A1		other			0.00964	SLC28A1,SLC28A3
MSMS TMT	TAPBP	-0.621	transporter			0.00964	HLA-A,TAP1
MSMS TMT	TBP	-0.112	transcription regulator			0.00967	HLA-A,LDLR,RPL31,RPS10,XDH
RNA-seq	FANCC		other			0.00978	FZD2,FZD6,FZD9,GDF15,HHEX,HNF1B,JAG1,MMP7,MYL1,MYOF,NOS2,NR3C1,OAS1,PHLDA2,RPGR,TBC1D9,UGT2B7
RNA-seq	T3-TR-RXR		complex	Activated	2.401	0.00995	AKR1C1/AKR1C2,AKR1C3,APOA5,F10,FGA,LDLR,PCK1,PDE3B,SCARB1,SLC2A1,SREBF1,TRH
RNA-seq	Mek		group		1.809	0.00996	ACAT1,BID,CASP2,CD36,CDKN1B,CDKN2A,CSF1R,DCT,DNMT3B,EGR1,EPHA2,ERBB3,EREG,GPER1,HAND1,Ifi47,IL15,JUN,LHB,MMP14,NOX1,NR4A1,PAX8,PDGFRB,Tpm2
RNA-seq	tamoxifen		chemical drug		1.5	0.00996	BCL2,BMP2,BRCA1,CAT,CD36,CDKN1B,CRYZ,CYP2B6,CYP2E1,CYP3A5,DNMT3B,EIF4EBP1,ETV4,ETV5,GSTA5,IL1RN,IRS1,JUN,LHB,NOS2,SALL1,SERPINA6,SLC1A1,TGFBR2,TYMP
RNA-seq	cholic acid		chemical - endogenous mammalian		1.486	0.01	ABCB11,ABCC4,ABCG8,CYP27A1,CYP4A11,KRT18,LRP2,PCK1,SLC10A2
RNA-seq	ETV4	3.759	transcription regulator		-1.065	0.01	ACTA2,CDKN2A,ETV4,GGT1,HPSE,MMP14,MMP7,SHH,TGFBR2
RNA-seq	2-mercaptoethanol		chemical - endogenous mammalian		0	0.0101	HERPUD1,HMOX1,IDO1,SLC2A1
RNA-seq	dydrogesterone		chemical drug		0	0.0101	AKR1C1/AKR1C2,AKR1C3,GPER1,HSD17B1
MSMS TMT	FOXA3		transcription regulator			0.0103	AMY2B,CYP2C9,DNAH8,SLC2A2
MSMS TMT	Cdc42	-0.19	enzyme		1	0.0103	CTSA,CTSB,CTSZ,STMN1
RNA-seq	CYP7A1		enzyme			0.0104	FDPS,NPC1L1,SREBF1
RNA-seq	LPCAT3		enzyme			0.0104	ABCG8,CD36,NPC1L1
RNA-seq	ruboxistaurin		chemical drug			0.0104	EGR1,Marcks,PDGFRB
RNA-seq	TDG		enzyme			0.0104	APEX1,CRABP2,RBP1
RNA-seq	ethanol		chemical - endogenous mammalian		0.352	0.0106	ADH1C,ALOX5,BCL2,BRCA1,CAPN5,CDKN1B,CHAT,CLIC4,CRP,CYP2A6 (includes others),CYP2B6,CYP2E1,CYP3A5,CYP3A7,EDN1,EGR1,HMOX1,HSP90AB1,ICAM1,ID1,Ifi47,IL15,IL1RN,IRF7,JUN,LPIN1,MAG,MME,NMI,NOS2,NR3C1,PHB,RBP1,SGK1,SIRT1,SLC1A2,SLC40A1,SREBF1,TRH,TSC22D3
MSMS TMT	HSF1		transcription regulator		1.96	0.0107	B2M,COBL,DNAJB1,FKBP4,HSP90AB1,LDLR,PGAM5,RAB5C,SPR,ST13
MSMS TMT	dehydroisoandrosterone		chemical - endogenous mammalian		0.496	0.0107	CYP2B6,CYP2C9,CYP3A5,IL12B,RACK1
RNA-seq	Growth hormone		group	Activated	2.033	0.011	BGLAP,BMP2,BMP7,CD36,CENPX,CISH,CLDN15,CYP2C9,DLK1,EGR1,FGFR3,GDF15,IGF2,IGFALS,IGFBP2,INSR,JUN,LDLR,NOX4,PRLR,SIRT1
RNA-seq	Esrra		transcription regulator		-1.437	0.011	ACAT1,ALDOA,APOA4,BDH1,CRAT,ECH1,ENO2,ENO3,EPAS1,FABP2,GYS1,HSD3B1,OXCT1,PDK4,PGAM2,PNLIPRP2,Scd2,SLC2A1
RNA-seq	NR1I3	-1.297	ligand-dependent nuclear receptor		-1.077	0.0111	Ces2a,CYP1A2,CYP2B6,CYP2C8,CYP2C9,CYP3A5,CYP3A7,HSD17B4,RARB,Sult1d1
RNA-seq	NOTCH2		transcription regulator		-1.762	0.0111	ACTA2,BCL2,CDKN1B,CNN1,DES,HES5,MYH11,RGS5,SDC2,TAGLN
RNA-seq	benzo(a)pyrene		chemical toxicant		-1.798	0.0111	BCL2,BRCA1,BTG3,CKS1B,CRADD,CYP1A2,DHRS1,Dnajb3,ERCC5,EREG,FGF9,FGFR3,FST,FZD1,GCLM,GNAI2,Gsta4,HMOX1,ING1,INSR,JUN,MAFF,Mt2,NAPB,NMI,NQO1,NR4A1,PPP1R3C,RAE1,REPS1,RGS5,XPA,XPC
MSMS TMT	PPARα-RXRα		complex			0.0112	ACAA1,ACOX1,APOA1
RNA-seq	Raf		group		-1.026	0.0113	BGLAP,CDKN1B,EDN1,JUN,KRT18,MYH11,RARB,TAGLN
MSMS TMT	diethylnitrosamine		chemical toxicant		0.896	0.0114	CD63,HSD3B1,ITLN1,Mt1,OAT,SLC37A4
MSMS TMT	sulforafan		chemical drug			0.0121	Akr1c12/Akr1c13,ENPEP,EPHX1,GSTA5,IL12B,PGRMC1,PSMB5,UGT1A6
RNA-seq	CDK2AP1		other			0.0122	DAAM1,DIXDC1,FBXW4,FOSL1,FZD1,FZD5,KREMEN1,LRP5,SFRP2,TIE1,VANGL2,WNT6
RNA-seq	Ngf		group		1.183	0.0123	ACHE,BCL2,CHAT,DUSP4,EGR1,ENO2,JUN,MAP1A,NOS2,NR4A1,RARB,TAC1,VGF
RNA-seq	CBX7		other		-0.581	0.0125	AREG,BMP2,CDKN2A,CTSS,FER1L6,GDF15,PRDM1
RNA-seq	Ncoa-Nr1i2-Rxra		complex		-1.134	0.0125	CAT,CYP2B6,CYP2C8,CYP2C9,CYP3A5,CYP3A7,NOS2
RNA-seq	MKL1		transcription regulator		-1.441	0.0126	CDKN2A,CLDN15,CNN1,COX7A1,CYBA,DNAJB4,FLNA,GP6,HLA-A,ICAM1,LCN2,LTF,MYL9,MYLK,P2RY1,PRTN3,RAMP1,Saa3,SCARB1,TAGLN,TBX1,Tpm4,TST
MSMS TMT	APP		other		-0.165	0.0129	CD74,COX4I1,COX5A,CTSB,HBA1/HBA2,Hbb-b1,HSP90AB1,HSPG2,IFIH1,IGF2BP2,IGF2R,Igtp,IL12B,Irgm1,LDLR,MME,PDCD4,RASSF2,Rbfox3,TBC1D4,UBE2K,YWHAB
RNA-seq	MGP		other	Inhibited	-2.236	0.0129	ACTA2,CELA1,JAG1,PRTN3,TAGLN
MSMS TMT	omeprazole		chemical drug			0.013	CBR1,CD36,CYP3A5,GSTK1,UGT1A1
MSMS TMT	CP-55940		chemical reagent			0.0132	MAP2K1,RPL13A,RPS9,TOP1
RNA-seq	oleic acid		chemical - endogenous mammalian		1.575	0.0132	APOB,CD36,EDN1,IAPP,ICAM1,LDLR,LHB,NPC1L1,NR4A1,PDK4,PLIN2,PLIN4,PLIN5,REN,SIRT1,SPHK1,SREBF1
RNA-seq	CRKL		kinase		-0.64	0.0132	CXCL10,FGL2,IL15,RILPL1,TLR3,Vnn3
MSMS TMT	CEBPA		transcription regulator		-1.803	0.0132	ADH1C,ANPEP,APOB,CKAP4,COPS5,COX4I1,CYP2B6,CYP2C9,DDX21,EPHX1,GLRX,IL12B,LGALS1,PCK1
RNA-seq	IL1B		cytokine		0.594	0.0137	ABCB11,ACPP,ACTA2,AMPD3,BCL2,BGLAP,BIRC2,BMP2,CCL28,CCL4,CD274,CD83,Cdkn1c,CRP,CTSS,CTSZ,CXCL10,CYBA,CYP1A2,CYP2B6,CYP2E1,CYP3A5,CYTIP,DNMT3A,DPP4,E2F2,EDN1,EGR1,EIF4E,EIF4EBP1,EPAS1,FGFR2,FGFR3,FUT7,GCH1,GUSB,GYS1,H19,HDAC1,HEXB,HLA-A,HLA-E,HMGA1,Hmgn2 (includes others),HMOX1,HSPG2,ICAM1,IFIT1B,IL15,IL1RN,IL33,IL3RA,IL7,IRS1,ITGA1,ITGA5,JUN,KCNH2,LCN2,LCP1,LDHA,LDLR,MEFV,MIF,MMP14,Mt1,Mt2,MYH11,…
RNA-seq	paricalcitol		chemical drug	Inhibited	-2.36	0.0139	AGT,ATP6AP2,BMP2,CYP3A7,ICAM1,NOS2,REN,TF,TFPI,VDR
MSMS TMT	ezetimibe		chemical drug			0.0142	APOB,LDLR
MSMS TMT	SERPINC1		enzyme			0.0142	HSPG2,MIF
MSMS TMT	thioinosine		chemical toxicant			0.0142	CD36,FABP2
MSMS TMT	TOP1	-0.753	enzyme			0.0142	GLB1,TOP1
MSMS TMT	Zn2+		chemical - endogenous mammalian			0.0142	Mt1,Mt2
MSMS TMT	CDX1		transcription regulator		-1.342	0.0142	CCK,LCT,Sct,SLC7A8,TREH
RNA-seq	rosiglitazone		chemical drug		-1.483	0.0142	ABCC9,ACADS,ACADVL,AGT,ALOX5,AOC1,APOA5,BCL2,C4A/C4B,CAT,CCL17,CD36,CIITA,COX7A1,CRP,CXCL10,DOK1,ECH1,EPHX2,ETFDH,FDX1,FGB,FOSL1,Gcg,GOT1,GPAM,GYG1,H6PD,HCAR2,HLA-DRA,HMOX1,ICAM1,IFIT2,IGF2,IL1RN,INSR,IRS1,LAMB3,LCN2,LHB,LPIN1,LTB4R,Muc1,NOS2,NOX1,NOX4,OAS1,OAS2,PCCA,PCK1,PDK4,PENK,PEX11A,PHYH,PLIN2,PPARGC1B,PRLR,RARB,RBP4,REN,Saa3,SCARB1,SEMA3C,SGK1,SLC25A20,SLC2A1,SREBF1,UPK1B
MSMS TMT	mono-(2-ethylhexyl)phthalate		chemical toxicant	Inhibited	-2.198	0.0143	ACADVL,ACAT2,ACOX1,CD36,COX4I1,Gk,LDLR,MDH1,PC,PCK1,SDHB
RNA-seq	LCN2	4.467	transporter		1.031	0.0145	ACTN1,ATF5,BMP2,CCL17,CORO1C,CXCL10,HMOX1,LDLR,MRC1,NOS2,RARB,RBP4,TAGLN2,TINAGL1
RNA-seq	phorbol myristate acetate		chemical drug		1.551	0.0146	ACE,ACHE,ACSL4,ADCY3,AGT,ALB,AREG,ATP23,BCL2,BMP7,BTG2,CAT,CCL4,CD14,CD276,Cd59a,CDKN1B,CES1,CLCF1,CPE,CSF1R,CTSH,CYBA,CYP17A1,CYP1A2,CYP21A2,DES,DIO1,E2F3,EGR1,EIF4E,EIF4EBP1,EIF5A,ELK1,EPHA2,FAHD1,FCGR1A,FDX1,FGFBP1,FHL3,FOSL1,FST,Gcg,GDF15,GRK5,GSTA5,HMGA1,HSD17B1,HSD3B1,HSH2D,HSP90AB1,ICAM1,ID1,ID2,IGF2,IGFBP2,INO80B,IP6K2,IRF7,JUN,LCN2,LDLR,LHB,LIPC,LYZ,MEFV,MEIS2,MMP14,MRC1,MYH7,NCOA7,NOS2,…
RNA-seq	palmitic acid		chemical - endogenous mammalian		-0.858	0.0146	BACE1,CD36,CYBA,ELOVL6,EPHX2,FBXO32,GDF15,IAPP,ICAM1,IDH2,IRS1,NOS2,NR4A1,PCK1,PDK4,PKLR,PLIN2,PPARGC1B,PPP2R2B,PTPN1,Saa3,SCARB1,SLC25A4,SPHK1,SREBF1,VIPR2
RNA-seq	Ifn		group		-1.043	0.0146	B2M,CD83,CXCL10,CYP4A11,EDN1,HLA-A,ICAM1,IDO1,IFIH1,IFITM3,IL15,IL33,IL7,IRF7,LCN2,Mx2,NOS2,OAS2,PML,SECTM1,THPO,TLR1,TLR3,TNFSF13B,TYMP,XDH
RNA-seq	IFNA4		cytokine		0.273	0.0147	AP1S3,CD274,CLIC4,CXCL10,H2-T22,HLA-E,IFIH1,IFIT2,JAML,Ly6a (includes others),Mx2,PMEPA1
MSMS TMT	fluvoxamine		chemical drug			0.0148	GLB1,RACK1,RPL13A,RPS9
RNA-seq	NR2F1		ligand-dependent nuclear receptor			0.0149	AGT,APOA4,EGR1,GDF15,HNF1B,LTF,PCK1,RARB
RNA-seq	oleoyl-estrone		chemical drug		-0.378	0.0149	ACADVL,ADCY4,CYP2C8,Cyp4f16/Cyp4f37,INSRR,KCNE1B,LDLR,PTGDR
RNA-seq	MIR17HG		other		-0.849	0.0151	ACTA2,APCDD1,ATM,BBX,CELSR1,FNDC3B,FRAS1,HOXA5,HSPG2,IKZF4,JAG1,KCP,MEGF8,MYCN,PKD2,RGMA,SEMA3E,SMAD6,SMOC1,SP5,TAGLN,TGFBR2
RNA-seq	CEBPB		transcription regulator		-0.509	0.0156	ADH1C,AGT,Akr1b7,ALB,ALOX5AP,AOC1,BCL2,BGLAP,BLNK,CCL4,CD14,CDKN1B,CDO1,CRP,CYP17A1,Cyp2d9 (includes others),CYP2E1,DHRS1,DMWD,ENTPD2,F7,FBLN1,FBXO32,HLA-A,HPX,HSD17B4,HSPD1,ID1,IFITM3,IL11RA,IL1RN,IL3RA,IL7,INSR,IRF9,LAMC1,LCN2,LDLR,MBL2,NOS2,NUPR1,PCK1,PDK4,PLA2G4A,PRLR,RBBP7,SCARB1,SERPINA1,SGK1,SREBF1,SST,TF,TMEM176A,TMEM176B,UGT1A6,VDR,XDH
RNA-seq	RXRA		ligand-dependent nuclear receptor		-0.323	0.0159	ABCB11,ADH1C,APOA5,AQP7,ARG2,ARL4C,BGLAP,BRCA1,CAT,CCL17,Ccl6,CD36,CDKN2A,CRABP2,CTSH,CYP2B6,CYP2C9,CYP3A5,CYP4A11,DLK1,EPHX1,FABP2,HCK,HNF1B,HOXA1,HSD17B4,KNG1,LTF,NPC1L1,PCK1,PKLR,PTGDS,RARB,RBP1,REN,SDC1,SLC10A2,SLC34A1,SREBF1,TRH
RNA-seq	PRL		cytokine		-0.764	0.0159	B2M,BCL2,CISH,CTSH,CTSV,EGR1,ERBB3,GSTM1,HSPD1,ID1,ID2,IGF2,JUN,MAGED1,NOS2,PENK,PRLR,PROX1,SCARB1,SCP2,SND1,STAT5A,XDH
MSMS TMT	Pde4		group			0.016	CYP51A1,FDPS,LDLR
RNA-seq	FGF19		growth factor			0.0164	AREG,ENO3,FDPS,HSD17B1,MCAM,NNAT,PTGDS,Scd2,SQLE
RNA-seq	acetaminophen		chemical drug		1.043	0.0169	ALB,BCL2,CYP1A2,CYP2E1,CYP3A5,JUN,NOS2
MSMS TMT	PRL		cytokine		-0.137	0.0169	B2M,CLDN3,COX4I1,CTSB,ELOC,SCP2,SND1,XDH
RNA-seq	AMPK		complex		-0.982	0.017	ACE,BCL2,BMP2,CAT,CXCL10,DUSP4,EGR1,FBXO32,FSCN1,GSTK1,HMOX1,IL1RN,LDHB,LHB,LPIN1,NOS2,NOX4,PDHB,PKLR,SIRT1,SLC2A1,SREBF1
RNA-seq	GATA6		transcription regulator		-1.533	0.0173	ACTA2,AQP5,ASPA,ATP6V0C,BCAM,C1R,C4A/C4B,COL4A1,CYP17A1,DLK1,EDN1,FOXA3,HNF1B,HYAL1,LAMA1,LDHB,LGR5,MRC1,MYH11,MYLK,NDUFA1,PGM2,RARB,Saa3,SEMA3C,SHH,STARD13,TAGLN
RNA-seq	NKX3-1		transcription regulator			0.0175	BTG2,CA2,CASP7,CTSV,CTSZ,ERG,MMP23B,RAMP1,SDC1,SOAT1,STEAP1,VNN1,Vnn3
RNA-seq	NFYA		transcription regulator		0.784	0.0177	BCL2,COL11A1,EPHX1,F12,FGFR2,GPAM,HLA-DRA,LPIN1,PDGFRB,Scd2,TGFBR2,THOP1
MSMS TMT	pioglitazone		chemical drug		-0.522	0.0177	ACE2,APOA1,AQP1,CD36,COX4I1,HPGD,LDLR,NCF2,PC
RNA-seq	PPARGC1A		transcription regulator	Inhibited	-2.301	0.0177	ABCB11,ACADVL,ACAT1,APOA4,Apoc3,BCAT2,BDH1,CAT,CD36,COMP,CYP2B6,DIO1,EPAS1,FBXO32,GOT2,IL1RN,KYAT3,LDHA,LPIN1,MYH7,NR1I3,NSDHL,OXCT1,PDK4,RBP4,SLC25A20,SREBF1,TNFRSF12A,TXNRD2
RNA-seq	beta-carotene		chemical - endogenous mammalian	Inhibited	-2.53	0.0177	ALB,CELA1,ELOVL6,FADS3,LCTL,NOS2,NTSR2,RBP4,SCARB1,Scd2,SLC16A12
RNA-seq	CDKN3		phosphatase			0.0179	DLK1,H19,KCNQ1OT1,Nespas
RNA-seq	BMP10		growth factor		1.067	0.0179	Cdkn1c,ID1,ID2,SMAD6
RNA-seq	FRMD6	-1.618	other		1.067	0.0179	BMP2,PDGFB,RASSF4,RASSF8
RNA-seq	PDGFRB	3.017	kinase		0	0.0179	ACTA2,MYH11,PDGFRB,RGS5
RNA-seq	monorden		chemical - endogenous non-mammalian		-1.091	0.0179	ADAM28,GSN,IRS1,NOS2
RNA-seq	TCF		group			0.018	ADGRG2,BCL2,CEACAM1,CRAT,EGR1,FGF9,HTRA1,IDO1,IRS1,ITGA1,LGALS3,MME,MMP7,PCCA,RCN1,SAA1,SEMA3C,SERPINA1,SLC1A5
RNA-seq	isobutylmethylxanthine		chemical toxicant	Inhibited	-2.105	0.018	ACE,ACSL4,AREG,CD14,CD36,CDKN1B,CRABP2,CREM,CYP17A1,CYP21A2,GCGR,GRIP1,INSR,JUN,Mt1,PDE3B,PLA2G16,PLIN2,PRLR,Scd2,SGK1,SREBF1,SYK,TIMP3,TRH,TRPV1
RNA-seq	fulvestrant		chemical drug		-0.557	0.0181	BCL2,BGLAP,BMP2,CENPX,CRYZ,EGR1,FGF9,GSTA5,ICAM1,ID2,IRS1,JUN,KLF10,LDLR,LRP8,NSUN2,SELENOP,SHH,SLC7A5,TFF3,TSC22D3
MSMS TMT	cadmium chloride		chemical toxicant			0.0187	EEF1D,EIF4E,Mt1
MSMS TMT	FSHR		g-protein coupled receptor			0.0187	ADIPOR1,FABP5,HSD3B1
MSMS TMT	Ncoa-Nr1i3-Rxra		complex			0.0187	CYP2B6,CYP2C9,CYP3A5
MSMS TMT	tetrodotoxin		chemical drug			0.0187	ATP1B1,B2M,TAP1
RNA-seq	lithocholic acid		chemical - endogenous mammalian		1.561	0.0187	ABCB11,BCL2,CYP3A5,LRP2,RARB,TGFBR2
RNA-seq	glycyrrhetinic acid		chemical drug		0	0.0187	BCL2,CYP1A2,CYP2C9,ICAM1,REN,TRIM5
RNA-seq	S-adenosylmethionine		chemical - endogenous mammalian		0	0.0187	BACE1,CYP2E1,HMOX1,NOS2,PHB,SREBF1
RNA-seq	PAK1		kinase		-0.132	0.0187	CDKN2A,FOSL1,Gcg,MMP14,SCARB1,TFPI
RNA-seq	ASAH1		enzyme		0	0.0192	CERS1,CYP17A1,CYP21A2,ELOVL2,NR4A1,SCARB1,SMPD1,SPHK1
MSMS TMT	lipopolysaccharide		chemical drug	Inhibited	-2.066	0.0193	ABCC4,ACVR2A,ALDH2,APOA1,AQP1,ARG2,CASP7,CD36,CD74,COX4I1,CTSB,CUBN,CYP27A1,CYP3A5,EIF2AK2,EPHX2,ERO1A,ETV5,FABP2,FABP5,GLS,Gm21596/Hmgb1,GZMA,Hbb-b2,HLA-A,HLA-DQA1,HLA-DQB1,HMGB2,HPGD,IFIH1,Igtp,IL12B,Irgm1,LGALS1,LYZ,Marcks,MBL2,MDH1,MIF,MKI67,MUC2,NCF2,PDCD4,PLEKHA1,SLC28A1,SLC3A2,SNX5,STMN1,TAP1,TAPBP,TNC,Tpm2,TRADD,XDH,YBX1,YWHAG
MSMS TMT	ADAM21		peptidase			0.0194	DHX32,GLS
MSMS TMT	APOBEC1		enzyme			0.0194	APOB,IL12B
MSMS TMT	CD53		other			0.0194	DHX32,GLS
MSMS TMT	clotrimazole		chemical drug			0.0194	CYP2B6,CYP3A5
MSMS TMT	LIPC		enzyme			0.0194	APOA1,APOB
MSMS TMT	mimosine		chemical drug			0.0194	HLA-DQA1,HLA-DQB1
MSMS TMT	non-esterified fatty acid		chemical - endogenous mammalian			0.0194	APOB,LDLR
MSMS TMT	PCM1		other			0.0194	MCM3,MKI67
MSMS TMT	phenytoin		chemical drug			0.0194	CYP2B6,CYP2C9
MSMS TMT	SLC4A1		transporter			0.0194	AQP1,CD47
MSMS TMT	phosphate		chemical - endogenous mammalian		-0.378	0.0194	ACAT1,DECR2,DHRS7,PCCA,SLC25A5,SLTM,Tpm2
RNA-seq	ethoxyquin		chemical toxicant		0.277	0.0195	CRYZ,CYP1A2,CYP2B6,Gsta4,NQO1
RNA-seq	NFIA		transcription regulator		-1.067	0.0195	CSF1R,CYP1A2,CYP2A6 (includes others),PCK1,SLIT2
RNA-seq	FOXF1		transcription regulator		-1.382	0.0195	ACTG2,CACNA1C,ITGA5,MYH11,MYLK
RNA-seq	24-hydroxycholesterol		chemical - endogenous mammalian		-1.532	0.0195	ACE,AGT,LDLR,REN,SREBF1
RNA-seq	GNA13		enzyme		-1.964	0.0195	ACTA2,CNN1,EGR1,MYH11,TAGLN
RNA-seq	EGR1	1.595	transcription regulator		1.23	0.0199	ACE,ACHE,ACTA2,ALOX5AP,Cdkn1c,DUSP4,EGR1,ELK1,ENPEP,GDF15,HMOX1,HPSE,ICAM1,IGF2,JUN,LDLR,LHB,MMP14,NR4A1,PTPN1,SGK1,SLC4A2,TGFBR2
RNA-seq	fatty acid		chemical - endogenous mammalian		1.244	0.0201	AOC1,CD36,CDKN1B,CREB3L3,CYP2E1,HMOX1,IAPP,IRS1,LDLR,LHB,NOS2,NR4A1,PLIN4,PLIN5,RBP4,SREBF1,VNN1
RNA-seq	ACVR2A	-1.053	kinase			0.0204	ID1,ID2
RNA-seq	ARID5B	-1.147	transcription regulator			0.0204	ACTA2,TAGLN
RNA-seq	CTDSPL2		phosphatase			0.0204	BGLAP,ID1
RNA-seq	dinophysistoxin 1		chemical toxicant			0.0204	CEACAM1,TUBB3
RNA-seq	DOCK3	-5.058	other			0.0204	GRIN2D,WASF1
RNA-seq	DUB		group			0.0204	LDLR,MYLIP
RNA-seq	ethylbenzene		chemical toxicant			0.0204	CYP2B6,CYP2E1
RNA-seq	flunisolide		chemical drug			0.0204	ICAM1,NOS2
RNA-seq	GDF11		growth factor			0.0204	CDKN1B,FST
RNA-seq	GSTZ1		enzyme			0.0204	GSTA5,NQO1
RNA-seq	HOXB8	3.404	transcription regulator			0.0204	MYLK,TAGLN
RNA-seq	ISX		transcription regulator			0.0204	BCO1,SCARB1
RNA-seq	ITGA11		other			0.0204	ACTA2,MMP14
RNA-seq	l9Rl3		other			0.0204	HMOX1,NOS2
RNA-seq	muraglitazar		chemical drug			0.0204	EDN1,REN
RNA-seq	NAB1		transcription regulator			0.0204	DUSP4,LHB
RNA-seq	olmesartan		chemical drug			0.0204	ICAM1,SCARB1
RNA-seq	PIGA		enzyme			0.0204	CD59,Cd59a
RNA-seq	PNU282987		chemical reagent			0.0204	HMOX1,NOS2
RNA-seq	pyrazole		chemical - endogenous non-mammalian			0.0204	CYP2E1,NOS2
RNA-seq	quinapril		chemical drug			0.0204	ACE,NOS2
RNA-seq	RPS19		other			0.0204	CD74,MIF
RNA-seq	SULT1E1		enzyme			0.0204	CYP17A1,SCARB1
RNA-seq	Tap		complex			0.0204	HLA-E,HLA-G
RNA-seq	tyrosine kinase		group			0.0204	HMOX1,INSR
RNA-seq	tyrphostin 47		chemical - kinase inhibitor			0.0204	HSD17B1,NOS2
RNA-seq	tyrphostin AG 1295		chemical - kinase inhibitor			0.0204	ACTA2,MYH11
RNA-seq	UPK3A		other			0.0204	UPK1B,UPK3B
RNA-seq	vistusertib		chemical drug			0.0204	HMOX1,SREBF1
MSMS TMT	AGT		growth factor		-1.544	0.0204	ACE,ACE2,ATP1B1,CAT,CD36,COX4I1,COX5A,COX7A1,CYP2C9,HMGB2,HSD3B1,MIF,NCF2,NCL,PNKD,TTN
MSMS TMT	KLF1		transcription regulator			0.0206	AQP1,Hbb-b1,IL12B,MPP1
RNA-seq	carbamylcholine		chemical drug		0.684	0.0206	AQP5,ARG2,BTG2,CHRM3,EGR1,JUN,NOS2,NR4A1,PLCG1
MSMS TMT	APOE	-0.219	transporter		1.029	0.0207	APOA1,APOB,CAT,CD36,CTSB,FKBP4,HSP90AB1,HSPG2,IL12B,MYBBP1A,TCIRG1,Tpm2
RNA-seq	prednisolone		chemical drug		0	0.0216	ALPP,ARSA,ATG10,ATG3,BCL2,BID,BIRC2,BTG1,BYSL,CASP2,CAT,CDKN1B,CDKN2A,CLN3,CRP,CTSS,CXCL10,EDN1,FADD,GAA,GABARAPL1,HDAC1,IFT172,IGF2BP3,INSR,LPO,NMT2,NOXA1,NOXO1,NUDT18,NXN,PIK3CG,PRKAA2,SDC2,SGK1,SLC29A3,SOD3,TSC22D3,TUBA4A,TXNRD3,ULK2,UTRN
MSMS TMT	fibric acid derivative		chemical drug			0.0217	ABCD3,APOA1,APOB
MSMS TMT	sodium selenite		chemical drug			0.0217	COX4I1,HPGD,SEPHS2
RNA-seq	FGF1		growth factor		0.484	0.0217	ALB,CAVIN4,CLPS,CPXM1,EDN1,EGR1,FZD1,FZD2,FZD8,ICAM1,IRS1,JUN,NOTCH3,PMEPA1,PNLIPRP2,SLC7A2,TIMP3,TNFRSF12A
MSMS TMT	Rxr		group			0.0218	CD36,CYP2B6,CYP2C9,CYP3A5,PCK1,RBP2
RNA-seq	UCHL1		peptidase		-0.258	0.0222	CGAS,DPYSL2,GABARAPL1,HERC6,LBH,LDHB,LDLR,LPIN1,PDIA2,PIK3CG,PLA2G4A,SCP2,SLC39A8,UBA7,ZC4H2
RNA-seq	diallyl trisulfide		chemical - endogenous non-mammalian		1.134	0.0223	ABCC4,ABCC6,BCL2,GSR,HMOX1,JUN,NQO1
RNA-seq	HNF1B	-1.278	transcription regulator		1.091	0.0223	ALB,FGB,FOXA3,MAFB,PDE4C,PKHD1,SERPINA1
RNA-seq	CAR ligand-CAR-Retinoic acid-RXRα		complex		-0.239	0.0223	ABCC4,CYP2B6,CYP2C8,CYP2C9,CYP3A5,CYP3A7,SOD3
MSMS TMT	ERBB2		kinase		0.048	0.0227	AGR2,AIMP2,CD47,CRIP1,GLS,Hbb-b1,Hbb-b2,LGALS1,MKI67,MME,RPS10,TAX1BP3,TNC,TOP1
RNA-seq	ACLY		enzyme			0.0232	GPAM,PRDM1,SDC1
RNA-seq	CREB3L4		transcription regulator			0.0232	ANKH,ID2,KDELR3
RNA-seq	FKBP8		other			0.0232	GLI1,SDC1,SHH
RNA-seq	hesperidin		chemical drug			0.0232	HMOX1,NOS2,NR3C1
RNA-seq	hydroxypropyl-beta-cyclodextrin		chemical drug			0.0232	LDLR,MYLIP,SCARB1
RNA-seq	IGFBP4	2.911	other			0.0232	ACTA2,MCAM,MYH11
RNA-seq	KCTD11		other			0.0232	CDKN1B,HDAC1,IGF2
RNA-seq	RREB1		transcription regulator			0.0232	CDKN2A,Sct,SLC39A3
RNA-seq	TFR2	5.443	transporter			0.0232	ERFE,GDF15,SLC40A1
MSMS TMT	BRD2		kinase			0.0234	CD47,HBA1/HBA2,Hbb-b1,S100A6,TARS
MSMS TMT	MAPT		other			0.0234	COX4I1,COX5A,HBA1/HBA2,Hbb-b1,MDH1
RNA-seq	FGF2		growth factor		1.315	0.0236	ACE,ACTA2,AKR1B10,ALB,BCL2,BGLAP,BTG2,CDKN1B,CHRM3,CHRM4,CNP,EGR1,ELK1,EPAS1,EREG,ETV5,FGFR2,FGFR3,FGFR4,FLNA,FOSL1,FOXO4,GLI1,GRIK4,ICAM1,IGFBP2,IGFBP4,ITGA5,JUN,LALBA,LMNA,MCAM,MIF,MSX1,Nes,NOS2,NR3C1,NR4A1,PDGFB,PDGFRB,PENK,PTPN1,SDC1,SHH,SPHK1,SPINK1,SPRY4,TAC1,TAGLN,TEAD4,TFPI,TGFBR3,THPO,TIMP3,Tmsb4x (includes others),TNFRSF12A,TUBB3,VGF
RNA-seq	PTEN		phosphatase		-0.691	0.0236	ABCC4,AKR1C3,ALOX5AP,BTG1,BTG2,CA2,CASP7,CDKN1B,CDKN2A,CKS1B,CSNK1E,CST6,CTSV,CTSZ,CYP27A1,EDN1,ERBB3,FGFR4,GCAT,GGT1,GMDS,GSR,GTF2I,GYS1,HDAC5,HEXB,HLA-DMA,HMGN1,IGF2,IL4R,ITPR3,JAG1,LGALS3,LIMS1,LZTR1,MMP14,MMP23B,MRC1,MVD,MYBL2,NEU1,NOP2,NOS2,NUDT1,PDCD4,PRKAA2,SDC1,SMAD6,SMOX,SOAT1,SP4,SREBF1,STEAP1,TLE2,TNFRSF14,VNN1,Vnn3,WDR45
MSMS TMT	androgen		chemical drug			0.0242	AGR2,CASP7,CTSB,CTSZ,Mt1,TRADD,VNN1,YBX1
MSMS TMT	tamoxifen		chemical drug		0.903	0.0242	CAT,CD36,CYP2B6,CYP3A5,ETV5,GSTA5,MKI67,SLC9A3R1
RNA-seq	PLK2		kinase		0.707	0.0244	ATM,CXCL10,EDN1,FGL2,IFIT2,IL15,Mx2,RGCC
RNA-seq	ERK		group		1.215	0.0246	ACTN1,ADGRG6,AGT,AREG,ARG2,BCL2,BTG2,BTG3,CDKN1B,EDN1,EGR1,EPHA2,EREG,GOT1,GPRC5C,HMGA1,HMOX1,ICAM1,IRS1,JAG1,JUN,KRT18,LDLR,MAFB,MAFF,MCAM,MMP14,MYLK,NOTCH3,PDK4,RGS4,RRS1,SLC2A1,TYMP
RNA-seq	VCAN		other		0.246	0.0247	AGRN,ASS1,C1R,C4A/C4B,CD59,COMP,CPE,CYBA,FBLN5,FST,GLB1,ICAM1,IGFBP4,IL1RN,ITGA5,LCN2,LGALS3,MIF,NOTCH3,PAM,PENK,PRELP,RBP1,SERPING1,SMOC1,ST6GAL1,TTC27
MSMS TMT	butylated hydroxyanisol		chemical toxicant			0.025	CBR1,Gsta4,GSTA5
MSMS TMT	KLF11		transcription regulator			0.025	ACSL5,IL12B,SLC25A20
MSMS TMT	steroid		chemical - endogenous mammalian			0.025	CYP2B6,CYP3A5,SHBG,TNC
MSMS TMT	acadesine		chemical drug			0.0253	LDLR,OAT
MSMS TMT	ANPEP	-0.627	peptidase			0.0253	CD63,DPP4
MSMS TMT	HCK		kinase			0.0253	CD36,MAOA
RNA-seq	STAT3		transcription regulator		-0.439	0.0253	ACTA2,AGT,AMER1,APEX1,ARG2,BCL2,BOC,C5,CAT,CCL4,CD274,CD83,CDKN1B,CDKN2A,CDON,CIITA,CRP,CXCL10,DPP4,EGR1,EOMES,FCGR1A,FGB,FGL2,FSCN1,HERC6,HLA-A,HMOX1,ICAM1,ID2,IFI35,IFIT1B,IFIT2,IFITM3,IL1RN,IL4R,IL7,IRF5,IRF7,IRF9,MAFB,MAP2K5,Mt1,Mx2,NOS2,NOTCH3,OAS1,OAS2,OMP,PCSK1,PHB,PLA2G10,PLA2G4A,PML,PRDM1,PTPN6,REG1A,REG3A,SAA1,SHH,SLC28A2,SLC2A1,SMAD6,TAGLN,TFF3,TLR3
RNA-seq	sterol		chemical - endogenous mammalian			0.0254	DHCR7,FDPS,GPAM,LDLR,SCARB1,Scd2
RNA-seq	MECOM	1.605	transcription regulator		1.969	0.0254	Cdkn1c,GATA2,ITGB4,Ly6a (includes others),NAPB,PML
RNA-seq	CSHL1		growth factor		0.636	0.0254	ACTA2,BMP2,CISH,CYP2B6,CYP2C9,Cyp2d9 (includes others)
RNA-seq	LG100268		chemical reagent		-1.819	0.0254	ABCG8,ARG2,BIRC2,Ccl6,CD36,CYP1A2,LDLR,PLIN2,SREBF1
RNA-seq	IFN alpha/beta		group		-1.456	0.0261	BID,CD83,CXCL10,FGL2,HLA-A,Ifi27l2a/Ifi27l2b,IL15,IRF7,Ly6a (includes others),MRC1,Mx2,NOS2,Sp100,TLR1,TLR3,TNFSF13,TNFSF13B
MSMS TMT	INSR		kinase			0.0265	ALDH2,AQP1,CBR1,CD36,CTSB,GRN,HSD17B4,IGF2R,LCP1,LGALS1,LYZ,MARCKSL1,PDCD4,YBX1
MSMS TMT	Ins1		other		0.954	0.0265	ADIPOR1,APOA1,CRAT,ECI2,Gk,HSD17B4,ITCH,LDLR,Marcks,Mt1,PCK1,RETSAT,SDHB,SLC28A1
RNA-seq	SMAD3		transcription regulator		1.446	0.0267	ACTA2,ADORA1,APOA4,APOB,AREG,ARID3A,BGLAP,BMP2,CCNG2,CDKN2A,COL7A1,DES,DUSP4,EDN1,EGR1,EREG,F12,FST,FZD8,GLI1,ID1,ID2,JUN,LHB,Ly6a (includes others),NKX2-4,NOS2,PDGFB,PMEPA1,SMAD5,SPHK1,TAGLN,Tpsab1,VPREB1
RNA-seq	doxorubicin		chemical drug		0.168	0.0267	ALB,APEX1,ATM,BCL2,BRCA1,CAT,CKAP4,DHODH,DNMT3A,E2F3,EDN1,EGR1,EIF5A,HDAC1,HMOX1,ID2,IRF7,ITGB4,JUN,LGALS3,NOL3,NOS2,NOTCH3,NQO1,PINX1,PRKAA2,PRODH2,RGS13,RRM2,SDC2,SLC19A2,SLC22A5,SPHK1,WNT3
MSMS TMT	IL21		cytokine	Inhibited	-2.111	0.0269	ARG2,CLIC5,DPP4,EIF2AK2,GZMA,Gzmb,Igtp,Irgm1,Klrk1,MKI67,TAP1
MSMS TMT	linoleic acid		chemical - endogenous mammalian		-0.391	0.0271	APOB,CCK,CD36,CD47,LDLR
RNA-seq	RAS		group		0.61	0.0272	BCL2,CASP2,CDKN1B,CDKN2A,CHD5,CXCL10,EDN1,EGR1,FOSL1,Gcg,HMOX1,JUN,LDLR,LHB,MYH11,NOS2,NOX1,PDCD4,PDGFB,PML,RAE1,SERPINE2,SREBF1
MSMS TMT	CTCF	-0.696	transcription regulator			0.0275	HLA-DQA1,HLA-DQB1,LYZ,MUC2
MSMS TMT	KITLG		growth factor		-0.816	0.0275	B2M,FABP5,Hbb-b1,Ifi27l2a/Ifi27l2b,LDLR,MAP2K1,MME,PDCD4,PSMB5,RBBP7,Rps3a1,SLC25A12,Tpm4
RNA-seq	Rxr		group			0.0276	ABCB11,Akr1b7,BGLAP,CD36,CYP2B6,CYP2C8,CYP2C9,CYP3A5,DIO1,HNF1B,INSR,NOS2,PCK1,PLIN2,RARB,SREBF1
RNA-seq	INSR	-1.03	kinase	Activated	2.137	0.0279	AQP1,AREG,CBR1,CCL4,CCNG2,CD36,CD83,CSTB,CTSV,DHCR7,DLK1,EDN1,EGR1,EREG,FBLN1,FHL1,GCH1,GRB7,H19,HSD17B4,IGF2,INSR,IRS1,ITGA5,KCNJ15,KIFAP3,LCP1,LTC4S,LYZ,MARCKSL1,MCM2,mir-483,MNT,MYBL2,PDCD4,PDGFB,PHLDA2,PLAGL1,PSPC1,RNF13,RRM2,SELENOP,SLC30A1,TOMM40,TRAIP,ULK2
RNA-seq	Ins1		other		1.309	0.0279	AGT,ALB,Apoc3,AQP7,CDKN1B,CNN1,CRAT,Cyp2d9 (includes others),CYP2E1,DLK1,DYNLL1,EDN1,EGR1,EIF4EBP1,Gcg,HSD17B4,IGF2,IGFBP2,IGFBP4,INSR,IRS1,JUN,LDHA,LDHB,LDLR,Marcks,MELTF,Mt1,NOS2,PCK1,PDHB,PDIA2,PKLR,PRLR,PTPRN,REN,RETSAT,Saa3,Scd2,SLC28A1,SLC28A2,SLC2A1,SREBF1,TIMP3,TTF2,UMPS
MSMS TMT	AGN194204		chemical drug		-1.414	0.0279	COTL1,Gzmb,Igtp,LGALS1,PDCD4,SCIN,SLC3A2,TAP1
RNA-seq	BHLHA15		transcription regulator		0.577	0.0281	ITPR3,NUPR1,RAB3D,REG1A,REG3A
RNA-seq	IFNA1/IFNA13		cytokine		0.408	0.0281	CD83,CXCL10,CYP1A2,CYP2E1,GEM,IFIH1,IFIT2,IRF7,OAS1,OAS2,SIGLEC1,UBE2L6,VEGFB
RNA-seq	diazoxide		chemical drug		-0.577	0.0281	ABCC9,BCL2,EGR1,KCNJ8,NOS2
RNA-seq	MAPK1		kinase		1.345	0.0284	ADH1C,ARSB,BCL2,BGLAP,CCL4,CISH,CRABP2,DDT,EGR1,ENO3,FAM20A,GDPD3,GFOD1,GRB7,HLA-DMA,HMOX1,IGF2BP3,IL1RN,JUN,LGALS3,LMNA,LZTS2,MYH7,NRN1,NUPR1,PDGFB,RCAN3,SFRP2,SIRT1,SPSB1,TTC27
MSMS TMT	arsenic		chemical toxicant			0.0285	EPHX2,Mt1,SPINK1
MSMS TMT	B2M	-0.652	transmembrane receptor			0.0285	HLA-DQA1,HLA-DQB1,TAPBP
MSMS TMT	CPE		peptidase			0.0285	CCK,CHGA,LDLR
MSMS TMT	nicotinic acid		chemical - endogenous mammalian			0.0285	APOA1,IL12B,TECR
RNA-seq	BCOR		transcription regulator			0.0287	ARID3A,CDKN1B,GLI1,PRDM1
RNA-seq	MAFG		transcription regulator			0.0287	GCLM,GSTA3,HMOX1,NQO1
RNA-seq	selenite		chemical toxicant			0.0287	HLA-E,Mt1,SELENOP,TXNRD2
RNA-seq	TLE1		transcription regulator			0.0287	CDKN2A,EGR1,MEIS2,NUPR1
RNA-seq	JAG2	4.648	growth factor	Activated	2	0.0287	BMP2,BMP7,JAG1,NOTCH3
RNA-seq	PIAS2		transcription regulator		1.964	0.0287	Cdkn1c,ITGA2,LDLR,SLC11A1
RNA-seq	U46619		chemical reagent		1	0.0287	INSR,MMP14,NOX1,NOX4
RNA-seq	NEK6		kinase		0	0.0287	CXCL10,FGL2,HDAC1,RILPL1
RNA-seq	NEK7	-3.051	kinase		0	0.0287	ACPP,CXCL10,EDN1,RGCC
RNA-seq	Pka catalytic subunit		group		-0.973	0.0288	CYP17A1,GRIP1,NR4A1,PCK1,PENK,SST,VDR
RNA-seq	AHR		ligand-dependent nuclear receptor		-0.48	0.0289	ABCC4,AREG,CD36,CDKN1B,CDKN2A,CDKN2C,CGREF1,COL11A1,COL4A1,COL9A3,CXCL10,CYP1A2,CYP2A6 (includes others),CYP2C8,CYP2S1,EDN1,FBLN5,FGF9,FGFR2,GAS6,IDO1,ITGA7,JUN,LDHA,NID1,NOS2,NQO1,NRG4,PDGFRB,SEMA3F,SLC2A1,TGFBR2,TIMP3,UGT1A1,UGT1A6
MSMS TMT	IL22		cytokine		0	0.0291	CLCA1,IL12B,MUC2,REG3A,REG3G
RNA-seq	triamcinolone acetonide		chemical drug		1.333	0.0292	ACKR4,ALDH5A1,AQP1,BMP2,BMP7,EGR1,IRF7,JUN,KCNB1,KLF15,NEK7,NOS2,NR3C1,NTM,PCDH19,RGCC,SAA1,SFRP2,SOAT1,STC2,TREH,TSC22D3
MSMS TMT	E2F1		transcription regulator		0.876	0.0293	ACSL5,CASP7,CHEK1,COX4I1,COX5A,DDX1,EIF2AK2,HMGB2,HMGN1,MCM3,MDH1,NCL,RHOBTB2,SLC3A2,SMC4,STMN1
RNA-seq	ciglitazone		chemical drug		-1.169	0.0302	AGT,CAT,CIITA,DGKA,HLA-DRA,ICAM1,JUN,LCN2,NOX1,NOX4,RARB
RNA-seq	APC		enzyme		-0.113	0.0303	APOB,DPP4,FABP2,GIP,ID1,ID2,JAG1,LCT,LGR5,MEP1A,MMP7,NOS2,PDK4,PLA2G10,PLA2G4A,REG3A,SST,TFF3,TNFRSF12A,TNFRSF19
RNA-seq	SAMSN1		other		-0.894	0.0303	ATM,BBX,CCL4,CXCL10,EDN1,FGL2,HDAC1,IFIT1B,IFIT2,IL15,IRF7,Mx2,NMI,PML,RGCC,RILPL1,SDC1,STAT5A,TLR3,Vnn3
RNA-seq	Cdc42		enzyme		0.822	0.0305	CTSA,CTSH,CTSS,CTSV,CTSZ,FLNA,GATA2,NPC2
RNA-seq	MAP4K4		kinase		-0.547	0.0307	ACADS,ACADVL,ALDH4A1,BCAT2,COQ5,COX10,DHODH,DHRS4,GCDH,GOT1,GRHPR,GYS1,H6PD,ITGA5,KYAT3,LDHB,NT5C2,PEX11A,PHYH,PLA2G12A,PMM1,PTDSS2,SCP2,SREBF1
RNA-seq	phenobarbital		chemical drug		-1.034	0.0308	BCL2,CYP1A2,CYP2B6,CYP2C8,CYP2C9,CYP3A5,CYP4B1,GSTA5,UGT1A1,VEZF1
MSMS TMT	cisplatin		chemical drug		-0.636	0.0309	CAT,CHEK1,CLCA1,DNMT3A,GMDS,HBA1/HBA2,Mt1,NCF2,PTGR1,RHOBTB2,RPL13A,RPS21,RPS5,RPS9,STMN1,TRIO
RNA-seq	RARG		ligand-dependent nuclear receptor		0.526	0.031	BMP2,COL4A1,CRABP2,EGR1,GREB1,HNF1B,HOXA1,RARB,UBA7
RNA-seq	miR-27a-3p (and other miRNAs w/seed UCACAGU)		mature microrna		-0.862	0.031	CTNNBIP1,FADD,GCA,PHB,SIGLEC1,SMAD5,SRM,TRIM27,ZBTB10
MSMS TMT	miR-122-5p (miRNAs w/seed GGAGUGU)		mature microrna		-0.64	0.0312	ALDOA,BACH2,MEP1A,NCAM1,NUMBL
RNA-seq	DOCK8		other		-1	0.0314	ATM,BBX,CCL4,CXCL10,EDN1,FGL2,HDAC1,IFIT1B,IFIT2,IL15,IRF7,Mx2,NMI,RILPL1,TLR3,Vnn3
MSMS TMT	APOA2	-0.336	transporter			0.0319	APOA1,APOB
MSMS TMT	HLA-A	-1.32	other			0.0319	HLA-A,Klrk1
MSMS TMT	RFXAP		transcription regulator			0.0319	B2M,HLA-DQA1
MSMS TMT	TAF1		transcription regulator			0.0319	RPL31,RPS10
MSMS TMT	(13S)-hydroperoxyoctadecadienoic acid		chemical - endogenous mammalian			0.0321	CD36
MSMS TMT	3,7,12-trihydroxycoprostane		chemical - endogenous mammalian			0.0321	CYP3A5
MSMS TMT	5-oxo-6-8-11-14-(e,z,z,z)-eicosatetraenoic acid		chemical - endogenous mammalian			0.0321	ENPP3
MSMS TMT	ABCC9		ion channel			0.0321	XDH
MSMS TMT	ACOT8	-0.345	enzyme			0.0321	CAT
MSMS TMT	ADGRV1	-3.588	g-protein coupled receptor			0.0321	HBA1/HBA2
MSMS TMT	ALX4		transcription regulator			0.0321	NCAM1
MSMS TMT	B3GNT6	-1.675	enzyme			0.0321	MUC2
MSMS TMT	bazedoxifene		chemical drug			0.0321	MKI67
MSMS TMT	CD93		other			0.0321	CYP27A1
MSMS TMT	CELA1		peptidase			0.0321	HLA-A
MSMS TMT	CHL1		other			0.0321	NCAM1
MSMS TMT	columbamine		chemical - endogenous non-mammalian			0.0321	LDLR
MSMS TMT	complement receptor		complex			0.0321	IL12B
MSMS TMT	cyproconazole		chemical drug			0.0321	CYP2B6
MSMS TMT	cytochrome-c oxidase		complex			0.0321	AQP1
MSMS TMT	dietary fat derivative		chemical drug			0.0321	APOB
MSMS TMT	endocannabinoid		chemical - endogenous mammalian			0.0321	APOA1
MSMS TMT	FCAR		transmembrane receptor			0.0321	IL12B
MSMS TMT	FR 49175		chemical toxicant			0.0321	PAFAH1B3
MSMS TMT	GCH1		enzyme			0.0321	TNC
MSMS TMT	GLUL		enzyme			0.0321	GLS
MSMS TMT	HBG1		other			0.0321	HBA1/HBA2
MSMS TMT	HCST		transmembrane receptor			0.0321	Klrk1
MSMS TMT	Hdac1/2		group			0.0321	MKI67
MSMS TMT	HNF4G	-0.369	transcription regulator			0.0321	APOA4
MSMS TMT	Idd4		other			0.0321	IL12B
MSMS TMT	IGHMBP2		enzyme			0.0321	APOA1
MSMS TMT	IP 20		chemical - kinase inhibitor			0.0321	HSD3B1
MSMS TMT	isonicotinamide		chemical reagent			0.0321	PCK1
MSMS TMT	L-alpha-lysophosphatidylcholine, stearoyl		chemical - endogenous mammalian			0.0321	Gm21596/Hmgb1
MSMS TMT	leukotriene A4		chemical - endogenous mammalian			0.0321	TNC
MSMS TMT	LOC299282		other			0.0321	CYP27A1
MSMS TMT	L-ornithine		chemical - endogenous mammalian			0.0321	ARG2
MSMS TMT	loxoprofen		chemical drug			0.0321	MUC2
MSMS TMT	LPAR5		g-protein coupled receptor			0.0321	CCK
MSMS TMT	LRRC4		other			0.0321	STMN1
MSMS TMT	MAST2		kinase			0.0321	IL12B
MSMS TMT	miocamycin		chemical drug			0.0321	MUC2
MSMS TMT	miR-657 (miRNAs w/seed GCAGGUU)		mature microrna			0.0321	IGF2R
MSMS TMT	miR-659-3p (miRNAs w/seed UUGGUUC)		mature microrna			0.0321	GRN
MSMS TMT	miR-706 (miRNAs w/seed GAGAAAC)		mature microrna			0.0321	SLC3A2
MSMS TMT	NFkB1-CRel		complex			0.0321	IL12B
MSMS TMT	oleoyl-coenzyme A		chemical - endogenous mammalian			0.0321	SHBG
MSMS TMT	PAM		enzyme			0.0321	AQP1
MSMS TMT	pegademase bovine		biologic drug			0.0321	PDE5A
MSMS TMT	pentagastrin		chemical drug			0.0321	CHGA
MSMS TMT	Pp1c		group			0.0321	RBP2
MSMS TMT	Raet1d/Raet1e		other			0.0321	HLA-A
MSMS TMT	RHCE/RHD		transporter			0.0321	CD47
MSMS TMT	SCTR		g-protein coupled receptor			0.0321	CD36
MSMS TMT	SGMS2		enzyme			0.0321	APOA1
MSMS TMT	SNORD21		other			0.0321	HLA-A
MSMS TMT	sodium cholate		chemical - endogenous mammalian			0.0321	NPC1L1
MSMS TMT	SRRT	0.04	other			0.0321	PDCD4
MSMS TMT	sulfobromophthalein		chemical drug			0.0321	IL12B
MSMS TMT	troleandomycin		chemical drug			0.0321	CYP3A5
MSMS TMT	TTL		enzyme			0.0321	CLIP1
MSMS TMT	UHMK1		kinase			0.0321	AQP1
MSMS TMT	USP9Y		peptidase			0.0321	MUC2
MSMS TMT	yessotoxin		chemical - endogenous non-mammalian			0.0321	AKAP1
MSMS TMT	ZNF224		transcription regulator			0.0321	ALDOA
RNA-seq	isoproterenol		chemical drug		-0.586	0.0323	ACE,ACSL4,ACTA2,AGT,AQP5,ATP7B,CREM,Cyp4f16/Cyp4f37,CYP4F8,EDN1,FOSL1,GRK5,HMOX1,JUN,NOS2,NR4A1,PCK1,PDGFB,PLIN2,REN,RGS5,TUBB3
RNA-seq	HNF4A		transcription regulator		-0.192	0.0324	AASS,ABCB11,ABCC6,ABCG8,ABHD6,ACBD6,ACCS,ACD,ACTA2,ACTN1,ADGRB1,ADGRB2,AGT,AGTPBP1,AJUBA,AKR1C1/AKR1C2,AKR1C3,ALB,ALDH5A1,ALDH8A1,ALKBH6,AMBP,AOC1,APOA4,APOB,Apoc3,AQP1,ARG2,ARL4C,ASB3/GPR75-ASB3,ATG3,ATP6V0C,ATP6V1D,AVPI1,BACE1,BCS1L,BDH1,BHMT,BLOC1S1,BLOC1S6,BOLA1,BST1,BTG1,C11orf52,C11orf54,C11orf68,C11orf71,C19orf44,C19orf66,C8G,C9orf64,CACNA2D2,CASP2,CCNG2,CD3EAP,CDHR2,CDKN1B,Cdkn1c,CEACAM1,…
RNA-seq	Map3k7		kinase		-0.898	0.0325	CCL4,CXCL10,EDN1,FGL2,IFIT2,IL15,JUN,Mx2,RILPL1,SPHK1,TLR3,Vnn3,WNT11
RNA-seq	EZH2		transcription regulator		-0.317	0.0326	BCL2,BMP7,BRCA1,CA5A,CDKN1B,CDKN2A,CHRNB1,COL4A1,DDT,EFNA1,EGR1,EOMES,EPAS1,EPC1,EPDR1,FBLN1,FOXJ1,FRZB,FZD1,HOXB8,ICAM1,Ifi27l2a/Ifi27l2b,ITGA1,MMP7,MSX1,MYL6B,PARP12,PCDH20,PIP5K1C,PRDM1,RAC3,SCP2,SFRP2,SFRP5,SHH,SIRT1,TBX1,TIMP3,TRIM38,WASF1,WNT3,ZMYM4
MSMS TMT	n-nitrosomethylbenzylamine		chemical toxicant			0.0327	COPS5,EIF4G2,GABRD,Gsta4,GSTK1,Macf1,PIAS2,RAD23B,TOP1
MSMS TMT	ABCA1		transporter		0.813	0.0328	APOA1,APOB,IL12B,LDLR
RNA-seq	trichostatin A		chemical drug		-0.013	0.033	AGT,BCL2,BMP2,CA5A,CCNA1,CD79B,CD9,CDKN1B,CDKN2A,CHAT,CIITA,CISH,CREM,CXCL10,CYP2A6 (includes others),DDT,DNM1,DNMT3B,EPC1,FBLN1,FGFR4,FRZB,GSN,HDAC1,HDAC11,HLA-DRA,HPSE,ICAM1,ID1,ID2,ING1,ITGA1,LMNA,MMP7,MRC1,MYCN,MYH7,NDRG2,Nes,NIFK,PCDH20,PENK,PHB,PINX1,PRDM1,RAC3,RARB,SCP2,SDC1,SDC2,SLC6A3,SPHK1,SREBF1,TAGLN,TGFBR2,TGM1,TIMP3,TNFAIP2,TRIM38,UTRN,WASF1,ZMYM4
RNA-seq	SREBF1	-1.921	transcription regulator	Activated	3.137	0.0331	ADH1C,APOA5,CCL17,CXCL10,DLK1,ELOVL6,FBXO32,FDPS,GPAM,HMOX1,LDLR,LPIN1,MYL1,NOS2,PCK1,PCSK9,PKLR,PTGDS,SCARB1,Scd2,SREBF1,STX1A,STXBP1
RNA-seq	ciprofloxacin		chemical drug		-1.117	0.0331	ABCC4,ACTN1,ATP6V1D,CTSA,CTSV,EPB41L5,GUSB,HLA-A,HSPD1,ICAM1,IGF2BP3,ITM2C,LDLR,LONP1,MYBBP1A,MYOF,NIFK,RUFY1,SHMT2,STXBP1,TTYH3,TUFM,UBTD1
RNA-seq	SYK	-1.069	kinase		-0.117	0.0332	CCL4,CDKN1B,CXCL10,EDN1,FGL2,FST,ITGB4,OAS1,PCMTD1,PLEKHG1,RASSF4,RGCC,SREBF1,THPO,TNFSF13B,TRHDE,TSC22D3
MSMS TMT	Hif1		complex			0.0334	ALDOA,CA9,HIF3A,LGALS1,TFF3
RNA-seq	FOXA1		transcription regulator		-0.101	0.0334	ACTA2,ACTG2,BMP2,CDKN2A,CNN1,ERBB3,FABP2,Gcg,GREB1,MYH11,MYL9,SHH,SST,TAGLN,Tpm2
RNA-seq	SB-431542		chemical reagent		-1.364	0.0334	CCL17,CDKN2A,CYP17A1,EOMES,FST,GATA2,HABP2,HAND1,ID1,ID2,KRT18,MAFB,SMAD6,SPSB1,XYLT1
RNA-seq	CREB1		transcription regulator		-0.707	0.0335	ACHE,ATF5,BCL2,CACNA1C,CCL4,CCNA1,CIITA,CREM,EDN1,EGR1,FABP2,FUT7,HERPUD1,HLA-DRA,HLA-G,HMOX1,IRF7,JUN,LDLR,MRC1,MRPS18B,NKX6-2,NOS2,PCK1,PCSK1,PDE3B,PENK,PLA2G4A,REN,SMAD6,SRPK2,SST,TF,THOP1
RNA-seq	AMH		growth factor	Activated	2.395	0.0337	CDKN2A,CYP17A1,LHB,SMAD5,SMAD6,SMAD9
RNA-seq	hemoglobin		complex		0.173	0.0337	EDN1,GCLM,HMOX1,NQO1,REN,SLC40A1
RNA-seq	diosgenin		chemical - endogenous non-mammalian		0	0.0337	ALOX5,BCL2,BID,CYP3A5,EDN1,NOS2
RNA-seq	NTF3		growth factor		-0.342	0.0337	CDKN1B,JUN,PENK,TAC1,TRPV1,VGF
RNA-seq	tosylphenylalanyl chloromethyl ketone		chemical - protease inhibitor		-0.808	0.0337	BCL2,BIRC2,EPHX2,ICAM1,NOS2,PLCG2
RNA-seq	paclitaxel		chemical drug		0.677	0.0362	ACTA2,AREG,BCL2,CCNG2,CD274,CELSR2,CHAF1B,CRP,CYP2E1,CYP3A5,DUSP4,EEF1E1,EPHA2,EREG,ETV5,FAM53B,FLNA,FOSL1,GAMT,GDF15,GFPT2,HLA-A,HPSE,HSF4,HSP90AB1,ICAM1,ITGA5,KCTD2,LHB,MYO7A,NAT9,NAV3,NNAT,NREP,PRELP,PRSS22,REN,SHB,SLC25A20,TFPI,TGFBR2,TUBA4A,TULP3,TYMP,WNT3
RNA-seq	3-methylcholanthrene		chemical toxicant		0.573	0.0364	CD36,CYP1A2,GSR,GSTA3,GSTA5,UGT1A1,UGT1A6
RNA-seq	GRHL2		transcription regulator		0.378	0.0364	BCL2,BMP2,MMP14,NOTCH3,NRP2,SEMA3C,TGM1
MSMS TMT	FOS		transcription regulator		-0.543	0.0364	ALPP,CHGA,CTSB,EIF4G2,EPHX2,EZR,GSTA5,HPGD,HTATIP2,IL12B,RBBP7,RPS24,RPS9,SNX3
MSMS TMT	ADIPOQ		other		-1.055	0.0364	ACOX1,ADIPOR1,CD36,IL12B,Klrk1,LDLR,NCF2,PDCD4
RNA-seq	NFIB		transcription regulator			0.0367	AQP5,CACNA2D2,CYP4B1,DCT,EDN2,FOXJ1,GRIK1,IYD,PLEKHF1,WHRN
MSMS TMT	camptothecin		chemical drug			0.0368	ALDOA,CAST,CHEK1,CLTB,FKBP3,HLA-DQA1,HLA-DQB1,LDLR,MARK2,Mt1,OSTF1,PKN2,RPL3,SLC25A5,SPINK1,TAGLN2,TAP1,TOP1
RNA-seq	U0126		chemical - kinase inhibitor	Inhibited	-2.562	0.0373	AREG,BGLAP,CCL17,CCL4,CCNG2,CD274,CD36,CDKN1B,CELSR2,CHAF1B,CIITA,CLCF1,COL4A1,CSF1R,CYP2A6 (includes others),CYP2E1,DES,DUSP4,EEF1E1,EGR1,EIF4EBP1,EPHA2,EREG,ETV5,FAM53B,FGFR2,FOSL1,GAMT,GDF15,GFPT2,GRK3,Gsta4,HMOX1,HSF4,HSP90AB1,ICAM1,ITGA5,JDP2,JUN,KCTD2,LDLR,LHB,MYO7A,NAT9,NAV3,NNAT,NOS2,NREP,PML,PRELP,PRSS22,REN,SHB,SIRT2,SLC25A20,TAC1,TF,TGFBR2,TIMP3,TSC22D3,TUBA4A,TULP3,TYMP,ZWINT
RNA-seq	PPP2CA		phosphatase		1	0.0374	CD36,CXCL10,EIF4EBP1,HCAR2,IRF7,MYL1,NOS2,RARB,Saa3
RNA-seq	DETA-NONOate		chemical reagent		0.175	0.0374	CAT,DGKA,FPGS,HMOX1,ICAM1,IRF7,NOS2,PDE3B,SOD3
RNA-seq	LHX1		transcription regulator		-0.563	0.0375	CADPS2,FAM213A,FZD5,FZD8,HHEX,SHISA2,SLC16A13,TRH
RNA-seq	Ap2		group		-1	0.0375	ALB,APOB,BCL2,ERBB3,HSD17B1,IGF2,PCK1,SAA1
MSMS TMT	TGFB1		growth factor	Activated	2.625	0.0376	ALDH2,ALDH5A1,ALPP,AMY2B,ANPEP,AQP1,CALML4,CAP1,CD36,Ces2c,Ces2e,COTL1,COX5A,CTSB,DDX21,DNMT3A,EIF4H,FABP5,GSTA5,GZMA,Gzmb,HLA-DQA1,HLA-DQB1,HNRNPDL,HPGD,HSD17B6,HSPG2,IARS,IFIH1,LDLR,MAOA,MAP2K1,ME2,MSH6,NCAM1,NCF2,NOC3L,OSTF1,PCCB,PGRMC1,PPT1,S100A6,SLC3A2,SMC4,SPIDR,STK16,TAX1BP3,TNC,Tpm2,Tpm4,VAT1
RNA-seq	GATA2	3.577	transcription regulator		0.582	0.038	ALOX5,ARNT2,CD36,CDKN1B,CELSR3,CES1,CHST13,CLEC4F,CLPS,CTRB2,Cym,Cyp2c40 (includes others),DENND2A,DLK1,E2F2,EDN1,FCHO1,FUT7,GBX2,Gcg,GFI1B,Gm5900,GP6,GP9,Gypa,HHEX,HSD17B1,IL3RA,IL4R,ITGA2,KHDC1L,KHDRBS3,LCN2,LTB4R,LTF,Ly6a (includes others),LY6G6F,MAFB,MEP1A,MFSD2B,MPIG6B,MYO18B,OLFM4,Pcp4l1,Pga5,PRTN3,RAB44,REG1A,RGS13,RNASE2,SERPINA6,SLC22A4,SPNS3,SUCNR1,TEAD1,TFR2,TGFBR3,TMEM40,Tpsab1,TRIM10…
RNA-seq	FOXF2		transcription regulator		1.522	0.0386	ACTA2,ACTG2,MYH11,PDGFB,TAGLN
RNA-seq	CX3CR1		g-protein coupled receptor		0.651	0.0386	CD14,CD36,HMOX1,ICAM1,NOS2
RNA-seq	fenofibrate		chemical drug		0.645	0.0388	APOB,CAT,CRP,CYP2C9,ECH1,EDN1,FBXO32,FGA,FGB,GOT1,HMOX1,ICAM1,ID2,LCAT,NPC1L1,NR3C1,SCARB1,SREBF1
RNA-seq	staurosporine		chemical - kinase inhibitor		0.338	0.0388	BCL2,BTG2,CCL4,Ccl6,CDKN1B,CYP2A6 (includes others),CYP2E1,FOSL1,GATA2,HMOX1,ICAM1,IFIT2,IGF2,NEDD9,NOS2,PCK1,PRDM1,VDR
RNA-seq	PPARA		ligand-dependent nuclear receptor		-0.882	0.0389	Acaa1b,ACADS,ACADVL,ACAT2,APOA4,AQP7,ASS1,BCL2,CD36,CDKN2A,CYBA,CYP27A1,CYP2C9,CYP4A11,EDN1,FGB,GOT2,HSD17B4,KYAT3,NOS2,NPC1L1,PDK4,PEX11A,PKLR,PLIN2,RBP4,REG3A,REG3G,SCARB1,SLC10A2,SLC25A20,SREBF1
MSMS TMT	CYP51A1	0.693	enzyme			0.039	NSDHL,TM7SF2
MSMS TMT	hesperetin		chemical drug			0.039	CHGA,LDLR
MSMS TMT	PLTP		enzyme			0.039	APOA1,APOB
MSMS TMT	POU3F2		transcription regulator			0.039	CHGA,NCAM1
MSMS TMT	Stat1-Stat2		complex			0.039	EIF2AK2,IL12B
MSMS TMT	tridecanoic acid		chemical - endogenous mammalian			0.039	CCK,TNC
MSMS TMT	XRCC5		enzyme			0.039	Mt1,XDH
RNA-seq	genistein		chemical drug		1.372	0.039	ACE,ALOX5,ALPP,ARSA,BCL2,BMP2,CAT,CHD5,CLN3,CLN5,CTSA,CTSH,CTSO,CTSV,DIO1,GALC,Gcg,GDF15,GGA2,GLB1,GLI1,GNPTAB,GSTA5,GUSB,HEXB,HMOX1,ICAM1,IFIT2,IRF7,JUN,KCNJ2,LTF,MANBA,Mt1,NAGLU,NEU1,NOS2,NPC2,NR3C1,PCDH17,PDCD4,PLBD2,PPT1,SGSH,SHBG,SLC11A1,SMPD1,SPHK1,XYLT1
MSMS TMT	ELAVL1	0.337	other			0.0392	ARG2,NCL,PLCG2,RACK1,RPL13,TIMM17A
RNA-seq	HIF1A		transcription regulator		1.19	0.0392	AGT,ALDOA,ALOX5AP,BCL2,BID,BIRC2,BMP2,CD274,CD36,CDKN1B,Cdkn1c,CDKN2A,DNASE1,E2F3,EDN1,EREG,FAM162A,FHL1,FUT7,GPER1,Hamp/Hamp2,HES6,HIF3A,ID2,IGF2,IGFBP2,IL15,ITGA1,ITGA5,JUN,KRT18,LDHA,MIF,NOS2,NOX4,NR4A1,PDGFB,SIRT2,SLC2A1,SLC40A1,ST3GAL1,STC2,TAC1
MSMS TMT	PDGF BB		complex		0.241	0.0394	ACAT2,ADARB1,ARG2,GDA,LDLR,Mt1,PLCG2,RACK1,RPL13,SYNE1,TIMM17A,TNC,XDH
MSMS TMT	IFN Beta		group		-0.213	0.0401	CD74,CYP2C9,DPP4,EIF2AK2,HLA-A,IFIH1,Mt2
MSMS TMT	ALOX15		enzyme			0.0404	CD36,IL12B,XDH
RNA-seq	pioglitazone		chemical drug		0.456	0.0409	ACE2,ACTA2,AQP1,AQP7,BRCA1,CD36,CXCL10,CYP17A1,EPAS1,FOSL1,ICAM1,IL1RN,LDLR,LPIN1,NOX1,NR4A1,PDE3B,PLIN2,PPARGC1B,PRLR,RARB,RBP4,SCARB1,SLC2A1,SOAT1
MSMS TMT	methotrexate		chemical drug			0.0413	ALDOA,FKBP3,HBA1/HBA2,Mt1,OSTF1,UGT1A6
RNA-seq	TCF3		transcription regulator		1.55	0.0413	BID,BLNK,BTNL2,C15orf39,CA2,CD79B,CDCA3,CDKN2A,CDKN2C,CELA1,CKAP4,Clec2d (includes others),CTRB2,CTSV,EIF4EBP1,FAM46C,FGFR2,FGFR3,FKBP11,GFI1B,GPAM,HAND1,HCST,Hmgn2 (includes others),ID2,IQCB1,KLHDC2,LEPROTL1,Ly6a (includes others),MYCN,NEIL1,PAFAH1B3,PLCG2,PLPP5,PML,PQLC3,PRDM1,PRDX4,RASGRP2,RCBTB2,RRM2,SAMD9L,Sct,SELENOP,SLC7A5,SPC25,SULT2B1,TAPBPL,VPREB1
RNA-seq	RAC2		enzyme			0.0414	ALDOA,BCL2,CCL4,CCR4,Cd24a,CD74,LDHA,MIF,NR4A1,S100A6,Tpsab1
RNA-seq	JUN	-1.529	transcription regulator		0.588	0.0414	ACAT2,ALPP,APEX1,BGLAP,BIRC2,BRCA1,BTG1,CD14,CDKN1B,CDKN2A,CLDN2,Crip2,CSF1R,CXCL10,CYP2J2,Dgcr6,EDN1,EPHX2,FBLN5,FOSL1,GAS6,GIP,GREB1,GSTA5,HLA-G,HMGA1,ICAM1,ID2,ITGB4,JUN,LGALS3,LHB,LMNA,MMP7,MVD,NOS2,NQO1,PAK3,PARVA,PCSK1,PDCD4,PENK,PLA2G4A,PTGDS,PTPN6,PTPRN,SAA1,SDC1,SGK1,SPHK1,SST,SYK,TF,TNNC1,Tpsab1,VDR,YWHAG
RNA-seq	3-deoxy-2-octulosonic acid(2)-lipid A		chemical - endogenous non-mammalian			0.0415	CXCL10,IFIT1B,NOS2
RNA-seq	ABCC1		transporter			0.0415	BCL2,CYBA,NOX1
RNA-seq	C4A/C4B	2.814	peptidase			0.0415	C4A/C4B,C5,CXCL10
RNA-seq	esculetin		chemical - endogenous non-mammalian			0.0415	ALB,CDKN1B,REN
RNA-seq	F Actin		complex			0.0415	CTSS,CTSV,FLNA
RNA-seq	ifosfamide		chemical drug			0.0415	CYP2B6,NOS2,SLC22A5
RNA-seq	LHB	5.913	other			0.0415	HSD3B1,LHB,MAGED1
RNA-seq	miR-219a-5p (and other miRNAs w/seed GAUUGUC)		mature microrna			0.0415	ALOX5,CD14,PLCG2
RNA-seq	OCLN		other			0.0415	MMP14,MMP7,SIRT1
RNA-seq	POU4F2		transcription regulator			0.0415	BRCA1,NOS2,SHH
RNA-seq	PTPRS	2.251	phosphatase			0.0415	Gcg,Sct,SST
RNA-seq	RBP4	3.602	other			0.0415	RARB,RBP1,SHH
RNA-seq	TASP1		peptidase			0.0415	CDKN1B,CDKN2A,HOXA1
RNA-seq	thioinosine		chemical toxicant			0.0415	CD36,FABP2,NOS2
RNA-seq	trans-hydroxytamoxifen		chemical drug			0.0415	CRYZ,GSTA5,SST
RNA-seq	vaccenic acid		chemical - endogenous mammalian			0.0415	PLIN2,PLIN4,PLIN5
RNA-seq	Zn2+		chemical - endogenous mammalian			0.0415	Mt1,Mt2,SLC30A1
MSMS TMT	SP1	0.125	transcription regulator		0.497	0.0421	APOA1,B4GALT5,CES1,Ces2c,CHGA,CYP51A1,DNMT3A,EIF2AK2,EZR,HSD3B1,LDLR,MAOA,Marcks,Mt1,MUC2,PCK1,PRKRA,Sct,TNC
RNA-seq	APP		other		0.392	0.0424	ACHE,ALB,ATM,BACE1,BCL2,C4A/C4B,CCL4,CCNG2,CD59,CD74,CHRM4,Ctla2a/Ctla2b,CTSV,CXCL10,DPYSL2,EDN1,EGR1,EPAS1,GDF15,HAVCR2,HCAR2,HDAC1,HERC6,HERPUD1,HLA-E,HMGA1,HSP90AB1,HSPG2,ICAM1,IDO1,IFI35,Ifi47,IFIH1,IFIT1B,IFIT2,IGF2BP2,IRF7,ITGA1,ITGA2,JUN,KAT2A,KCND3,LDLR,LGALS3,LRP5,MAFB,MAFF,MDK,MGAT3,MME,MMP14,Mx2,NOS2,NRP2,NXPE3,PDCD4,PDGFB,PDGFRB,PLCG1,RNF144B,RNF24,SCARB1,SMARCA2,ST6GAL1,TBC1D4,TLR3,T…
RNA-seq	CBX8		other			0.0425	ARID3A,CDKN1B,CDKN2A,PRDM1
RNA-seq	delphinidin		chemical - endogenous non-mammalian			0.0425	BCL2,CDKN1B,ICAM1,REN
RNA-seq	GATA5		transcription regulator			0.0425	EDN1,LCT,MYH7,TNNC1
RNA-seq	Nos		group		-0.152	0.0425	CD59,EGR1,GCH1,HMOX1
RNA-seq	budesonide		chemical drug		1.604	0.0427	BTG3,CKS1B,CRADD,CXCL10,ERCC5,GNAI2,ING1,JUN,NMI,NR3C1,RAE1,REPS1,RGS5,SLC10A2,TSC22D3
RNA-seq	GW3965		chemical reagent	Inhibited	-2.1	0.0429	ABCG8,ABHD5,ADCY3,ARG2,CCL4,CXCL10,GNG11,HCAR2,IL1RN,MYLIP,NOS2,PDK4,SREBF1
RNA-seq	STAT2		transcription regulator		-0.077	0.0432	CIITA,CXCL10,IFI35,IFIT1B,IFIT2,IRF5,IRF7,IRF9,OAS1,OAS2
RNA-seq	PRNP		other		-0.251	0.0432	CDKN2A,EGR1,FGF9,FOSL1,FST,ID2,IGF2,IRS1,NOS2,TCF7L1
RNA-seq	miR-293-5p (and other miRNAs w/seed CUCAAAC)		mature microrna		0.816	0.0434	ADORA1,CAPN8,KLF15,NR4A1,STX1A,TAGLN
RNA-seq	EDN3		other		0	0.0434	CDKN1B,Cdkn1c,CDKN2A,ITGA2,ITGA5,LAMA1
RNA-seq	oxymatrine		chemical drug		-0.152	0.0434	ACE,BCL2,CYP2B6,HMOX1,NOS2,SREBF1
RNA-seq	AGN194204		chemical drug		-0.209	0.0436	ARL4C,CCL4,CCNG2,Cd24a,CLIC4,COTL1,CRABP2,CST3,DENND5A,DGKA,ENO3,FDX1,Ifi47,IFITM3,IL4R,LDB3,LMNA,NPC2,PDCD4,PENK,PLIN2,RCAN3,Scd2
RNA-seq	FLT3		kinase			0.0447	BCL2,CDKN1B,CYBA,ID1,LYZ,NOX1,NOX4,PTPN6,SLC2A1
MSMS TMT	roscovitine		chemical drug			0.0448	CD63,CYP2B6,UGT1A1
RNA-seq	progesterone		chemical - endogenous mammalian		-1.282	0.0448	ACAT1,ACE,AQP1,BCL2,BMP2,BRCA1,CD36,CDKN1B,CHAT,CST3,CYP2A6 (includes others),CYP2B6,CYP2C8,CYP3A5,DPP4,EGR1,ELOVL2,GCH1,HLA-G,HSD17B4,ICAM1,ID1,ID2,IGFBP2,IL15,INSR,IRS1,ITGA1,JUN,LDHA,LGALS3,LHB,MME,MRC1,Muc1,NOS2,NTF4,PRLR,SLC2A1,SPHK1,SPINK1,SREBF1,TGM1,TIMP3,TYMP,VDR,VEGFB
MSMS TMT	IFN type 1		group		0	0.045	EIF2AK2,IFIH1,IL12B,XDH
RNA-seq	TCF4		transcription regulator			0.0452	C15orf39,CDCA3,CDKN2A,CELA1,CKAP4,Clec2d (includes others),DCT,EDN1,FAM46C,FKBP11,GLI1,HCST,Hmgn2 (includes others),ID2,IQCB1,LEPROTL1,Ly6a (includes others),NEIL1,PLPP5,PML,PQLC3,PRDM1,PRDX4,RASGRP2,RCBTB2,RRM2,SAMD9L,SELENOP,SPC25,TAPBPL
RNA-seq	DLX5		transcription regulator		1.91	0.0453	BGLAP,GBX2,HAND1,PLAGL1,RGS5,SHH,TMEM30B
RNA-seq	ALOX15		enzyme		-0.424	0.0453	CD36,HMOX1,ICAM1,Muc1,NOS2,NOTCH3,XDH
RNA-seq	PNPLA2		enzyme		-1.23	0.0453	CD36,GSTK1,ICAM1,INSR,IRS1,RBP4,SREBF1
RNA-seq	COMMD1		transporter	Inhibited	-2.236	0.0453	ALDOA,ATP7B,GRHPR,LDHA,STC2,TF,TLR1
RNA-seq	FGFR2	-1.489	kinase		-0.613	0.0455	B4GALNT4,BGLAP,CA2,CA4,COL4A1,CPE,CTSH,CUBN,ENPEP,FGFR2,ICAM1,IGF2,LAMA1,LGR5,NNAT,PCOLCE,Pga5,SPINK1,TENM3,TFEC
RNA-seq	ITGB1		transmembrane receptor		-1.076	0.0457	ACTA2,BCL2,CDKN1B,EIF4EBP1,FLNA,ICAM1,IGF2,IL1RN,ITGA5,LAMA1,LAMC1,LIMS1,NOS2,SHH
RNA-seq	heparin		chemical - endogenous mammalian		-1.229	0.0457	ACADVL,ACTA2,ALPP,APOB,AREG,BGLAP,CD83,CDKN1B,CNN1,HPSE,ICAM1,MMP14,NOS2,TFPI
MSMS TMT	allyl sulfide		chemical drug			0.0467	CYP2B6,EPHX1
MSMS TMT	bisindolylmaleimide		chemical - kinase inhibitor			0.0467	MUC2,PCK1
MSMS TMT	BTG2		transcription regulator			0.0467	CAT,NCAM1
MSMS TMT	CCR9		g-protein coupled receptor			0.0467	DHX32,GLS
MSMS TMT	EIF2S1	0.297	translation regulator			0.0467	CAT,EIF2AK2
MSMS TMT	MAFK	-0.468	transcription regulator			0.0467	Hbb-b1,Hbb-b2
MSMS TMT	NCKAP1L		other			0.0467	Ank2,MPP1
RNA-seq	APOE		transporter		-0.401	0.0472	ACTA2,APOB,BCAM,CAT,CCL4,CD36,CTSS,CTSV,EDN1,EGR1,EPN2,FCGR1A,FKBP4,HABP2,HSP90AB1,HSPD1,HSPG2,ICAM1,IL1RN,INSR,ITGA5,JUN,KREMEN1,LCN2,LIPG,MYBBP1A,MYO1B,NOS2,NPNT,PMEPA1,SCARB1,SIRT1,TCIRG1,TNFRSF14,Tpm2,TREM2
RNA-seq	INS		other		0.904	0.0479	CRP,EGR1,FADS3,FOSL1,Gcg,ICAM1,IGFBP2,IGFBP4,INSR,IRS1,JUN,NR4A1,PLIN2,RASL12,SLC2A1,SMPD1,SREBF1,Tmsb4x (includes others)
MSMS TMT	IKBKG		kinase		0.95	0.048	CTSB,CTSZ,Defa3 (includes others),GRN,HLA-A,Mt1,Mt2
MSMS TMT	let-7		microrna	Inhibited	-2.607	0.048	DDX18,EIF4A1,EIF4G2,HBA1/HBA2,Hbb-b1,Hbb-b2,IGF2BP2
MSMS TMT	PTEN		phosphatase		0	0.0484	ABCC4,CASP7,COX5A,CTSB,CTSZ,CYP27A1,ECI2,GCAT,GGT1,GMDS,GTF2I,HMGN1,MKI67,PDCD4,TRADD,VNN1
RNA-seq	IRF1		transcription regulator		-1.871	0.0484	B2M,BCL2,C1R,CASP7,CD274,CEACAM1,CIITA,CTSS,CXCL10,HLA-G,IDO1,IFI35,Ifi47,IFIH1,IFITM3,IL15,IRF9,NOS2,OAS1,OAS2,PIGR,PLA2G16,PML,TAPBP,TLR3
RNA-seq	SMAD7		transcription regulator		0.955	0.0491	ACTA2,ACVR2A,ADH1C,BMP2,BMP7,CDKN2C,CGREF1,CXCL10,FST,GAS6,HMOX1,ID1,ID2,ITGA7,PMEPA1,SEMA3F,TAGLN,TGFBR2,TIMP3
MSMS TMT	CD3		complex		0.726	0.0492	ACADS,BZW1,CD74,CLIP1,COX5A,COX7A1,DDX18,DHRS4,DPP4,EIF4E,FDPS,FKBP3,GTPBP4,GZMA,Gzmb,HLA-DQB1,HMGN1,ITCH,KATNA1,LCP1,NCL,PAFAH1B3,PSMC1,RAD23B,RPL30,SLC25A5,STMN1,STOM
MSMS TMT	STAT3	-0.037	transcription regulator		-0.26	0.0493	ARG2,CAT,CHEK1,CLIC5,COPS5,CTSB,DPP4,EIF2AK2,Gzmb,HLA-A,Igtp,IL12B,Irgm1,Klrk1,Mt1,REG3A,TAP1,TFF3
MSMS TMT	HOXA9		transcription regulator			0.0495	CD36,GLRX,GLRX3,LYZ,RPL27A,RPL37A,SRSF11,ST13,TSC22D1,YWHAG
RNA-seq	troglitazone		chemical drug		-1.208	0.0495	ACADS,ACTA2,AGT,AQP7,BCL2,CD36,CDKN1B,CDKN2A,CDKN2C,CIB2,CIITA,COL15A1,CXCL10,CYP2C9,DGKA,ECH1,EGR1,ENO2,FOSL1,GDF15,GPAM,HLA-DRA,HMOX1,ICAM1,LTC4S,MYH11,NOS2,NR4A1,PCK1,PDE3B,PEX11A,PLIN2,PLIN4,SCARB1,SLC2A1,TFF2,TST,UPK1B
